# Supplementary material for: Comprehensive analysis of lactate-related gene profiles and immune characteristics in lupus nephritis
Source: Front Immunol. 2024 Feb 22;15:1329009. doi: 10.3389/fimmu.2024.1329009 (PMC10917958; doi:10.3389/fimmu.2024.1329009)
Supplement: Supplementary file 1 [file DataSheet_1.csv]

symbol	GSM807842	GSM807843	GSM807844	GSM807845	GSM807846	GSM807847	GSM807848	GSM807849	GSM807850	GSM807851	GSM807852	GSM807853	GSM807854	GSM807855	GSM807856	GSM807857	GSM807858	GSM807859	GSM807860	GSM807861	GSM807862	GSM807863	GSM807864	GSM807865	GSM807866	GSM807867	GSM807868	GSM807869	GSM807870	GSM807871	GSM807872	GSM807873	GSM807874	GSM807875	GSM807876	GSM807877	GSM807878	GSM807879	GSM807880	GSM807881	GSM807882	GSM807883	GSM807884	GSM807885	GSM807886	GSM807887	GSM807888	GSM807889	GSM807890
NAT2	6.379349534	5.551085803	5.439633531	5.500150429	5.786289644	5.81406789	5.755302069	6.30655416	5.37269694	5.521839949	5.829543383	6.17597164	5.722975431	5.844079574	5.884838474	5.809340556	5.362657462	5.955064041	5.091783151	5.311361565	4.931949758	5.14116803	5.503615136	5.520398837	5.821074647	5.551162166	5.560123649	6.325439794	5.227620566	5.404183994	6.237121257	5.334581002	5.668180742	6.042962093	5.941051697	5.596265966	5.923454219	5.738376925	5.900986356	5.562258397	5.439757756	5.737943591	5.88932783	5.629395815	5.908944125	6.463210152	5.801125567	6.066732461	6.010939046
ADA	4.903603583	5.009954696	5.115739026	5.167668652	5.083582323	5.138324119	5.550779223	5.187174451	5.212397654	5.375153336	5.366843268	5.166428635	5.306188321	4.977946464	5.089667933	5.26178032	5.078451881	5.317058006	5.113525487	5.422853119	5.686998002	5.271139941	5.153135896	5.019497455	5.16964403	5.489934604	5.096881956	5.302609209	5.565777751	5.205289733	5.053251107	5.188457105	5.2133536	5.259001706	5.524351999	4.935587129	5.297712044	5.315555821	5.213393287	5.317087862	5.352310249	5.215416872	5.120122247	5.250190577	5.339484497	5.644205494	5.40573018	7.162623317	6.994910055
CDH2	7.672074209	7.78027992	7.747215171	7.859519416	7.915374235	7.881664769	7.782365093	7.542320751	7.843312388	8.143522502	7.705392851	7.701826252	7.714363503	7.944184933	7.76275857	7.782826906	7.893764573	7.754532429	8.156632653	7.373716761	7.61703466	7.86606411	7.544399836	7.861043815	7.757739554	7.827883105	7.767692564	7.072536465	7.702829741	7.841646053	7.671115364	7.860733186	7.727741535	7.729783509	7.430446427	7.878590668	7.676309876	7.60148128	7.678582619	7.746277804	7.654189673	7.445472099	7.753560249	7.52943167	7.397648408	7.541201575	7.541141647	6.075411633	6.205318636
AKT3	4.152414634	4.010073293	4.050340712	4.018737914	3.983840909	3.992670681	3.888721043	4.120259629	4.164255741	3.929931442	3.819783368	3.93513987	4.182752193	3.916074179	3.934632197	4.280369844	3.929016284	3.991161399	4.024429013	3.828853357	3.963342918	3.908251138	4.007259645	4.129338331	4.159744498	3.983612136	3.935608663	4.082565918	3.862612021	4.048486204	4.09791884	4.007908042	4.231559601	4.084883126	4.27122153	4.055753063	4.082917367	4.127397206	4.073527388	4.073634437	3.875469792	4.2365075	4.251773701	4.237474611	4.523447007	4.551115347	4.55337686	4.384905945	4.342752948
MED6	5.368089364	5.565089673	5.25953239	5.475387911	5.522984967	5.480914822	5.933341596	5.335943415	5.699003934	5.303839495	5.719782815	5.43296943	5.133347331	5.591719098	5.232322962	5.216933384	5.44079732	5.36987814	5.693450546	5.485130241	5.541168818	5.829795842	5.378549612	5.104978292	5.241369056	5.401310488	5.286979764	5.207415787	5.383519242	5.208587917	5.255194294	5.788522042	5.18061181	5.347642975	5.25126586	5.395608304	5.171852769	5.111447906	5.317679219	5.037576632	5.598760358	5.243780985	4.980079798	4.988967864	4.6719786	4.838721627	5.045125431	6.363055975	6.251090243
NR2E3	4.232358356	4.365250006	4.660357065	4.343778402	4.318478917	4.419422408	4.310655078	4.382126956	4.364329941	4.513109289	4.429002143	4.42401483	4.642310472	4.406916655	4.41062007	4.588350269	4.238931472	4.472952266	4.356003306	4.20176118	4.444931601	4.142623394	4.379772641	4.452674784	4.350577276	4.342081304	4.376136399	4.508652903	4.310475067	4.380541244	4.545931067	4.118038167	4.445701055	4.410382143	4.612858929	4.527858391	4.479573009	4.582763342	4.258700555	4.516902678	4.556724295	4.493913553	4.479010105	4.399754934	4.671352368	4.495221697	4.648016994	4.669985796	4.765487934
NAALAD2	3.417461982	3.581575245	3.555588783	3.632098722	3.596571375	3.72314347	3.591896592	3.632233576	3.589340701	3.632363786	3.534976716	3.372618267	3.454319724	3.438569847	3.440695484	3.433073389	3.615131584	3.465034879	3.541430034	3.628035514	3.501152072	3.395395952	3.520215207	3.487023094	3.655700017	3.564601327	3.576233001	3.527617517	3.360581215	3.481731171	3.520810854	3.500299251	3.535251833	3.466334746	3.519886277	3.408495162	3.565650696	3.743321915	3.518163746	3.646878959	3.517435382	3.532641536	3.672862762	3.536748961	3.566342838	3.840462414	3.539052854	4.020198762	3.972883167
NAALADL1	4.145291813	4.345363049	4.413066502	4.278934412	4.369663322	4.132825022	4.379503291	4.445451892	4.024983488	4.244273918	4.136527977	4.164965845	4.385483326	4.179762491	4.35923078	4.565724024	4.199799798	4.267141972	4.125908652	4.603436894	4.101179959	4.254085489	4.457790133	4.162511286	4.631746671	4.24371202	4.121629858	4.603965725	4.341678853	4.241604645	4.342772997	4.243662487	4.315882479	4.457450434	4.420005147	4.124525651	4.292158849	4.390132627	4.257990417	4.217837391	4.485654099	4.382990831	4.350596211	4.339084376	4.577838938	4.635228126	4.219604559	5.530701947	5.45106677
ACOT8	7.560516948	7.74735111	7.815523494	7.868791056	7.79526289	7.657136527	7.075197397	7.59695171	7.577022433	7.47822806	7.963736544	7.432875344	7.069747743	7.911609079	7.563632554	7.654336767	7.533496019	7.213743048	7.747386245	7.193396851	7.411234554	7.543175527	7.79117421	7.460332206	7.444363958	7.365085165	7.596015843	7.703215842	7.454770797	7.547092721	7.739896158	7.576765532	7.599511623	7.75597159	7.234514166	7.521661488	7.617408682	7.461724172	7.695284144	7.715529303	7.932480956	7.556939956	7.592501868	7.349261905	7.231644596	7.523203495	7.30157909	9.152710463	8.683107691
ABI1	7.478984242	7.391425898	6.889686104	6.960150053	7.137960895	7.2228838	7.618371262	7.40626084	7.709769067	7.290204752	7.427047106	7.409607147	7.156157787	7.483308827	7.246328528	6.697070175	7.593259531	7.211088458	7.631987234	7.694945711	7.547247312	7.630520109	7.012072661	7.130939084	7.258767331	7.645517618	6.785343004	6.938405946	7.274299696	7.210468499	6.978624786	7.617564796	7.105310138	7.057327556	7.078201926	7.293018972	7.179688554	6.977510598	7.444779572	6.740450257	7.366904422	7.096410631	7.021967264	7.130532925	6.921651604	6.28339284	6.670372213	8.916077639	9.014729117
GNPDA1	8.578923255	9.439415108	9.182557053	8.883055453	9.291086006	9.072803812	8.436727862	8.850181145	8.539461851	9.161302544	9.041840499	8.707472149	8.83857556	9.4957663	8.805036322	9.186670653	9.222186902	8.78841862	8.943201953	8.504749713	8.225149012	8.406549896	8.818346822	8.936917151	8.559936899	8.678894779	8.821752209	7.719084732	8.589009006	8.575630438	8.910313589	8.719266097	9.068624725	8.900727657	8.480084752	9.274234543	9.323243355	9.1829652	8.959054618	9.342218664	7.819499353	8.597762019	8.895808159	8.378946286	8.602848999	8.449728009	8.299840028	8.757175882	9.173399574
ZBTB33	3.364411141	3.476306144	3.458349808	3.424115358	3.283725746	3.396081864	3.296714388	3.448897731	3.437652367	3.508404059	3.493357806	3.547264042	3.461017681	3.384695728	3.444457292	3.510568389	3.470591849	3.503610719	3.407815868	3.4047396	3.465718966	3.551454146	3.341030916	3.50669329	3.50786101	3.449415579	3.537088846	3.616729269	3.51922375	3.51791123	3.618141002	3.588374634	3.572444013	3.568469169	3.662390723	3.504175204	3.550363549	3.435269433	3.473814494	3.573708196	3.55724305	3.546713878	3.595468297	3.449296028	3.605972874	3.691446099	3.866512036	3.873955381	4.074490849
CDH3	6.135128295	5.359758139	5.366447196	5.452846021	6.092481648	5.460811581	6.322652305	6.002036361	5.940946063	5.861137316	5.911572363	6.552047766	6.123167317	5.430014771	6.257496268	5.558459861	5.651802136	6.118580232	5.439008798	6.173642309	6.000555569	6.336428035	5.540921221	6.020413499	5.7731104	5.992001532	6.029915249	6.18705716	6.141131026	5.796927666	5.467380077	6.775550096	5.422465638	5.374578821	5.576712924	5.338668304	5.544818074	5.603048552	5.425929163	5.664922154	5.409839694	5.610603762	5.364467877	5.594627476	5.915688948	5.691876601	5.740404226	6.058307289	6.180773346
TANK	5.744885264	5.673742254	5.448884121	5.725856772	5.817890366	5.69096812	6.252863523	5.608634099	5.865268674	5.783776552	5.709999896	5.670815243	5.541948357	5.767900159	5.885086826	5.469336515	5.713600092	5.971715233	5.811769804	5.885189826	5.827684916	5.865824367	5.858635494	5.531776085	5.696419093	5.95768523	5.637622103	5.640614121	5.744666157	5.677983004	5.679102005	5.7846793	5.496798004	5.51156019	5.445688074	5.742521656	5.584603517	5.449825055	5.721575337	5.566540106	5.599445342	5.67632617	5.438562636	5.465535716	5.353954854	5.375860239	5.22248128	6.111414027	6.262018116
HDAC6	7.725708067	8.136894388	8.233228344	8.163737874	7.888885529	8.130452082	6.98336379	7.98094489	7.468760245	8.164592759	7.554939547	7.763339599	7.891383416	7.866476975	7.66670555	8.31090438	8.101365446	7.529655128	7.926206046	7.12342299	7.363629557	7.708553445	8.105784217	7.890538999	7.957587734	7.469246613	8.125826847	7.400018209	7.78784411	7.956443301	8.232907879	7.55706511	8.340765178	8.290848152	7.694246348	8.067353465	8.325826897	8.089676273	7.939889726	8.336190808	7.323271573	8.048125972	8.209272712	8.297756598	7.942361532	8.254836909	8.279005674	7.332720645	7.469420523
HDAC5	6.027779667	5.94972107	5.856877057	6.199039882	6.024086234	5.949627585	5.664938493	5.711124676	5.852037577	6.055316591	5.781973722	5.766371664	5.883366505	6.003967449	5.786965521	6.242034178	5.851528687	5.782271749	5.620627209	5.853066911	5.6328458	5.543262336	5.992494155	5.722933348	5.6858471	5.509544807	6.024676529	5.674890153	6.148598828	5.845239723	6.082611468	5.617311058	5.878344199	5.74258964	5.932908258	5.926490651	6.080003867	5.970418113	5.77787478	5.980563212	5.875795149	5.8202582	5.821460675	6.040104331	6.274227015	5.732998567	5.902841594	7.854651659	7.173390899
PDCD6IP	8.811249334	8.824512744	8.745165399	8.205067894	8.599082181	8.919946012	8.882839655	8.622982565	8.6426799	8.844063892	8.533248671	8.705143095	8.674190273	8.860765184	8.92407433	8.641053817	8.922426497	8.800242803	8.995611314	8.705801551	8.899238725	8.91502877	8.683208793	8.769352257	8.557079427	8.677149221	8.401575247	8.758265298	8.700851444	8.655599077	8.988899691	8.990643007	8.843526318	8.765018742	8.758107492	9.081794864	8.825824112	8.707304727	8.959910288	8.725300916	9.408965211	8.96446163	8.890986505	8.721022833	8.313675661	8.299424635	8.496086037	9.816210304	9.781167957
PDCD6	8.681785507	8.375095508	8.686516381	8.622642507	8.668700593	8.534985222	8.800947499	8.357326703	8.744075136	8.48090147	8.817868342	8.709042	8.391795388	8.800645622	8.73807751	8.626884792	8.56238723	8.425031719	8.637621382	8.680609088	8.650191705	8.63750129	8.524169768	8.381663239	8.152751203	8.588652813	8.495054007	8.663396911	8.383334364	8.450282969	8.472441342	8.705585017	8.434044754	8.602920255	8.191980023	8.576912041	8.570837789	8.392344632	8.476153772	8.300016496	8.395159598	8.28811089	8.251419945	8.326195767	8.304114511	8.094296681	8.073317754	9.902031526	9.712319896
BCL2L10	4.197204182	4.396768009	4.502085311	4.341745373	4.277579991	4.411523717	4.256105655	4.351505832	4.35591278	4.349608384	4.470018317	4.191257551	4.448534106	4.329894704	4.260013577	4.552483174	4.410063261	4.289445059	4.188185939	4.087247668	4.205890701	4.270425939	4.294919875	4.367703099	4.560698294	4.20386206	4.691081967	4.302798426	4.388119218	4.113085014	4.278631955	4.099481075	4.273603471	4.425010977	4.533016749	4.396423312	4.401949612	4.574971111	4.301988588	4.354151557	4.434106271	4.228714672	4.380646754	4.404063095	5.013893422	4.875061059	4.967113431	4.598318186	4.718744472
BCL2L11	3.829782585	3.746805424	3.982722195	3.872143346	3.878710011	3.792535704	3.850813661	3.712542483	3.922285102	3.791502605	3.735148872	3.784003038	3.795119778	3.808892363	3.754474452	4.063924822	3.874882416	3.836549931	3.791266146	3.796871082	3.819099584	3.804098489	3.728185491	3.868197715	3.805495393	3.740516499	3.887434703	4.027666087	3.733261425	3.780256603	3.880956002	3.815447751	3.932314406	4.029841141	3.885496616	3.79503092	3.92483818	3.815006527	3.732233079	3.847911108	3.82117328	3.908531531	3.87577994	3.825753345	3.847716944	4.128191402	3.859784721	4.14857412	4.11460484
SH2B3	6.293977986	6.261830985	5.807598677	6.388571325	6.350324235	6.610389928	7.329817855	7.106787314	7.087806838	6.798447275	7.242721483	6.224435132	6.666742865	6.531398622	6.450873628	5.789670097	6.403778978	7.060066146	6.636092217	7.711449917	7.307898774	7.164861699	7.019391613	6.129968156	6.761950713	7.55347439	6.133379242	6.945751544	7.577176854	7.128106206	6.010952688	6.945328585	6.657933341	6.552140302	5.936140745	6.380730432	6.383458821	6.589446373	6.489584066	6.285084794	6.198987679	6.103626842	6.057176985	6.360097771	6.351824441	6.070916793	6.390561062	10.02714722	9.846209043
CDH4	4.489823563	4.408469658	5.048848468	4.740260599	4.323774755	4.63078757	4.515434754	4.4106003	4.466757778	4.822450695	4.552485625	4.369320254	4.628100676	4.542594178	4.482221451	4.695659082	4.61276652	4.65093418	4.637635508	4.48045405	4.530348179	4.46562786	4.630942477	4.863521985	4.650505443	4.358309086	4.663456909	4.700626838	4.675207796	4.504667101	4.463690802	4.43586275	4.633273483	4.872604755	4.913874645	4.820199555	4.564394516	4.902881258	4.559897273	4.583105157	4.767052948	4.605706182	4.84484239	4.684645075	4.989023579	4.999737607	4.860079616	5.178351824	5.118788658
GNE	6.527248407	5.918746321	5.880925696	6.2424567	5.898509413	6.135354174	6.140870495	6.116895443	5.881657529	5.817439943	5.826002924	6.095791747	6.195275913	6.231606712	5.74903998	6.150002801	6.143671494	5.77904751	6.534809264	6.548155827	6.314950039	6.600091854	5.799467741	5.978192853	6.224683287	6.128799688	6.491728257	6.699457602	6.330052365	6.201323713	6.310649605	6.348263003	6.02371981	5.869749097	5.954842223	6.262356807	5.976940598	6.204628518	6.320331015	6.264683561	6.417275373	5.978759833	6.063677332	6.104610081	5.516381903	5.78171143	5.91900811	8.265709964	8.365906669
HCN4	4.117303772	4.176265669	4.209537207	4.159553237	4.337706202	4.387158951	4.341792625	4.240811889	4.124539815	4.328636338	4.219811838	4.196881087	4.298874061	4.228834944	4.208743281	4.576963981	4.097427825	4.179066704	3.992431607	4.046391749	4.21839455	4.107744901	4.259530133	4.245008023	4.37027868	4.160995327	4.169679109	4.191980268	4.143039184	4.368287523	4.169807209	3.967052947	4.093921879	4.24569351	4.40621346	4.054363073	4.182739528	4.18341335	4.130645393	4.437439797	4.584736432	4.4055219	4.291825081	4.410339629	4.585742417	4.660470262	4.740094985	4.484640836	4.533650128
INSL5	3.776838174	3.816661883	3.878520332	4.017222189	3.845269437	3.973646393	3.643310887	3.703237078	3.819306969	3.873614395	3.749112064	3.736870641	3.984385747	3.786280519	3.834146753	4.028084649	3.673291604	3.945979764	3.632527024	3.817565393	3.733733968	3.643967749	3.947973454	3.787652202	4.071688583	3.783049767	3.843202171	3.88583444	3.698545251	3.897663186	3.939849498	3.559543069	3.924932036	3.940707442	4.12970825	3.991478294	3.94107743	4.116257635	3.817621107	4.046461929	3.918603968	3.975870464	3.963287886	3.885543605	4.328927497	4.600528043	4.302955597	4.443691571	4.327761744
FRAT1	4.967885677	4.978944464	4.724727528	5.044297826	5.20823785	5.069282351	5.144135429	5.120557081	5.312611778	4.977570385	4.964180743	4.988707763	4.9048484	5.119818828	4.977689442	5.614755212	5.119849784	5.119718439	5.084321804	5.441760474	5.100095512	4.654269716	5.120953048	4.839630616	5.161333561	5.290623606	5.362917072	5.32853913	5.162944108	5.248724523	5.002928732	4.942278069	4.763859324	4.870084793	5.484382881	4.765013936	4.509028328	4.809416849	4.688368415	4.934043287	5.200422922	5.235078757	4.930453697	5.009590332	5.232501993	5.170071937	5.363728534	7.047863919	6.722356294
TROAP	6.368515496	6.563467402	6.81378233	6.626728759	6.473282988	6.544556866	6.459281159	6.476633202	6.483334227	6.444126932	6.52784953	6.42955354	6.693997811	6.234953604	6.670135076	6.854280712	6.616077275	6.592688773	6.321445436	6.606944835	6.444457178	6.186139363	6.420918042	6.63326656	6.72396765	6.331400652	6.49222549	6.358328961	6.624109686	6.634618915	6.466751398	6.259465637	6.493238169	6.559493895	6.916020085	6.544767582	6.430903555	6.578713327	6.384617126	6.651938172	6.614866418	6.695158987	6.778680129	6.695321256	7.307249101	7.316854406	7.147921516	6.223854389	6.283655667
MED16	5.49752086	5.416623423	5.525829622	5.507240437	5.620734042	5.498597383	5.303230248	5.42327602	5.306287003	5.42498021	5.501869635	5.451630463	5.604751009	5.50223752	5.47832764	5.804493081	5.320838486	5.228023576	5.306885162	5.312696142	5.434016423	5.398600101	5.655186965	5.642595068	5.345405029	5.374410351	5.679498657	5.426755394	5.430409077	5.487128533	5.505694296	5.452739431	5.369992407	5.294453194	5.449423035	5.460312601	5.466617258	5.575978436	5.483768256	5.554062709	5.64921598	5.508883839	5.504942578	5.409685682	5.575603582	5.680799708	5.647790718	6.332958426	6.104847946
PIGK	8.407948376	8.481906601	8.319842754	8.351060522	8.329540083	8.180459833	8.140917159	8.528867319	8.451611811	8.409162161	8.158487206	8.488359152	8.465740517	8.548333315	8.175309873	7.754118846	8.219322626	8.374543131	8.806545017	8.307632929	8.5534608	8.695072552	8.339181777	8.487648816	8.412627339	8.895302976	7.645042572	8.55069234	8.185980047	8.6173832	7.938426141	8.603606775	8.603249632	8.390699692	7.729827993	8.458551165	8.312815388	7.925237245	8.464819382	8.005311168	8.202015063	8.173963198	8.439510614	8.231875433	7.846727492	7.336488849	7.803853155	9.632729366	9.581946143
CDH5	4.907945679	5.067853623	5.162781471	5.252120514	4.723396256	4.945429085	4.656535605	4.741669399	4.931121609	4.820975494	4.709930834	4.784578464	5.088504812	4.801637927	4.756524142	4.639671541	4.802511766	4.858644166	4.770962061	5.052700839	5.005762691	4.854433029	4.802862013	5.179607693	5.118486291	5.051325717	5.609116013	5.230815896	4.828558777	5.258028489	4.818751931	4.75620786	4.80180624	4.626212132	4.867865707	4.798246361	4.67403362	4.732507838	4.706251204	4.648081061	4.871840975	4.797231668	4.833638624	4.909277344	4.798068822	4.734095075	4.849822166	9.529521467	9.206262956
CHAF1A	4.999171884	4.989931214	5.346689564	5.260965712	5.262050733	5.063005918	5.216667977	5.035966506	4.970724956	5.159227591	5.132083173	5.003664788	5.272067345	5.094682425	5.117513712	5.196953672	5.091757863	5.145694842	4.867387268	4.86404454	5.001162804	4.934226249	5.20878069	5.141070551	5.057799045	4.846068967	5.175245574	5.096623922	5.078425502	4.932800501	5.076263039	5.059093412	5.161475124	5.163558062	5.243514787	5.124430183	5.160604672	5.212357615	5.00640988	5.260778863	5.090157893	5.10260861	5.264106672	5.184581935	5.386852524	5.365535617	5.549842278	5.817391039	5.548676678
PARP2	7.243453772	6.95863568	6.902567444	6.935247637	6.971725236	7.004687311	7.11987928	7.009378497	6.816248177	7.117792695	6.782526018	6.998681567	6.795276183	6.891479468	6.785957873	7.151436426	6.872352521	6.761986786	7.001406041	7.150338001	7.02996709	7.027284541	7.378493333	7.04019421	7.01053355	6.840568823	7.068828078	6.998815298	7.013113179	7.047375196	6.976176359	6.868291075	6.911380334	6.961745289	6.431349111	6.995650033	6.915984918	7.052486154	7.0325646	6.756478646	6.894751231	7.002705248	6.634797633	6.503447309	6.637614728	6.403962985	6.757655026	8.85862277	8.556056282
PARP3	6.009797872	5.896280529	6.212194531	5.956543998	5.790430043	5.812124808	6.072065797	6.010230755	5.945613341	6.072481629	6.459696139	5.724831862	5.452358881	6.143126757	5.827616782	5.442423776	5.940365804	6.074728136	6.099071737	5.675193126	6.097400128	6.290131658	6.027950263	6.149194747	6.088358921	5.979319447	5.926840144	5.724129903	5.831084148	5.855055639	6.070151893	6.449926343	5.810422092	5.970359117	6.022716954	6.063846102	5.821390256	5.905999743	5.734464721	6.026288687	6.345825576	5.548579682	6.127312559	5.840154479	5.925632798	5.921699626	5.706861584	7.086244111	7.283820978
CDH6	5.377770421	5.247954638	4.863124096	5.246009189	5.963301679	5.416054976	7.134946757	5.603358667	6.561174651	6.068240935	6.353117889	5.520644563	5.480343347	6.682635185	7.278819188	5.207400599	6.072473241	6.675758754	6.222037318	5.867714453	6.614130951	6.782734612	5.732296253	5.451680349	5.605495468	6.4885932	5.894579161	5.177458465	6.107337209	5.977855328	5.34508836	6.176221259	5.28818405	5.385625488	7.668365129	5.260118923	5.023411756	4.860747061	5.358216917	5.201118163	6.827887204	5.157641944	5.42952192	5.244182363	5.061140754	5.207481734	5.35444818	4.479833807	4.389718688
TOM1L1	8.913180469	8.874359498	8.947693609	8.710201417	8.693248214	9.020237143	8.860000509	8.729956208	8.840588949	8.982533682	8.545366302	8.879237183	8.788710237	8.945556071	8.813603973	8.333020419	8.91330064	8.72702616	9.227325364	8.356617282	8.973930072	8.823912612	9.000000841	8.854705141	8.973401475	8.857311624	9.083646144	8.437296816	8.860642604	8.421067248	8.93495368	8.965957557	9.040620107	8.898014651	8.732498493	8.923419622	8.856235606	8.708861623	8.948516207	8.992060265	9.039240007	8.963782206	9.078762235	9.048092795	8.737492159	8.848496795	8.57608159	8.532792942	8.686699968
HMGXB4	6.227224101	6.236693626	6.3401636	6.426319912	6.328868147	6.104057858	6.365820017	6.347350536	6.130607477	6.211115625	6.285766687	6.092288315	6.325272362	6.171996299	6.314527599	6.148229673	6.262334356	6.19237981	6.402685513	6.483067698	6.486378172	6.497761252	6.395584096	6.341297641	6.248791783	6.174789625	6.117518095	6.360439476	6.352435763	6.37750287	6.159208518	6.206849476	5.846104719	6.116732631	6.135005902	5.971872128	6.271139976	6.034537271	6.164603365	6.198533476	6.432731329	6.24467382	6.075468766	6.054629485	6.164412772	5.94552669	6.212243079	7.63306394	7.754492709
TOM1	5.872448233	6.020747063	6.023126408	5.812461638	5.964701622	5.972558758	5.745126891	5.635663522	5.720103223	6.086428615	6.076505179	5.559507732	5.705645229	5.990777864	6.030762398	5.887087274	5.942528409	5.876690632	5.696522685	5.62299065	5.685521253	5.630034391	5.72273334	5.681299531	5.703620734	5.746889824	5.961141303	5.633820127	5.625376472	5.626866451	6.191996678	5.884261151	6.235566909	5.897003894	5.92628508	5.931436549	5.9579582	5.921690052	5.856018082	6.202535538	6.042101163	5.903147611	5.84242989	5.8420383	5.774186627	6.150401787	6.076324772	6.761763153	6.771526204
SH2D3A	4.086576934	3.993626636	4.3395167	4.107744901	4.272664178	4.15521326	4.263394198	4.290581508	4.055026357	3.856160676	4.103346863	4.153266833	4.104081202	4.132402255	3.904189916	4.469342598	4.1117629	3.9806156	3.962213498	4.10283417	4.090734687	4.066795525	4.12161645	4.160636238	4.140762002	4.196367442	4.117287055	4.00456665	4.175603177	4.036807299	4.240947138	4.0718346	4.106607289	3.956698705	4.042870252	4.16554398	4.117340969	4.13795767	4.102954337	4.115571766	3.926296652	4.105972211	4.147259628	3.994560974	4.245398938	4.270623472	4.234011553	4.394844876	4.52556127
MAMLD1	4.854949094	4.649097611	4.653085799	4.815145913	4.709560813	4.762428596	4.567875042	4.663309482	4.488275773	4.697727419	4.644290877	4.689982607	4.931368017	4.679244157	5.005788547	4.951971799	4.843797512	5.168689768	4.66375119	4.621499964	4.643307153	4.543060833	4.732447162	4.931554085	4.802759705	4.587717785	4.76294622	4.772061794	4.766346269	4.680486908	4.712257327	4.688540587	4.796268066	5.026200137	4.787303247	4.664405964	4.877785549	4.691371954	4.625047243	4.777435557	4.802330369	4.857815192	4.81010557	4.840594589	4.846153118	4.580631176	4.706346547	5.854727319	5.854066705
CST8	4.708470704	4.817306493	4.918406976	4.988879407	4.773720725	4.811510222	4.827258013	4.929888669	4.715586632	4.856864519	4.69914795	4.736965707	4.796624578	4.702429907	5.143026286	5.04517249	4.893983444	4.754029271	4.690608291	4.779880186	4.919673381	4.662750179	4.860123007	4.923867092	4.833822892	4.784932478	4.746597993	4.928488376	4.615261681	4.962460703	4.732081234	4.677515633	4.912799036	4.963852834	5.065970156	4.790924225	4.842007246	4.809588674	4.744268414	4.943170051	4.917621523	4.80251282	4.987074768	4.932654902	5.179966044	4.99553424	5.005538826	5.622047513	5.654496678
RANBP9	5.746229033	6.070897301	5.753698917	5.981496482	5.707551571	5.809240294	5.741681411	5.82142491	5.893859772	5.790481456	5.870297336	5.821087335	5.775720459	5.90755799	5.677939952	5.512572051	5.947500641	5.636979621	6.083520183	5.866992917	5.740942596	5.878690206	6.088360605	5.903018293	5.85730976	6.151275444	5.950697561	5.753026228	5.750371382	5.870359735	5.80894572	5.681562891	5.803372273	5.798548779	5.518560882	6.064349581	6.024381103	5.883881617	6.051862509	5.730509858	5.582336285	5.948104886	5.830526886	5.846709689	5.380865793	5.545602985	5.428100862	7.395843537	7.47325505
DNAJB6	5.976238371	5.915186998	5.865739515	5.962353426	6.096330486	5.783333605	5.997703446	5.797237331	5.817479689	5.515964273	5.625780277	6.192142947	5.557155261	5.858173817	5.869896258	5.797808202	5.750756159	5.877006434	5.809587922	6.109529959	5.806541087	6.183455834	5.527264892	5.497342205	5.71503077	5.750068677	5.725077074	5.911685326	5.971892734	5.680287918	6.01886908	6.285082214	5.874137396	5.872883745	5.723487965	5.675970352	5.908737642	5.762646134	6.08677653	5.501773967	5.86551927	5.80174465	5.987153637	5.603775642	5.683768474	5.39630596	5.483565363	8.989380878	9.328890318
CDH7	4.564691835	4.511319261	5.005434906	4.630672792	4.408242964	4.700061018	4.38038461	4.701851201	4.573793755	4.419065279	4.667090894	4.649269344	4.53299017	4.512586008	4.59646183	4.99768454	4.519923986	4.586385574	4.450428145	4.464467437	4.495128404	4.525653197	5.006910426	4.648591795	4.64285621	4.517213457	4.735617857	4.677269086	4.50461746	4.57449973	4.667296074	4.470633496	4.645299735	4.81591144	5.159771325	4.529014018	4.549546116	4.986639632	4.583245644	4.605731541	4.531359602	4.606082173	4.639210549	4.869718724	4.887422684	4.680829411	4.480783033	5.191064321	5.304750884
SLC17A4	5.329946025	5.295858263	5.488679003	5.414749905	5.139560984	5.4322869	5.758116829	5.438995631	5.477015018	5.522937667	5.601512834	5.367440079	5.555747987	5.390989732	5.332488766	5.450750052	5.202899237	5.314557413	5.311390281	5.221063816	5.597544991	5.456842608	5.437593543	5.465361333	5.557351606	5.354928374	5.313350099	5.394555242	5.489421231	5.663382773	5.27466092	5.324161174	5.386581552	5.626483115	5.927788715	5.394586254	5.401449649	5.35440351	5.372943566	5.637854317	5.343121043	5.561913999	5.644354396	5.548300787	5.762147075	5.684701944	5.647970972	5.355862353	5.410854146
SMC4	5.116048272	4.905061071	4.782692712	4.821870863	4.82921252	4.838825878	5.552331774	4.945942868	4.983549911	4.977032777	4.987053549	5.109991339	4.931388665	5.219279227	5.009625332	4.600123713	4.964770009	5.08641034	5.084131042	5.35494309	5.3705864	5.036018846	4.837694798	4.876496369	4.972764103	5.183467697	4.661248014	5.230184857	4.949642981	4.828223085	4.991540697	5.513160492	4.724917457	4.743295922	4.838887787	4.973720336	4.774607466	4.90874724	4.869289161	4.70106024	4.773782544	4.871058982	4.684924943	4.830425009	4.835334873	4.531531267	4.616220811	7.003045949	7.231139322
GJC1	5.034554318	4.93454294	5.274819205	4.975483955	5.317170638	5.129491244	4.988472043	5.167998998	4.951660946	5.031228804	5.073953959	4.95864882	5.11288408	5.157836474	5.17357469	5.29037859	4.966274713	5.25589613	4.893614833	4.871059431	5.051808466	5.027756837	5.151342103	5.11882601	4.971612556	5.163827865	4.958450429	5.353394125	5.164430463	5.102897932	4.971612556	4.920271901	5.054121796	5.294172049	5.343289993	5.032026303	5.016227587	5.020429682	5.012005978	5.092620686	5.02102887	5.192478021	5.255922618	5.008720744	5.318161337	5.465812131	5.119708512	4.788248488	4.976806899
AP1M2	8.05935306	8.216708522	8.748708083	8.554441362	8.443181734	7.98183925	7.466059296	8.317913481	8.043803101	8.581812346	8.139886328	8.447574768	8.315649376	8.290105039	8.318785009	8.744729115	7.949583722	7.85749537	8.279048947	8.073148169	7.88491045	8.26439406	8.353194761	7.962114895	8.150706907	7.408919837	8.757474768	8.425568237	8.129180957	7.778223311	7.992903157	8.313199166	8.555184384	8.589064767	7.887340951	8.699127134	8.570112881	8.779470834	8.237628549	8.79392199	8.610758965	8.757288263	8.586553264	7.575408825	8.420257129	8.607922149	8.649522887	6.937263141	7.606136081
UBA2	9.804240899	9.821168659	9.542594018	9.494120907	9.414962331	9.462277028	9.870697324	9.527537127	9.847970938	9.472204029	9.50280984	9.54074088	9.536187127	9.554240394	9.494999767	9.281657774	9.653799184	9.340536263	9.656015719	10.00254314	9.66981826	9.630265467	9.838629635	9.488610439	9.442760039	9.615206929	9.198185609	9.760368157	9.546377731	9.459704681	9.214025152	9.388742067	9.393672559	9.370543287	8.8010019	9.493441879	9.39438681	9.417179058	9.656046387	8.664461424	8.986724066	9.497815102	9.387239169	9.572253144	9.312097161	8.051145398	9.066575333	11.17914036	11.47133431
SAE1	7.124588575	7.576768071	7.146724941	7.64742026	7.578115606	7.165509573	8.209156132	7.134811391	7.77390372	7.710206739	7.74982603	7.489530085	7.34417393	8.008546303	8.00720722	6.967864767	7.497176068	7.875532524	7.469433147	8.003440995	8.156623605	7.698732174	6.988537661	7.573387005	7.117998111	7.763614064	8.002278559	7.660899747	7.792733314	7.536909618	7.348006363	8.035335566	7.129128582	7.327430839	7.540278503	7.008665903	7.264327963	7.0137535	7.172452746	7.640619107	7.636328766	7.053387965	7.323598583	7.061447726	7.117804539	6.979433146	6.923990099	10.72240164	10.85855558
ABCC5	6.253742034	6.428223216	6.451822937	6.149326358	6.635557829	6.466119596	6.670583444	6.54908494	6.643334877	6.202472268	6.773211647	6.662558316	6.987916438	6.479438586	6.80258418	6.337682042	6.584413678	6.638444501	6.269883565	6.667178169	6.601071535	6.654509162	5.956964986	6.492162499	6.53039712	6.438607701	6.670588792	6.760109624	6.370832607	6.478462014	6.454206889	6.254055751	6.499275341	6.664666186	6.801105667	6.514634249	6.800848499	6.803433484	6.540106461	6.62890134	6.535946539	6.666097012	6.395707597	6.764923818	6.91016514	6.650630084	6.903800959	7.277705964	7.428154041
ABCB6	6.68081552	6.427163268	6.453735267	6.304567407	6.396320965	6.426403396	5.825568263	6.271119142	6.148305251	6.808177264	6.192312702	6.626193095	6.762890368	6.636698411	6.324101302	6.541709273	6.250023818	6.827213135	6.41173566	6.530830519	6.626743298	6.435024233	6.305481823	6.453864837	6.327492101	6.31069792	6.755327925	6.133603066	6.199892856	6.280224553	6.167978447	6.402894777	6.474384888	6.484305866	6.725657197	6.56452855	6.694526685	6.479592597	6.456457643	6.510614587	7.293826298	6.416108305	6.503859885	6.276173985	6.388972019	6.49774886	6.569501908	6.936503035	7.226851413
DNM1L	6.28452542	6.519095714	6.460175315	5.882989243	6.549145947	6.218489528	6.70022006	5.992676459	6.263023981	6.182919454	6.608727161	6.490525596	5.939104996	6.707165556	6.180930483	5.89819116	6.378756965	6.339340292	6.625560911	6.764325693	6.655055834	6.679314339	6.367269757	6.295299178	6.106886926	6.641379759	6.356688704	6.804565029	6.301978377	6.49531235	6.382238856	6.779102054	6.231761186	6.172032528	6.505534231	6.18933751	6.203422435	6.345123998	6.254475977	6.296997368	6.707220474	6.213103133	6.244457194	6.281161113	5.48927502	5.607372302	5.751788478	7.665870286	7.44586776
CDH8	4.107990492	4.086601584	4.364339186	4.439701099	4.224416616	4.221053559	4.08211945	4.449372464	4.179910848	4.068687156	4.277915831	4.239369494	4.278271565	4.145771752	4.435174541	4.318674146	4.246605433	4.142285555	3.928359235	4.103144111	4.129705625	3.915656312	4.090579831	4.275963655	4.24328119	4.150340414	4.267160429	4.1643952	4.133090322	4.145902254	4.19903718	4.086072189	4.097309348	4.194559334	4.339455701	4.214518687	4.312475614	4.464771013	4.084514305	4.388471128	4.260383875	4.153899671	4.333710655	4.312153314	4.594288428	4.741402919	4.585484535	4.587789354	4.731860311
ABCC9	3.765327683	3.784312363	4.027255247	3.824632137	3.91650192	3.819071811	3.881698115	3.841233727	3.941711389	3.818104897	3.79675699	3.920184257	3.735588705	3.761660168	3.780659675	3.950720677	3.732955023	3.964954949	3.814965492	4.000711808	3.781766515	3.788925276	3.864312772	3.852218222	3.879983614	3.896385946	3.89444903	3.91565152	3.798399618	3.839998034	3.884142247	3.766683268	3.748432982	3.903864644	3.982071098	3.851701093	3.881136173	3.857156575	3.806792443	3.916526539	3.759525245	3.871083215	3.71622601	3.923688123	3.866882689	4.16012668	4.095455283	4.369708029	4.443730515
ABCF2	5.264678788	5.350043842	5.61918069	5.45543884	5.373017449	5.454391973	5.358305665	5.367665118	5.298496903	5.455705129	5.520422777	5.373011456	5.331357308	5.433563249	5.457314211	5.33627799	5.342409402	5.381181268	5.309998828	5.365514121	5.485438032	5.45212681	5.355669709	5.480441022	5.347270226	5.399171569	5.501301189	5.641485194	5.337800165	5.401301263	5.44019003	5.45985108	5.340367976	5.544547106	5.431764027	5.362165717	5.451431278	5.473743483	5.386317385	5.506112711	5.470980029	5.468577647	5.408442669	5.323955347	5.38664374	5.570987133	5.556880604	7.168470859	6.957647928
NR1H3	6.497993177	6.656677019	6.453416403	6.295988661	6.444775615	6.565439331	6.571935146	6.485475884	6.428218539	6.29338237	6.364329889	6.189311903	6.185468286	6.662819222	6.367578126	6.312471584	6.443898512	6.158947516	6.636359533	5.964911638	6.378208611	6.272840747	6.641246924	5.973596115	6.310804307	5.930100132	6.2219837	6.091640426	6.072612744	6.292207468	6.554260258	6.594324294	6.5154616	6.612003234	6.255133003	6.673057399	6.131156495	6.331987134	6.469940891	6.725476875	6.453542869	6.436566088	6.674533879	6.327055491	6.265642179	6.75454166	6.407535479	6.710307438	7.089025338
SCAMP2	8.712356363	8.654377822	8.674397094	8.810920634	8.345466842	8.486804565	8.274059681	8.594162916	8.419873594	8.526958996	8.540420968	8.553777326	8.670830546	8.493606615	8.651532365	8.558972811	8.756903032	8.511391016	8.534598515	8.258326133	8.542164874	8.682749633	8.512475436	8.704294309	8.666016052	8.606340985	8.940874317	8.485908667	8.600976233	8.390529761	8.740349772	8.764623474	8.709867861	8.74121218	8.773967668	8.605079031	8.429710767	8.726602797	8.546762664	8.617280749	9.111927617	8.456677341	8.589153557	8.532540822	8.268415616	8.421030112	8.341222083	8.997084083	9.060637404
SCAMP3	8.251111266	8.101489623	8.173019426	8.087216072	8.242871404	8.191278826	8.228126835	8.141263974	8.25851763	8.346209501	8.258102098	8.344585683	8.184568552	8.288120928	8.238791142	8.271441605	8.124552789	8.256407019	8.2005972	8.097303011	8.232267479	8.320893852	8.221146168	8.202392938	8.235772827	8.368534636	8.261699386	8.297943441	8.273532927	8.232782237	8.124248711	8.299720096	8.2229919	8.332532605	8.30170664	8.248994174	8.138976444	8.465895337	8.206165086	8.365757008	8.285168827	8.145979784	8.165333393	8.147310509	8.273260341	7.95016968	8.190123667	10.27225937	9.808390206
RWDD2B	8.32815356	8.112321545	7.94048412	7.908346993	8.270763796	8.055629008	7.765707098	7.986403821	7.618139036	7.908486526	7.813986055	7.938111564	7.808693432	8.089573445	8.049238078	8.217632672	8.245861833	7.812483643	7.938284095	7.790134512	8.146006793	7.839321874	7.945764289	8.019112378	8.113899915	7.658031709	7.669630837	8.067188299	7.689147281	7.973909839	8.228084483	7.938978929	7.99596166	8.019481972	7.771458007	8.100784138	7.887567763	8.078350139	7.938187281	7.827495593	8.238411906	7.962367713	8.189023282	7.774348227	7.691734298	7.509045247	7.921017915	8.361060661	8.247442758
CDH9	5.929144792	5.574057298	5.639915833	5.622481847	5.51041231	5.803493238	5.413398032	5.931230005	5.713542659	6.024556648	5.614249291	5.671379227	5.72436402	5.789809336	5.560672811	5.627757602	5.700563974	5.630986523	5.955502766	5.569233948	5.387637699	5.650333374	5.763373626	5.852329128	5.893209823	5.234206313	5.763051943	5.592707342	5.479691363	5.864163839	5.977871204	5.504937015	5.984096593	5.907727292	5.851742106	5.88885596	5.790932815	5.714548319	5.750914642	5.633531468	5.875439765	5.822824689	5.703412203	5.653046353	5.799902489	5.810421005	6.141016351	4.663655151	4.763173242
DPP3	6.483530656	6.643262223	6.511944947	6.223967052	6.756483823	6.475271701	6.653008006	6.26857953	6.115505211	6.433824743	6.463836898	6.460102916	6.285148444	6.533583558	6.621622982	6.279824011	6.553125849	6.362796289	6.170369656	6.059593622	6.798383905	6.535432649	6.285343993	6.289675045	5.896082124	6.588487265	6.689395339	6.204958612	6.35109346	6.550835268	6.329953187	6.713715499	6.453199928	6.178785556	6.989996669	6.527855838	6.568677013	6.531189735	6.384800893	6.483691025	6.715505841	6.349178982	6.440068603	6.033131969	6.361040951	6.216649547	6.218403593	7.55203754	7.660893504
SNUPN	7.956740558	7.565629121	7.797977986	7.589348362	7.941771197	7.656612552	7.492223482	7.601937071	7.538370927	7.752931487	7.643238974	7.520321586	7.226367856	7.506042663	7.851700548	7.855418686	7.509271586	7.722573877	7.732347072	7.577590581	7.578028862	7.452881387	7.652082098	7.663543488	7.611939703	7.563476913	7.331259026	7.632714787	7.69464023	7.645903866	7.461869219	7.279417298	7.367563493	7.645527372	7.340733432	7.73481516	7.579105852	7.544992522	7.487445421	7.5883323	7.76117995	7.613023723	7.516983219	7.362631003	7.715286349	7.4421301	7.473831318	9.179308183	8.906505455
HUWE1	6.49436777	6.414414153	6.512716811	6.557736311	6.631687981	6.679477751	6.424013934	6.604628533	6.620989937	6.66418786	6.423023126	6.519970895	6.813954497	6.552683407	6.582446563	6.84208177	6.492689756	6.388832407	6.338313236	6.285396159	6.385314224	6.283911913	6.494479738	6.527496653	6.721460234	6.429429414	6.962526854	6.554712356	6.454046108	6.469021936	6.480396864	6.394993961	6.542417832	6.451206015	6.470891233	6.501545575	6.528514243	6.565736521	6.448716076	6.585237949	6.782314012	6.583559022	6.4892007	6.620430712	6.711639341	6.931653986	6.649105017	6.831429886	6.665781741
PTPRU	5.601541111	5.692322517	5.874088778	5.744693195	5.605881411	5.731619686	5.272408591	5.652595224	5.575394481	5.707365778	5.680346646	5.764290288	5.783185153	5.554245504	5.659303635	6.015659715	5.775218783	5.812528967	5.398079079	5.611665453	5.427202293	5.243856688	5.622455049	5.765860621	5.848236298	5.686488219	5.639717104	5.941000574	5.558377863	5.718405104	5.922200405	5.37439245	5.777923562	5.77335147	5.833823955	5.596265966	5.769676664	6.164639294	5.455768486	5.746209746	5.559986391	5.656947602	5.806617162	5.879898635	6.285394613	6.296461097	6.231576789	5.72013541	5.63957602
TSPAN32	6.629799016	6.595455772	6.932529158	7.036956459	6.937091804	6.913734917	6.676077662	6.812817435	6.849716396	7.031658322	6.986377158	6.913627203	7.097020978	6.694516067	7.127629217	7.238150351	6.660958594	6.789301413	6.539108594	6.67736319	6.812609579	6.624390797	6.814047298	6.831199745	7.091596059	6.862561525	6.867589362	7.146603325	7.136246966	7.085465733	6.903149989	6.59832884	6.989479675	7.0671905	7.170654957	6.540634454	6.930619672	6.998385275	6.903748728	7.081413474	6.89805845	7.040427287	7.175004541	7.052334102	7.293623512	7.646141806	7.069917672	6.701982379	6.548901945
TSSC4	6.036627046	6.222664973	6.239532284	6.281242114	6.254760353	6.065425888	6.008224849	5.940498749	5.864486241	6.085460636	6.047519812	5.946272518	6.059238355	5.921549391	6.175423292	6.159452173	5.88788838	5.90657798	6.000513422	5.944965183	6.102692064	6.065138597	6.185254548	6.073885919	6.179830248	5.928963355	6.031267334	6.081753154	5.919557015	5.952864928	5.843994497	6.061298725	6.015541687	6.231665443	6.298646967	5.893280741	6.203261104	6.224983362	5.908007599	6.137282394	6.087792256	5.965894167	5.942349818	6.123304742	6.268507146	6.443500421	6.369086291	7.18569672	7.013018671
ATP9A	6.151330583	5.996788783	5.934352488	6.159270304	5.573038327	6.090562925	7.171122128	6.284234301	6.636349959	5.787994525	5.93221375	6.448245178	6.45906886	6.419291049	6.600392884	6.036969194	5.956756148	6.872904818	6.32539359	6.815819002	6.664684697	6.403769423	6.055121848	6.134774211	6.75179532	7.108843416	6.370475213	6.74095717	6.17017913	6.283664141	6.438048902	6.572333277	5.607315376	6.063199733	6.062340727	5.860381147	6.078249384	6.276903482	5.534969307	5.937489153	6.124387973	6.352098566	5.713318275	6.366067721	6.234380729	5.810172653	6.195378932	10.19020655	9.624616084
CDH10	3.779139759	3.935302225	3.946017929	3.775038368	4.008224236	4.0304758	3.752545495	4.107665564	3.922640898	3.809773008	3.822052509	3.942415796	3.932956764	3.692417881	4.132944741	4.238798407	3.837548619	3.799240869	3.639923836	3.679655967	3.820133545	3.842394679	3.973462036	3.876380226	4.011518812	3.873554439	4.069831348	4.04091275	3.931538714	3.951994829	3.906515357	3.850926242	4.065851998	3.906633448	4.120215799	3.754224704	4.010502718	4.035275096	3.909523163	4.054664746	3.947181137	3.992301373	3.899406907	4.131491661	4.17545242	4.37478771	4.193582418	5.777917725	6.861081406
USH1C	8.500409465	8.889338158	8.85492898	8.839461873	9.083223059	8.527360581	8.425673352	8.59457754	8.551266334	8.874514223	8.767081414	8.318174871	8.503613869	9.294237939	8.705049526	8.958897412	9.134729856	8.562145465	8.817454898	7.858300483	8.329695788	8.578149725	9.123371677	8.982123726	8.845408437	8.474073047	8.406035615	7.950796422	8.418517472	9.047523034	8.623592254	8.680947113	8.817863508	9.0449978	8.514895049	8.945315281	8.908251009	8.881802453	8.724694966	8.725699522	8.732008734	8.495066983	9.148894919	8.658242236	8.460977677	8.451859263	8.795486741	6.720668958	7.178329325
PQBP1	7.759426335	7.653713048	7.822425185	7.946836075	8.077648155	7.620447448	8.067721619	7.462204723	7.875753064	7.80498598	7.585547828	7.319956477	7.14239746	7.883702254	7.766140814	7.7601135	7.879286116	7.655519392	7.758870558	7.837959039	7.735932675	7.80003886	7.382025854	7.25759574	7.498716666	7.42817004	7.769931712	7.401409565	7.603746018	7.442045938	7.758057494	7.817859684	7.856308386	7.893035239	7.941551884	8.014505085	7.835297643	7.789384418	7.622863891	7.680203094	8.298914573	7.711838445	7.851098322	7.524582908	7.592868983	7.750143437	7.945733936	8.607912479	8.203040958
EDIL3	4.193932377	4.110568103	4.249238416	3.959587957	4.086888613	4.212109858	4.040774709	4.016444746	4.057554817	4.072776226	3.996320417	3.999696156	4.052966814	3.904952285	4.057390805	4.200713391	3.989594009	4.149065359	3.830641237	4.086967026	3.767703285	3.842832473	4.09531436	4.093001629	4.117419055	4.045618344	3.93331878	4.343158932	3.825852634	3.978186986	4.131423112	4.051327884	3.8804369	4.111113604	4.115560111	4.018857146	4.150150857	4.16815489	3.961073981	4.193579537	4.084834234	4.002385395	4.089283277	4.027689463	4.030319873	4.275564725	4.331688214	5.275628561	5.316151929
HHLA1	6.337952557	6.613271962	6.852137493	6.941386146	6.426173588	6.642042694	6.313926688	6.831323975	6.377014573	6.537995928	6.440000005	6.668582869	7.02582383	6.670931558	6.754977359	6.853924267	6.52573207	6.784089311	6.277490468	6.315206314	6.322818245	6.403022035	6.565860342	6.537181107	6.760505366	6.297240679	6.814540692	6.587967178	6.692980272	6.713263916	6.910661927	6.492234617	7.030171897	6.992308029	7.4735747	6.605730201	6.719723518	6.92614901	6.662631368	7.129336715	6.810488827	6.776597519	6.985552773	6.970773297	7.241455663	7.611728163	7.152096515	6.173079173	6.431552794
COL4A3BP	6.907831351	7.127704112	6.948209234	6.805454698	7.090620521	6.573046399	6.904063348	6.772341505	7.112445313	6.831182112	6.699652538	6.620258719	6.470385635	6.996926632	6.84315579	6.8537535	7.292014209	6.534725792	6.438165715	6.821003834	6.630478694	6.804689399	6.369015617	7.081152406	6.228259862	6.816968015	6.106838336	5.71360316	6.771754123	6.472563544	6.523596207	6.214869755	6.404067612	6.240230598	5.955498403	6.161285593	6.000032931	5.7793444	6.210432203	6.048296089	6.039915841	6.256166441	6.551581072	6.244171752	5.766144705	5.676352155	6.128791058	6.95975307	6.900323797
KCNK7	4.591641583	4.768045354	5.093492677	4.948268401	4.918043561	4.796071389	4.840661866	4.813429028	4.841236542	4.935637873	4.682971195	4.789604776	4.742438203	4.74389046	4.797896543	5.107410443	4.894172257	4.780772297	4.359927545	4.850019909	4.737320157	4.776054486	4.698204646	4.82012601	4.750430142	4.755743586	4.749569468	4.858660949	4.823296474	4.712531952	4.645904107	4.742055786	4.951937877	4.833172914	5.293088389	4.998017431	4.810836057	5.005610473	4.801810196	5.024701964	4.862752173	4.70790674	4.801799762	4.80595822	5.484750851	5.308307414	5.094749843	5.34905362	5.286602031
CDH11	5.470189532	6.588846657	5.023372735	5.396069967	6.475721067	5.585243925	7.717312876	5.90964406	6.954865722	6.480812543	5.918583444	5.504168786	6.258043316	5.450085381	5.875315605	5.521505848	6.372167919	6.030144575	5.989612313	7.418745409	6.471975972	5.88793102	5.7724764	5.406494725	5.728263687	6.312000314	5.547327019	5.742774884	6.386656523	5.280117292	5.612384091	5.824454588	5.071897386	5.25389819	5.035411532	5.411343947	5.499525615	5.250095155	5.129640396	5.662961928	5.36372976	5.380918795	5.415792267	5.09156879	5.321833453	5.068877619	5.257264986	6.376633941	7.167942648
UST	4.028953419	4.156172447	4.13077489	4.044723801	4.344639521	4.183080158	4.049877706	4.08424887	4.031375029	4.221099949	4.181529185	4.116988284	4.466501732	4.102316755	4.026967994	4.107771689	4.198406797	4.094843394	4.104215656	4.125009652	4.066701408	4.027325458	4.292540888	4.101998315	4.036358483	3.955130336	4.006258329	4.202426209	4.235650113	4.11491887	3.99149866	3.987651739	4.090035619	4.184433469	4.202981803	4.158278641	4.235427505	4.193800309	4.179741278	4.10398322	4.234659026	4.257733495	4.110724681	4.209692159	4.343705223	4.251708526	4.208306611	4.61447668	4.591294638
ARPC5	9.321588794	9.116300296	9.103940946	8.487180923	9.290040051	9.096977248	10.03290015	9.286241934	9.753343258	9.239702317	9.605072032	9.687537716	9.350321253	8.854473128	9.736595414	8.935991266	9.419536403	9.823054036	9.423641893	9.962159155	10.0208101	10.02938313	9.21769132	8.968731541	9.039247139	9.644452782	9.327960249	9.467070849	9.719237455	9.372221393	8.935730329	9.960765185	9.348836684	9.053670011	9.395947963	8.981303533	9.215092663	8.802951224	9.42247633	9.026375838	9.263986741	8.988770504	9.016475463	9.07444064	8.620552324	8.644681005	8.572632603	12.03436682	12.20666907
ARPC4	7.637092638	7.919256667	7.817817012	7.866441945	7.755602965	7.77658568	7.905170169	7.649143146	7.792174115	7.894339132	7.984861742	7.873430133	7.579433791	7.842862351	7.861048149	7.787403006	7.896854319	7.886659531	7.99591472	7.785302357	7.910303176	7.939342586	7.823740116	7.662205281	7.838291193	7.762997314	7.962873456	8.029369222	8.05105312	7.919655316	7.969503624	8.332911646	7.958935562	7.951836476	8.244302311	7.866084801	7.889119758	7.786042567	7.946103453	7.849237334	8.085090241	7.718842809	7.75124457	7.770562214	7.830780162	7.717465524	7.818180682	8.099936259	8.172557494
ARPC1B	7.174792394	7.585185267	7.773635003	7.517068218	8.219593238	7.515455903	9.35364914	7.692657416	8.613720125	7.956615053	8.624954624	7.677638982	7.836029082	7.96658075	8.162888024	7.623162983	7.667867798	8.392417298	8.065188609	8.861203694	8.987984078	8.786251882	7.889707195	7.227302198	7.310094098	8.422931871	8.082468498	7.939455068	8.697606032	8.055267546	7.369548631	8.691017498	7.384278453	7.56172618	8.91207049	6.931367468	7.434896629	7.400037399	7.372670207	7.779156221	8.58742234	6.898238695	7.349058713	7.065665599	7.475085143	7.432036387	7.387197903	10.69291508	11.09340643
ACTR3	9.163187918	9.172228942	9.072262951	9.145192437	9.338011475	9.100820583	9.931181324	9.181182119	9.817795776	9.168917037	9.759372296	9.367433033	9.308092577	9.386831137	9.593782044	8.735401048	9.44354536	9.583136416	9.355459434	9.886998249	9.854656071	9.896992051	9.155940066	9.1064865	9.018144924	9.911365486	9.207581483	9.465059204	9.721417887	9.577113242	8.712570322	9.748917191	9.150085034	8.928266399	9.611930875	8.81706973	9.134862422	8.974468843	9.287537123	9.093775905	9.882786288	8.93820287	9.016512546	9.116188997	8.598426871	8.015582916	8.372400957	11.06920698	11.39524944
ACTR2	8.741286105	8.765994355	8.770825614	8.675519391	8.791666311	8.793414556	9.480864745	8.857053738	9.129379003	8.721376083	8.969924199	9.050721345	8.751183136	8.924097616	8.859200213	8.257120545	9.019470883	9.002949473	9.064751514	9.431075646	9.287896074	9.206731398	8.371370161	8.686032992	8.653310659	9.201967379	8.319449938	8.751646738	9.049353455	8.760970151	8.708458378	9.210280091	8.587137023	8.563219764	8.805735014	8.642024382	8.505061232	8.348046222	8.856405051	8.608052448	8.567562894	8.806789127	8.615766709	8.713564795	8.451992023	8.177395177	8.460071181	10.02350552	10.39039993
TSPAN5	5.082397231	5.270342818	5.489960657	5.499642373	5.114475406	5.031913041	5.213171617	5.065312776	5.555924063	5.137354773	5.074680894	5.345727681	5.630823828	5.11318118	5.150732594	5.014866332	5.235383213	4.911474637	4.902957845	5.093933498	5.26614084	4.987949144	5.12814408	5.003639937	5.12452975	5.272840925	5.49785858	5.62950971	5.308491751	5.091279192	4.776030583	5.093969117	4.962793517	5.066878139	5.130506427	4.779881199	4.982379262	4.973906506	4.980180803	4.965815163	4.955768998	5.18078408	4.766643448	5.229624267	5.387260205	5.136991839	4.889982246	8.440848422	8.636729214
TSPAN3	9.705466976	9.800457584	9.748523138	9.87805074	9.960989921	9.77362037	10.0087837	9.849326698	10.15025646	9.809095486	10.36360611	9.922181155	9.743640481	10.04717444	9.762710436	9.775984805	9.852012184	9.754895846	10.17967159	9.798270307	9.888800216	10.12702368	9.986079925	9.645187805	9.506655275	10.09584974	9.68440354	9.676276174	9.989693486	9.90267739	9.709223671	10.13769152	9.586607259	9.595751318	9.840700417	10.00658717	9.72274441	9.571084887	9.877269576	9.575945457	9.827991758	9.485821217	9.696788077	9.69109578	9.502502067	9.406795208	9.576954884	11.89443543	11.61291607
ADAM8	4.609564202	4.67542066	5.038117212	4.975402738	4.96308827	4.6396701	4.613121911	4.520767472	4.72342177	4.730628458	4.667211244	4.710862151	4.713603541	4.599668756	4.648887482	4.903336105	4.671718608	4.811202458	4.621272107	4.713224129	4.541279741	4.53234895	4.765333489	4.566540886	4.785706275	4.517076508	4.921384779	4.80039468	4.787290683	4.733423458	4.927568507	4.477635811	4.666856286	4.846837347	4.978464279	4.775715235	4.810028951	4.826019397	4.632908192	5.054362604	4.806989596	4.770632062	4.963694517	4.961878175	5.135745884	5.357063554	5.227263729	5.364118813	5.444012898
CDH12	3.651523434	3.527840044	3.740331154	3.724480263	3.689963458	3.752909307	3.626546907	3.687079887	3.692057186	3.750754571	3.618308383	3.62933038	3.813579742	3.660749073	3.739974823	3.727865244	3.810614964	3.595195377	3.608249045	3.665483917	3.647404873	3.83359279	3.781871303	3.792943065	3.709815718	3.638169118	3.724453504	3.708791592	3.713020687	3.636672478	3.893517841	3.608514549	3.651979991	3.719380103	3.670764496	3.726195599	3.691299996	3.716794018	3.560342914	3.581022487	3.626957918	3.648932836	3.792548239	3.65839755	3.788801701	3.666132024	3.935668642	4.133837515	4.356848536
TSPAN2	3.386640329	3.558829748	3.506340109	3.648970832	3.62619687	3.58369089	3.505532335	3.516337096	3.507157344	3.555981876	3.514600816	3.452475436	3.502183781	3.486650683	3.440484639	3.752734858	3.275616177	3.548088755	3.586778327	3.593699261	3.605343769	3.504745811	3.480388266	3.690016958	3.620112334	3.53064905	3.601650969	3.479742526	3.578981951	3.496702049	3.43613291	3.4801361	3.466337186	3.434644298	3.585591422	3.420895911	3.446728418	3.524999549	3.345422741	3.562713262	3.519496128	3.566358112	3.64349227	3.520608853	3.60914565	3.765805041	3.705539842	7.763447302	7.188128282
NUBP2	7.961972041	7.784415888	8.065110446	8.307341744	8.236584597	7.921248867	8.057381883	8.122716479	8.12149967	7.854470799	7.978068353	8.064558276	7.974617573	7.966187351	7.742280161	8.454618883	8.101490789	8.026287437	7.685164477	7.935312517	8.051808996	8.136819053	8.037068493	7.884229424	7.990946392	7.745753813	8.243518475	8.104922527	7.997635287	8.116186616	7.822088255	7.927857909	8.136314676	7.872512479	7.853636669	8.294049968	8.042725039	7.958690141	7.738686122	8.210072256	8.169427367	8.048476873	8.300171973	7.994043134	8.540435295	7.990086974	7.955189067	9.396916154	8.966006
TSFM	8.486056617	8.437817959	8.47017324	8.540533691	8.267965757	8.400065135	8.163290279	8.21564586	8.080478336	8.482323774	8.579618073	8.771417589	8.184669693	8.703305932	8.466917571	8.706404082	8.419423877	8.178707016	8.501651204	8.066239271	8.181325939	8.05579431	8.11380218	8.227498095	8.024041342	8.081702373	8.301991251	7.967177525	8.180904445	8.376144716	8.39512849	8.427902079	8.32048998	8.562618098	8.41706823	8.580601262	8.439830999	8.513653513	8.644878009	8.516723709	8.546751634	8.314394252	8.521106329	8.367381227	8.161333266	8.301555916	8.24215903	8.56537308	8.282992623
TSPAN1	10.97162959	11.36944945	11.55768452	11.82918879	11.63483439	11.60489306	11.93388671	11.61152425	11.80468341	11.73649418	11.91777668	11.45703412	11.33028352	11.50302737	11.48528409	11.429471	11.55988078	11.90175952	11.83738563	11.44893731	12.07983193	12.39568342	10.90798259	10.96447918	11.48704404	11.96988667	11.45268298	10.79657472	11.92744532	12.08466102	11.24637936	12.05895803	11.31390925	11.44935967	12.21730988	11.0370726	11.30559991	10.86422398	11.35355372	11.44636421	12.90557338	10.92071643	11.55079956	11.61069785	11.03488529	11.16391445	11.16316702	7.323008885	9.046057976
PPIF	7.356672271	7.436812792	7.588237863	7.352697081	7.779795182	7.612207973	7.648438976	7.122619298	7.389139762	7.758904026	8.005906639	7.211364607	7.163998211	7.787721492	7.559764069	7.246842402	7.518786326	7.3191145	7.587134674	7.176825328	7.754295507	7.997199974	7.189273743	7.356634647	7.41639383	7.798156435	7.676737854	7.526382433	7.646464383	7.675881108	7.327835478	7.884193278	7.53837565	7.569719908	7.508641185	7.647969875	7.786893286	7.601435176	7.487275724	7.553849601	7.620382426	7.357681104	7.010885279	7.250321039	6.955478311	6.691617047	6.961024467	7.045402121	7.781165011
CTDSP2	7.520712596	7.291813953	7.404048214	7.511436323	7.458847137	7.423298959	7.084136508	7.428434421	7.384155197	7.354077275	7.509898935	7.317892223	7.411807924	7.560535539	7.500391815	7.506372615	7.512246232	7.283580985	7.355932865	7.526445425	7.28221324	7.564784488	7.508314578	7.277415048	7.619940131	7.439406156	7.565778433	7.348291224	7.267681107	7.356622567	7.340130719	7.350046032	7.65367774	7.437520791	7.765292322	7.412995196	7.382265406	7.485643652	7.450127779	7.52029964	7.760313794	7.582733433	7.438458603	7.542660713	7.26443563	7.598270612	7.498128649	8.834135097	8.529724861
TRIM10	5.66239145	5.642669883	5.62567545	5.878971112	5.875726311	5.747112132	5.241594594	5.819566071	5.525466763	5.754662356	5.565321914	5.609450661	5.629014711	5.6765811	5.634528037	6.083654576	5.52179712	5.527452631	5.609019918	5.533380074	5.475107584	5.521706137	5.664904262	5.757678059	5.719982947	5.518399661	5.554441384	5.635769131	5.595775616	5.742592625	5.748753325	5.364787441	5.891057964	5.725783383	5.855173674	5.726458206	5.681062577	5.739407213	5.637403636	5.758193328	5.647872501	5.784983721	5.800700534	5.777745222	5.994732858	5.971738304	5.891726174	5.268193687	5.250770241
ARPC2	9.582931111	9.528529329	9.530945363	9.491204873	9.72548127	9.420028596	10.23860418	9.524395031	10.15080279	9.582809407	10.04654008	9.93006987	9.66018355	9.754645628	9.859723032	9.245196582	9.698634572	9.815356546	9.680164715	10.14976381	10.0835245	10.02232332	9.990941134	9.327577743	9.364953052	10.00100441	9.82677529	9.810319875	9.873404589	9.564749014	9.45947736	10.02031987	9.377322915	9.306257033	9.907058815	9.430097725	9.616867482	9.374608899	9.528136846	9.360331507	9.906053363	9.436725502	9.556060464	9.399262426	9.226907139	9.024812763	9.346569944	11.06610757	11.37528633
SGK2	7.403800324	8.446059063	7.741104099	7.612445069	7.847465343	7.844246406	6.184020483	7.142963476	7.361793669	7.470055572	7.662255453	6.915330639	7.016837838	7.655150919	7.398104757	7.545341889	7.81884237	7.292905019	8.165158163	7.457219213	7.013241374	7.7800358	7.017273968	7.351308467	7.039013732	7.715477195	7.333108309	7.711835727	7.224030548	6.946840805	7.602384641	7.814885261	7.90926182	7.476457173	8.012105506	7.514243925	8.224401788	7.238888398	7.736834236	7.756758409	7.94941809	7.160382062	7.569361829	7.120633656	6.436905908	7.160466342	6.843876504	5.937043139	6.136975804
RAD50	5.68706501	5.629893772	5.09145411	5.490037104	5.534838239	5.343626137	5.324103564	5.541869885	5.515495691	5.428885735	5.489541791	5.552106471	5.495317444	5.708770847	5.519743292	5.329504777	5.494505681	5.473048227	5.585346722	5.73555921	5.42603728	5.776992133	5.305919071	5.893434465	5.472828918	5.490194384	5.776238977	5.736000601	5.663231014	5.535054241	6.074615354	5.568650905	5.37672127	5.245959249	5.219859821	5.810571428	5.552837337	5.495966183	5.635161084	5.524461384	5.812391833	5.375944892	5.481967122	5.110480096	5.199051237	5.271520882	5.150331112	6.389053177	6.231401598
KIF20A	4.547332885	4.335658773	4.137968091	4.106127271	4.319155208	4.316358295	4.972411774	4.309474081	4.478560124	4.408601723	4.796069023	4.271074585	4.419394188	4.497934459	4.419172868	4.268168827	4.241567283	4.335845762	4.397362634	4.208059677	4.741997373	4.194767487	4.382064804	4.257948626	4.179957484	4.601663583	4.738481986	4.345935684	4.534992886	4.386029342	3.959082711	4.653331198	4.235369141	4.314752283	4.19970407	4.145876506	4.189368801	4.265216529	4.207357045	4.284794215	4.44952307	4.172457913	4.425281464	4.337405822	4.3077736	4.380523515	4.090623772	4.904318845	5.118884179
PREB	7.487906848	7.341899402	7.391612078	7.727525785	7.649049712	7.270319119	7.384488723	7.412170776	7.258657646	7.281722398	7.575690137	7.2643261	7.190547432	7.534461849	7.271847238	7.383888973	7.265782856	6.948807232	7.250899025	7.277430381	7.434642484	7.391978718	7.698411976	7.175213559	7.06539867	7.558745532	7.253104129	7.55270785	7.272954836	7.518813207	7.282142316	7.141374296	7.485553031	7.4295123	7.786396844	7.428968238	7.491160897	7.377318599	7.381186113	7.396406689	7.644635943	7.236965942	7.364765623	7.147048697	7.37254401	6.938413052	7.134248187	8.559674485	8.323726324
HIPK3	4.974266389	5.153873363	5.022243969	5.414446422	5.169130019	5.217099285	4.916591314	5.174330948	5.022040953	4.887030569	5.26448435	4.98684129	5.148736708	5.020578517	4.975409953	4.702005888	5.554476024	5.230693279	5.290340403	4.915248184	4.980435453	5.658061016	4.838441882	4.951972691	5.654593523	5.139772443	5.399083936	5.042822357	5.465381685	5.491752708	5.265966668	5.21102291	6.033937077	5.625784677	5.419984398	5.65843969	5.483786611	5.293995904	5.716053058	5.394659336	5.407480903	5.423299092	5.486544883	5.368346499	5.255893779	5.175715368	5.010108365	5.309455904	5.381341554
FEM1B	4.514425654	4.688540587	4.462885956	4.734283212	4.635274457	4.81534647	4.861130743	4.696127844	4.549270568	4.633139707	4.641340714	4.707465598	4.664345735	4.637103372	4.76262516	4.853416739	4.792802171	4.775453207	4.892966513	4.69130802	4.802267609	5.089677822	4.754158904	4.666710308	4.82386824	4.954909846	4.735160693	4.864685391	5.015157269	4.767556439	4.676933391	4.914427856	4.941526812	5.137650224	5.116936041	4.712998155	4.749379757	4.804857045	5.02428503	4.759001935	4.734563962	5.067162445	5.140478043	4.7971824	4.839684585	4.966964489	4.770484579	5.295407269	5.374850219
CDH13	5.226369557	4.211018909	4.227047392	3.788054324	4.010562542	4.370047361	4.550405975	4.252002405	4.090406167	4.148453227	4.073742548	4.008386044	4.177896483	4.041264896	4.206155076	4.240595449	3.897466752	3.974405874	4.397535483	4.943556532	4.400006213	3.861669576	4.114611856	3.824415827	4.223584645	4.016470056	4.347536462	4.457433152	4.183608902	4.184061333	4.266584668	3.899585816	4.15723114	4.186648061	4.249406162	4.250649611	4.324470586	4.217402687	4.161095599	4.126691765	3.95272447	4.26030535	4.034181252	4.60982055	4.385409562	4.829343655	4.265204398	9.844520146	8.702772457
ACTR1B	7.321233904	7.281150396	7.57419906	7.408052934	7.34587309	7.510327607	7.001734386	7.27419735	7.488299704	7.432683757	7.653141524	7.34618967	7.550667124	7.388087706	7.341876168	7.755257274	7.438964954	7.317690991	7.162818349	6.995526728	7.250651491	7.379150128	7.699646524	7.372574608	7.261452695	7.515328489	7.180815484	7.713720599	7.303139306	7.248130124	7.378126291	7.306645671	7.633514053	7.491669848	7.772017888	7.528244546	7.593037368	7.746157264	7.46154978	7.233030802	7.495208885	7.464089347	7.571735457	7.387061162	7.743210246	7.441626453	7.742088993	9.103802671	8.952502843
ACTR1A	6.612839691	6.707305573	6.703434971	6.780015486	6.474268229	6.676306781	7.055165858	6.533400726	6.83752007	6.871043303	7.136638966	6.622498588	6.597584518	6.757758459	6.926194281	6.493245202	6.716914426	6.780098602	6.72728797	6.644407064	6.941745112	6.962938044	6.823698409	6.492289093	6.686002813	7.045766536	7.04243409	6.949880111	6.862526238	6.756704114	6.925445897	7.238691961	6.837139366	6.935038793	7.494333892	6.845834968	6.98518927	6.816685896	6.845496602	7.013285574	7.365827304	6.704119826	6.682962871	6.714098364	6.516736709	6.641237904	6.635542425	8.955386876	8.850222445
ARL4C	5.765555705	5.93317734	5.647336439	5.820758267	6.369800324	5.947910822	8.781673587	5.646921452	6.526852458	5.929473051	6.782853796	6.198281027	6.109492706	6.329324293	6.837464188	5.643767973	6.250574177	6.60740273	6.978292928	6.709705904	7.533823225	6.883798033	6.051464958	5.730467088	5.895771146	6.980345473	5.946009439	5.657337088	6.887355156	5.910928263	5.357708165	6.054565325	6.35662207	5.798441222	5.981654629	5.638375064	6.356121269	6.140259011	5.923150182	6.240535182	6.065833559	5.750758899	5.607933557	7.012626356	5.957663811	5.793407946	5.793029135	6.350322198	6.339262371
RASGRP1	6.380059696	5.82429062	6.479264003	6.785436851	5.973755352	6.636784791	7.260083819	5.906395831	6.12323853	6.324897113	6.131206986	6.561027787	5.878643662	5.408189361	5.632044413	5.716929793	6.104144384	5.399795596	7.140685799	6.067831681	7.017029307	7.198309399	6.145034499	6.270047215	6.637035217	5.984107107	6.348235021	6.540207168	6.449122021	6.20440043	5.764879365	6.475885794	5.563145217	6.5382579	6.116522715	5.701227366	6.720146022	5.69456313	5.88511105	6.132086533	5.741932562	5.941047987	5.557293228	5.681725313	5.609065438	5.630704797	5.875335281	4.302441248	4.315587449
DNAL4	7.516866833	7.158637532	7.230097117	7.373668806	7.330246276	7.223788326	7.185961405	7.42780521	7.504836182	7.343715796	7.704420158	7.688474031	7.395391447	7.660913479	7.310304145	7.504626663	7.62947852	7.445119689	7.312799989	7.287475846	7.330258469	7.555622772	7.503207842	7.212815549	7.377463868	7.530107144	7.160696017	7.35186454	7.558670357	7.414084924	7.543477081	7.308088326	6.893154768	7.431770183	7.588094059	7.221769817	7.358565426	7.433577193	7.343834687	7.232432817	7.499481243	7.254957628	7.321981701	7.189434783	7.194488764	7.22535372	7.232383807	7.422648833	7.235819627
ZNF263	6.949663353	6.657558561	6.797877198	6.725335964	6.560957119	6.681894445	6.598112442	6.514698343	6.766733374	6.89122223	6.763711352	7.028483611	6.616970575	6.681148084	6.913057931	6.952222633	6.712240212	7.089965035	6.853530501	6.860247183	6.795206187	6.869839152	6.820279739	6.657534455	6.93196635	6.876573493	6.753678832	6.930170495	6.626893846	6.768884634	6.995471904	6.767445332	6.470365422	6.925910402	6.733640407	6.528496472	6.849056674	6.835947163	6.488187163	6.465933349	6.95438859	6.655301921	6.665934067	6.766152442	6.685299165	6.540087461	6.697392107	9.025101351	8.952502843
LRPPRC	9.198184689	9.051618425	8.997104229	8.934573218	8.596498439	8.98916073	8.55478993	8.970196615	8.655048894	9.051660715	8.521141124	8.954767221	8.876129199	8.341809924	8.754879463	8.866375872	9.072248897	8.661527314	9.01457458	8.483331503	8.528837974	8.5641384	8.78094056	9.015141509	8.922195429	8.540020014	8.450107392	8.933513281	8.6827286	8.843654545	9.171305903	8.598191618	8.909366017	8.96822386	8.234795712	8.864146824	9.118363429	9.240188161	9.127765017	8.547142388	8.171306345	9.025464485	9.079896235	8.7927321	8.431770466	8.11702046	8.644895136	9.144346384	9.312592344
FRY	4.496117368	4.534562225	4.468501259	4.997570532	4.284785158	4.542065174	4.416669914	4.421472801	4.480676722	4.618795831	4.315847897	4.554885863	4.942141351	4.517321364	4.359948888	4.864652108	4.687621352	4.639450642	4.464027855	4.704185057	4.690200113	4.452737481	4.412225195	4.591209423	4.719026436	4.493728942	5.08957218	4.787378077	4.764196596	4.509140786	4.497436319	4.479461471	4.56109828	4.516800624	4.367855907	4.805409132	4.796860976	4.608000322	4.451859432	4.615008973	4.76561963	4.986299231	4.681028906	4.787997845	4.85958142	4.542832765	4.589225497	8.777166225	8.444947178
CDH15	4.843690341	4.966895999	5.263270052	5.074950653	5.161523835	4.979307741	4.706132195	4.842325459	4.768460986	5.15679036	4.928588532	4.930422279	5.184719217	4.82246642	4.81537772	5.153251841	4.983924687	5.361582522	4.796358549	4.830218747	4.776949125	4.631421122	5.160096698	4.90652062	4.931649866	4.723385999	4.907897842	4.976423636	4.965461402	4.967891934	5.095705111	4.853520301	5.082397258	5.283094667	5.504382545	5.112407008	5.245979573	5.391051508	5.040456291	5.254887501	5.066947414	5.109429537	5.115428199	5.207236518	5.743391363	5.961912931	6.047206822	5.368378808	5.163148848
PDIA6	9.672102096	9.392736155	9.352660025	9.31093116	9.839329923	9.267619422	9.960596552	9.425985896	9.716216868	9.648503799	9.790808359	9.816737196	9.466579358	9.983370728	9.943866047	8.926775522	9.553960068	9.807445628	9.666873734	9.786742182	9.879140189	9.806718949	9.222395322	9.47241877	9.202252629	9.854216146	9.092017338	9.869922653	9.819585531	9.73159843	9.549741921	9.869991435	9.213516586	8.884221953	9.805518519	9.483045796	9.086280052	9.116488686	9.257423456	9.430623609	10.23045987	9.241450935	9.14843056	9.300961362	8.740059059	8.899161022	8.828577325	11.83244249	11.56601452
TRAP1	9.377335509	9.225871379	9.271765588	9.366002072	9.473097332	9.327221909	8.933652049	9.613488872	9.150669797	9.218526858	9.497558424	9.476643546	8.994116186	9.415198369	8.993808272	9.500005047	9.22437906	8.9552456	9.275793896	8.986188321	9.158314269	9.254062407	9.248434403	9.073802665	9.264371845	9.089412776	9.297295872	9.33164231	9.179136902	9.173334228	9.33929765	9.306134355	9.118248882	9.45600816	9.337521734	9.461681126	9.232233272	9.516569188	9.456118746	9.423765198	9.227093122	9.081583128	9.31026113	9.151194418	9.125966013	9.23958035	9.001410503	9.242735079	9.047471196
OPTN	8.848369482	8.687375427	8.404816216	8.659008906	7.696709441	8.511249007	7.890242819	8.621093769	8.337106421	8.511721782	8.090525889	7.957601175	8.658478585	8.318508994	7.939766649	8.910256114	8.449683973	8.203348139	8.390671788	8.391614967	8.253653333	8.426232373	8.638092591	8.774893064	8.67304371	8.194066747	8.310288735	8.24233407	8.243582329	8.411185309	8.717167582	8.484022634	8.495764139	8.667275973	7.495191074	8.641719845	8.637712357	8.777134676	8.69389671	8.225520673	8.297411539	8.424709907	8.249358042	8.354855814	8.15718401	7.780478444	8.262418393	10.91482199	10.79980984
BCAP31	10.51148378	10.42343732	10.45142078	10.55950807	10.39798188	10.62099559	10.76799248	10.37974052	10.86359881	10.85189907	10.73777012	10.56062347	10.35914103	10.9997069	10.65029972	9.725182873	10.55479655	10.88429147	10.76995501	10.64441926	10.71425136	10.75628819	10.35116798	10.46159631	10.42865433	11.1000804	10.60855356	10.64351536	10.5075822	10.44234444	10.79308566	10.98190988	10.4260978	10.31807961	10.7143993	10.62292444	10.40430799	10.17207055	10.54795375	10.3279118	10.65409406	10.46735726	10.4719382	10.4571072	10.81624989	10.20976044	10.99399411	13.0411563	12.80917835
CELA3A	4.699977592	4.628539585	4.82097192	4.85543486	4.606308329	4.793021437	4.469239465	4.847356031	4.697253181	4.675198177	4.853808975	4.636587404	4.450606573	4.575530301	4.818622737	4.947943765	4.436306701	4.508026685	4.600874657	4.572531642	4.751220957	4.622621228	4.780664175	4.721237482	4.712644018	4.687062869	4.657251781	4.759119044	4.647859969	4.686092521	4.541660443	4.416936535	4.644710365	4.801503767	4.88212186	4.704998582	4.651289469	4.607680119	4.70484971	4.640332722	4.636503655	4.69469713	4.839682251	4.721277733	5.309200475	4.773421192	4.818230012	4.960118968	5.012339731
RBM12	6.075469076	5.594137957	5.472613714	5.673981719	5.887124832	5.601258218	6.311467668	5.801560722	5.852267053	5.697941672	5.73731285	5.836837124	5.756084273	5.88668297	5.946633842	5.570380843	5.927786951	5.864122255	6.101816039	5.973845	6.317386192	6.234942118	6.052122336	5.879972279	5.872079756	5.886164035	5.911167696	6.039794799	6.056671684	5.737348132	6.019193351	6.181174247	6.070254722	5.951801503	5.327054191	5.708255588	5.927158385	6.18462597	5.98150264	5.629018179	5.964013291	5.761278102	5.552045227	5.918997566	5.351618472	5.415187193	5.48077572	7.524667765	7.304452123
YAF2	4.814792688	5.140507746	5.035406857	4.926650707	5.311609227	4.962977829	5.218952703	5.11173847	5.195868701	4.955714391	5.143825022	4.950706621	4.947176489	5.068135596	5.292441801	5.042305631	5.121685618	4.949857822	5.308274708	5.384789716	5.119477743	5.297961995	5.271490238	4.888732004	4.778610344	5.194605526	4.837333725	4.962024133	4.971488853	5.041654033	5.027919295	4.885271252	5.253848638	5.123084635	5.312343693	5.077913607	5.329989618	5.007758573	5.34188595	4.990742859	5.541540512	5.397504299	5.630800843	5.381550087	4.892068077	4.880763843	5.083015741	5.79463756	5.67985392
ARFRP1	7.015755417	6.959535847	7.246840865	7.125508087	6.822696666	6.995470856	6.779692575	6.894786174	6.890466845	7.06006464	6.952840105	7.001026282	6.935688265	7.008394329	6.937195083	7.027174798	7.158453072	7.007438488	6.932921974	6.755233071	6.885620817	6.967875921	7.076854055	6.92172578	7.102678576	6.781908324	7.035658071	6.919860129	6.795633213	6.865344621	7.228443333	6.834817011	7.043674365	7.012734358	7.025042786	7.059104832	7.048630156	7.185906774	6.890549374	7.180076525	7.042526776	7.113492991	7.058129337	7.137193615	7.107069418	7.361378825	7.623155741	7.302531986	6.98191565
CDH16	9.441333593	9.300270709	9.139083028	9.337048912	9.161799902	9.603448753	8.975322281	9.539252465	9.143256607	9.202290772	9.29635553	9.957721595	10.25639258	9.196968208	9.324701915	9.497461098	9.608160636	9.125848558	9.526701699	8.583876789	9.144603879	9.552822435	8.839898697	9.384323811	9.30355774	8.989251972	10.42356928	10.08946409	9.742354887	9.93745423	9.458461783	10.02790671	9.04847831	9.074154694	9.547613625	9.4804523	9.424573497	9.482866207	9.032184963	9.692181113	10.33839075	8.992159109	9.011691802	9.473854493	8.623761938	9.19344291	8.913553009	6.787509464	6.952703276
TOB1	9.444677258	9.476555207	9.473600569	9.277540622	8.900740871	9.421310891	8.892950827	9.263697855	9.593570383	9.107123693	8.933988302	10.22962421	9.520914044	9.75157187	8.985154878	9.71721562	9.70084199	9.600522503	9.611580909	9.633929525	9.164550433	9.505643822	9.810235971	9.68287121	9.503334086	9.585880123	9.362842935	9.757326859	9.719016534	9.710057255	9.710372082	9.370957178	9.134498139	9.576476408	9.464940956	10.40540472	9.256405491	10.07418688	9.873223682	9.386189553	9.353829089	10.47041574	10.07772873	10.14351524	10.16764175	9.615653662	9.826220109	10.01880391	10.03908698
C4orf6	4.049417829	4.205542645	3.95387515	4.333403694	4.254409828	4.142329194	3.979132972	4.044822484	4.076399437	4.212247175	4.00191192	4.159345346	4.092737168	4.110616978	4.163153563	4.286459712	4.091408393	4.17915849	4.030359735	3.963638469	4.369920999	3.869947585	4.149114581	4.0986432	4.064189491	4.206177037	3.909483094	4.116753582	3.885139633	4.209399727	3.738698047	3.965813796	4.009810007	4.200947063	4.248867665	4.151874502	3.952610213	4.175378914	4.039574647	4.103815164	3.893302116	4.128964093	4.109478021	4.008185299	4.020057419	4.109435967	4.35035756	4.67772045	4.699117219
AKAP9	4.768964796	4.705783899	4.536429843	4.714752254	4.688646228	4.652749929	4.596694216	4.806766332	4.503537797	4.546441515	4.628570232	4.588131516	4.708962104	4.661438873	4.46502944	4.70598451	4.595531119	4.516036396	4.682188735	4.614225625	4.476191773	4.601089284	4.582848921	4.84274642	4.734269741	4.67176363	4.727050096	5.096923502	4.559068232	4.677913497	4.765413132	4.627514258	4.571048881	4.53786138	4.448780133	4.74910203	4.674682342	4.765583034	4.517271751	4.382291927	4.464583587	4.555887715	4.537815793	4.56101096	4.628289665	4.473149147	4.474718757	5.760958877	5.583747932
FAM13A	8.938034539	8.200297028	8.20453262	8.318377219	8.085958349	8.27795501	7.960661333	8.28929801	7.972171191	8.071911027	7.633427862	8.10541445	7.474198044	8.034681434	7.70589322	8.074791893	7.837592486	7.536552412	8.375560666	8.054724686	8.078102432	8.450233251	8.232802612	8.42970023	8.203502259	7.971672574	7.889654484	8.826034945	7.830859381	8.122692002	8.713258538	8.181230818	7.748682595	8.181757695	7.121981865	8.333039615	8.131340396	7.900138233	8.287216919	7.87124074	7.742776122	8.031424957	8.170770948	7.719618757	7.186566294	7.009030197	7.361997652	7.571332965	7.775898346
G3BP1	7.879557359	7.902914444	7.896038498	7.76841749	7.86479922	7.746722132	7.77671446	7.841012203	8.062621697	7.763992332	7.904486794	7.838451984	7.83073484	8.02330322	7.927877518	7.446855094	8.026985864	7.959894657	8.032793083	7.886909259	8.060058835	8.105966104	7.787457433	7.884055983	8.04095536	8.032543338	7.91464547	8.107056289	7.871798141	8.033466075	7.864482794	8.220355312	7.87935718	7.971453585	7.65384511	7.94168088	7.725627518	7.733962989	7.818253938	7.767008373	7.999291364	7.873311404	7.869358679	7.842200641	7.621243108	7.396881172	7.761492391	8.859722297	9.314733323
SFRS14	5.671921944	5.644629417	5.707932472	5.676774504	5.712630555	5.722738979	5.566746081	5.722553928	5.661245964	5.751878757	5.825985527	5.718257327	5.817822146	5.631735332	5.767850294	5.835196509	5.718628398	5.640480139	5.621129903	5.540336183	5.546248517	5.679194066	5.914452774	5.719033809	5.614540921	5.694306538	5.782405744	5.810514869	5.687048338	5.663632241	5.825960873	5.686741794	5.659005546	5.755953465	5.799719375	5.649001931	5.705070297	5.826395714	5.614969963	5.868540275	5.892351186	5.707625998	5.703730262	5.768076311	5.832218871	5.888204213	5.888222826	6.729967702	6.486220589
EBI3	4.450544299	4.366630364	4.458642987	4.800587218	4.809535946	4.541664056	4.775685626	4.446308477	4.529872639	4.529380481	4.540385488	4.425472408	4.743281423	4.328650349	4.400621855	4.566436058	4.624978738	4.874901849	4.248740087	4.681824486	4.775688996	4.266436889	4.523924557	4.484409279	4.649635759	4.453121554	4.454760169	4.437067998	4.406067291	4.419030068	4.712726287	4.347857944	4.461914096	4.661427164	4.566497836	4.467078072	4.540260891	4.803948193	4.326154908	4.594389361	4.567780583	4.45410534	4.335297239	4.369361143	4.844501381	4.893348244	5.056528257	5.486076087	5.511742108
GPR64	4.069439777	4.34513785	4.013598429	4.077237635	4.153304455	4.170788128	4.343223061	4.18484152	4.253455517	4.034995379	4.19515197	4.091862512	4.041987226	4.22909606	4.154427324	4.197583461	4.013728183	4.249917904	4.128221588	4.228087469	4.204169803	4.045077186	4.080683246	4.234369618	4.347810849	3.944669882	4.310366764	3.979900813	4.246722114	4.212786342	3.952354418	3.877456873	4.081183838	4.155869356	4.433713358	3.985007564	4.135288221	4.049695742	4.069390744	4.163015816	4.565946212	4.10578592	4.220186332	4.089384284	4.577273905	4.335146197	4.277928322	4.490757291	4.439993678
CDH17	4.714538788	4.887408215	4.823574551	5.12538901	4.777593631	5.061818875	4.460831115	4.83531503	4.557858228	4.827646791	4.715832141	4.706371275	4.804455161	4.80205355	4.979116421	5.045054837	4.651744661	4.919686157	4.746509664	4.751432506	4.756484015	4.659533318	4.886406586	4.870802464	5.034772206	4.860212118	4.860359603	4.841450077	4.834504857	4.806206599	4.695250026	4.642322155	4.926903947	5.056439518	5.18779983	4.761815079	4.738164311	4.968209136	4.818282141	4.825393127	4.594399866	5.048690097	4.967601721	4.880164062	4.99787671	4.957464807	5.219407689	5.511898415	5.781651984
MBNL2	7.309029886	6.915265644	6.914399094	6.744780418	6.319194977	7.065423857	7.093308163	6.850517971	6.786004616	6.871836678	6.677745054	6.649265918	6.84069625	6.789203316	6.496006465	6.741290502	7.036298709	6.987013595	7.281030373	7.207441331	7.065266971	7.384117191	6.579354423	6.709034407	7.044506176	6.995933257	6.977674547	7.254271148	7.361896265	7.066445361	7.686267663	7.207738577	7.422372455	7.250709267	6.685703621	7.191664571	6.868326978	7.18670448	7.330456644	6.611151212	7.041916764	7.206817588	7.134401189	7.043935456	6.914395974	6.968123227	6.910146793	6.956377043	7.102391488
HNRNPA3P1	3.77155791	3.936720004	3.662118565	3.786675149	3.990176999	3.845759445	3.835052641	3.831429541	3.69912679	3.846542918	3.762231768	3.706158563	3.75254437	3.818519124	3.77303263	3.887005045	3.74036622	3.690573322	3.779284105	3.861979147	3.678751597	3.692572788	3.665792805	3.696931043	3.78914686	3.92140122	3.736872573	3.6747741	3.636944094	3.764263813	3.753938946	3.697680944	3.800089143	3.63941702	3.783873883	3.828153668	3.706941237	3.832192095	3.634148395	3.713950235	3.683632841	3.677248142	3.780691766	3.865113305	3.6891699	4.023829887	3.82763421	4.564219458	4.392116375
ABI2	7.428921872	7.346569302	7.253774734	7.394967944	7.216190295	7.401667023	7.163993598	7.477300446	7.43258936	7.441740758	7.507811378	7.344178972	7.413217253	7.379691757	7.514778208	7.552232659	7.344791983	7.397357773	7.243227388	7.25041518	7.417818811	7.323168226	7.477699206	7.432526094	7.565069656	7.524304174	7.290228035	7.347440769	7.425726253	7.51999765	7.248430046	7.282692324	7.487485593	7.512846926	7.828221975	7.278151185	7.391853212	7.413939248	7.452584686	7.428097705	7.567619239	7.605919586	7.574723542	7.381938459	7.722586473	7.678782771	7.719866826	7.611019203	7.694369833
CEBPZ	8.6285814	8.460485792	8.696273271	8.975795574	9.095645662	8.346517977	9.072244723	8.716056974	8.925521799	8.715066787	9.003699507	8.691507359	8.570262638	8.835367023	8.686836617	8.4179341	8.712242219	8.353269408	8.672922566	8.816302686	8.578483671	8.8037642	8.810554116	8.534557827	8.554291023	8.652567646	8.796658748	8.727520165	8.505529247	8.699173102	8.873387761	8.711940496	8.463750507	8.722310017	8.381588193	8.529475267	8.663507076	8.575635244	8.399049951	8.349514719	8.346485543	8.413123965	8.349000213	8.41938397	8.267082419	8.053468068	8.361580616	8.540258519	9.19165164
PLXNC1	4.362899978	4.444721776	4.437870301	4.561921233	4.434462305	4.469929315	4.684820193	4.429285583	4.548807604	4.553210374	4.54362432	4.342616494	4.347515307	4.461788718	4.322641766	4.41324368	4.487665803	4.48617919	4.522100705	4.539496275	4.511440156	4.476439302	4.387230939	4.477920283	4.551825183	4.626797138	4.391939877	4.2373427	4.428356338	4.439176326	4.424397945	4.438385647	4.660505589	4.400652277	4.351355004	4.370938762	4.525507553	4.434698707	4.469387247	4.470385164	4.273541806	4.390446339	4.431220195	4.430009971	4.42177019	4.598290604	4.668536148	4.995763176	5.067218757
TRIM28	6.623915602	6.544876882	6.371423576	6.636634184	6.528157284	6.790674991	6.87272906	6.738147047	6.577454852	6.877681648	6.683188908	6.789453073	6.842999954	6.67781158	6.942232636	6.706374571	6.846603506	6.527572571	6.567703989	6.586460371	6.763168147	6.682914211	6.740691597	6.547315611	6.639226843	6.580175551	6.55429037	6.616860438	6.622885736	6.565248457	6.765247764	6.682457331	6.670344839	6.7788757	6.756867867	6.675486405	6.597139104	6.642998295	6.663015887	6.769313107	6.761606102	6.521387496	6.793667654	6.543350297	6.544938074	6.778784418	6.556698641	7.78265553	7.717099936
AASS	5.776628036	6.029190229	6.261024182	6.0569182	5.669859313	5.623484652	5.475167007	5.961938256	5.54358659	6.34313166	5.768303078	5.751894876	6.381834498	6.11802421	5.513725686	6.00728103	6.088519726	5.031539247	6.53928574	5.443767321	5.200472927	6.080809191	6.278583636	6.112142252	6.052259148	5.719927955	6.259163795	5.898347001	5.607313353	6.03471341	5.854760038	5.836447153	6.289033231	6.610424714	6.348069876	6.233772661	5.926560698	6.389825635	6.150727681	6.219271714	6.083744349	7.042616945	6.524306154	6.712550401	6.936510104	6.762376043	7.12777139	6.281015638	6.421078463
PDZK1IP1	12.5944182	12.8375606	12.90182893	12.79906239	12.46355913	12.82226211	12.05118265	12.73336783	12.64559165	12.71132699	12.9867249	12.58805755	12.91820746	12.85576811	12.46916803	12.72954738	12.87966731	12.37782911	12.88635121	12.33510919	12.42303416	12.94438142	12.77160523	12.62311306	12.71731196	12.68578227	12.8895442	12.10983618	12.62976164	12.66886781	12.81843093	12.57971651	12.93149683	12.87280962	13.03846972	12.86453552	12.84544309	12.86194834	12.85901662	12.82313527	12.68459065	12.7294887	12.88658173	12.75832595	12.77177683	12.81546904	12.70658066	11.61652231	11.578839
ATP6AP2	10.2984926	10.45751063	10.29644436	10.16715577	9.837477102	10.40374222	10.20598481	10.07083733	10.43959513	10.0355532	9.776949075	10.24148868	10.67041576	10.44979033	10.28466129	9.787617267	10.31590261	10.34129105	10.36541613	10.25241406	10.23409637	10.26655691	9.798106681	10.29765711	10.26787816	10.34309779	10.22530329	9.994127074	10.25667698	10.04690659	9.986143864	10.14682209	10.02638354	10.09972657	9.527196671	10.32005969	10.11272314	10.20377221	10.18346247	10.00403122	10.0739488	10.4785892	10.07868718	10.39160521	9.921667437	9.928364057	9.707364419	11.10395183	11.08675037
CDH18	4.855795172	4.711432358	5.046349301	4.816359789	4.80921941	4.982322605	4.658348023	4.968070073	4.721135713	4.774184214	4.826942862	4.885859021	5.030998153	4.807940625	4.828408448	5.240371646	4.633404868	4.900474543	4.73548683	4.528622915	4.535674252	4.520986321	4.707634986	4.884104648	4.9549598	4.752715334	4.976249048	4.815203302	4.785377095	4.785312009	5.133543545	4.686989666	4.996757004	4.89257306	5.109922669	4.818920992	4.735734147	5.041868482	4.866372203	4.905456214	5.099491106	5.109283548	4.882652316	4.959912435	5.408612408	5.301416348	4.9473454	5.194169326	5.478688667
FARP1	8.170509021	7.801544214	7.649062897	7.9180915	7.949003834	7.831199764	8.30202715	8.211836619	7.833060686	7.883522524	8.304357117	8.129661711	7.871356187	8.117753111	8.176305222	7.82257846	7.949916975	8.069049608	7.950054643	7.661257608	8.308188222	8.409114994	7.857527994	7.850872017	7.767654943	7.690779681	8.487704064	7.978425356	7.953423532	8.065497519	8.166783587	8.712610795	7.626661949	7.578315422	7.46722827	7.719570052	7.628192966	7.779528826	7.746288041	7.736583883	8.44197942	7.500867923	7.635883374	7.656094717	7.250126007	7.304954418	7.404353123	8.303494754	8.290413709
LPAR6	6.594924213	7.560556319	7.200508233	7.517068218	7.67900069	7.175002127	7.603587123	6.917650274	7.644158156	7.70136024	7.398117609	6.718928197	7.220187306	7.605800784	7.452528662	7.119827225	7.410948453	7.201682706	7.579551574	7.844862355	7.333604527	7.810439132	7.699646524	6.922148737	7.367530102	7.363191203	7.215304144	6.889629651	7.372005649	7.161374129	6.820614511	7.39910958	6.638906065	7.189928211	7.265600948	7.281547389	6.815816669	6.956790007	6.852970096	7.033130406	7.516718777	6.900545532	7.173649365	6.684448521	6.554341004	6.852537808	6.731677785	10.42247464	10.89949454
LPCAT3	6.713058873	6.726086196	6.40280464	6.553958125	6.580361627	6.150179745	6.572323589	6.475050925	6.454445873	6.558750488	6.663765123	6.006976506	6.278408638	6.566937617	6.592179181	5.879745457	6.7335268	5.977359022	6.85149535	6.198681073	6.384753835	6.612204698	6.163214391	6.349300649	5.913312954	6.601527777	7.063413796	6.296558041	6.238494109	6.202414054	6.57407717	6.903557347	5.919422378	5.935937748	6.383004415	6.117764854	6.256623567	6.077576932	6.281430718	6.127766271	7.084504135	5.902852251	6.106714741	5.633525938	6.602014965	6.114105607	6.485307506	6.387915344	6.526000853
CHST4	5.023043306	5.101746912	5.019635797	4.975176144	5.006602864	5.344302321	4.869449387	5.344742539	5.091805329	5.211484735	4.986034082	5.020462399	5.325390926	5.108511719	5.382548515	5.252386561	5.004730794	5.265761462	4.810995598	5.086375359	5.136709867	4.898487785	4.891889352	5.196649598	5.345241235	5.125547159	4.895598237	5.263233694	5.25164535	5.092317516	5.276577862	4.863812724	5.144858141	5.51420384	5.596002876	5.074615929	5.098348662	5.050310271	5.030672573	5.35522709	5.225149798	5.352044307	5.430096255	5.199033162	5.539805638	5.507516581	5.577932801	5.84563314	5.849683687
SLC25A13	7.84626082	7.727129356	7.345419726	7.129616758	7.670766918	7.387936142	6.782868889	7.268958082	7.37282049	7.291394044	7.136093931	7.715109091	7.105390573	7.453511291	7.139895812	7.282094246	7.400444523	7.034031695	7.636172324	6.704106683	6.988535105	7.281799467	7.751546465	7.594646985	7.042456841	7.663466031	7.28505321	7.00796879	7.201453133	7.195668244	7.355522902	7.212921115	7.390953018	7.354607777	6.680726293	7.719554498	7.576542898	7.488186177	7.677547781	7.224119935	6.570007928	7.365026853	7.521930057	7.53471562	6.953662086	6.848973803	6.947339615	7.361528275	7.373582944
ZNF197	4.300565771	4.406608615	4.23665299	3.965483084	4.303889793	4.163413675	4.32110776	4.238290645	4.066153305	4.404671931	4.391965372	4.299680824	4.300613779	4.378085181	4.228278589	4.279665906	4.217811194	4.423084361	4.16679054	4.347282434	4.35624658	4.239538358	4.471435439	4.309569115	4.275159933	4.368030591	4.375485608	4.078225843	4.154904021	4.208271974	4.305908527	4.136437899	4.150916672	4.362743525	4.319749034	4.116954324	4.264552339	4.281970833	4.153222347	4.358371097	4.254863958	4.385278844	4.378348879	4.129010699	4.290117276	4.318123678	4.269674597	5.464610968	5.307727293
SERF2	11.09633017	10.98317979	11.08293175	11.06660932	10.88251549	11.07598116	11.14572626	11.06344529	11.21772269	11.13257864	11.34375796	11.11788763	10.99949402	11.14095431	11.07141801	11.09577626	11.19495652	11.16241702	10.99875027	11.08443556	11.15879548	11.16603845	11.14920698	10.81844714	10.92770467	11.22344105	10.71941418	11.23138573	11.0316285	10.91393873	11.11079191	11.07435779	10.95075249	10.91723005	11.01741964	10.93946352	10.93790882	10.96646751	10.90136551	10.84654884	11.26335355	10.92276011	10.83077833	10.99684791	11.23845283	11.03776695	11.07183229	8.724809766	8.780558148
CDK2	5.751259722	5.860616163	5.949643267	5.788357245	5.828821352	6.025432823	6.101280125	5.850460662	6.020136994	5.768356101	6.054956914	5.921646121	5.955969408	6.124055706	5.978807573	6.132398281	5.84837361	5.972032135	5.784963696	5.702155732	6.049001467	6.13706342	5.883260052	5.746458651	5.888762425	6.047637307	5.783578436	5.955114531	5.883704003	5.882113235	6.002604964	6.06102709	6.070853747	6.077172248	6.191494259	5.680306911	6.068107964	6.092494367	6.062824778	6.107937971	6.060793056	5.876800459	6.044559275	6.104072987	6.033506685	5.871012361	6.056440243	7.310194178	7.441414645
DHRS9	5.49483432	5.581765215	5.891880452	5.72203156	6.016245257	5.740010013	5.708079277	5.728720711	5.76225482	5.824398829	5.638223856	5.396667863	5.724230955	5.774573554	5.681235896	5.649900308	5.426709829	5.731271762	5.612073827	5.829972419	5.937479011	5.637678317	5.460282813	5.677073597	5.767177942	5.696372968	5.567475597	5.729021419	5.685248883	5.731169973	5.397435318	5.795755546	5.586418593	5.660072255	5.68173752	5.595979225	5.662779273	5.580476419	5.560709917	5.932323078	5.576823547	5.715054685	5.681398989	5.68893721	5.942637317	5.884130423	5.749932145	6.383348711	6.85717574
RCL1	7.387695232	7.195454654	7.063706586	7.507450453	7.100967766	7.253431122	6.95039867	7.304665548	7.398056198	7.324668724	7.029078949	7.256094601	7.255944022	7.398127444	7.234475901	7.61830783	7.153681991	6.919627709	7.066557768	7.151458992	7.105672343	6.849334913	7.232928479	7.30806612	7.50718387	6.968988257	7.416375135	7.436987155	7.161859097	6.984650546	7.577594109	7.224533176	7.276068219	7.236124959	7.226126365	7.365588551	7.207568851	7.047777145	7.320428925	7.243211138	7.103762428	7.701419889	7.371716182	7.593468995	7.409450845	7.320818651	7.442835678	8.503156432	8.157083348
SORBS3	5.908378979	5.869989988	6.042775172	6.028106046	5.915347921	5.932151279	5.802969539	5.946700842	5.816953775	6.141675147	6.014012277	5.889338112	6.074434624	5.777388241	5.986123618	6.252075487	5.999413731	5.925696822	5.838132431	5.806339619	5.731350013	5.726450387	6.142785504	5.985523965	6.183810538	5.760278219	5.984038065	5.947208491	5.969666615	5.907461733	6.091398918	5.84584258	6.1505774	6.213484714	6.245244262	5.939924769	5.999702467	6.263435665	5.903259131	6.319220875	6.162565016	6.096845491	6.054036848	6.185780654	6.485354318	6.207146831	6.656318712	6.063403591	6.107259965
CNIH	9.120082873	8.999531438	8.761187297	8.236508497	8.768051854	8.983098596	9.177863019	9.023964279	9.072173543	8.761274277	8.43453753	9.14723484	8.917610559	9.152838525	9.163877754	8.590736834	8.957901472	8.905827162	9.175954904	8.974507721	9.036511459	9.043746213	8.874789135	8.831526124	8.597676054	9.023950549	8.356088186	8.528486432	8.932369767	8.648820612	8.795866568	9.117078041	8.960928229	8.85343675	8.653255685	9.074645926	8.902203706	8.456793866	9.092835472	8.576317562	8.822781919	8.91589981	8.992532363	8.759429192	8.469836398	8.305099141	8.31467501	10.08266825	10.29152235
RBM7	7.522501325	7.588073727	7.447801042	7.279257227	7.369548613	7.334495723	7.89486409	7.553125841	7.918788162	7.399917482	7.6985765	7.442101126	7.461014167	7.597814564	7.558944343	7.127471628	7.810374295	7.193678615	7.71014876	7.791845627	7.783299362	7.924410438	7.423045095	7.280504961	7.58937153	7.672866779	7.363420991	7.308898289	7.618055488	7.67424918	7.353815062	8.136816267	7.424844688	7.413919774	7.117046817	7.237411929	7.183342094	7.365494855	7.735271952	7.033398491	7.093921551	7.091359328	7.185693015	7.032869525	6.617442595	6.574865651	6.575413726	8.662519703	8.691467917
CDK3	5.381339483	5.23126631	5.694435565	5.334301288	5.508908585	5.515801676	5.384234625	5.627035045	5.534577649	5.534709504	5.744887059	5.468191771	5.621915054	5.503652946	5.367699057	5.878454051	5.290926629	5.36584029	5.249969391	5.365009883	5.430126216	5.152772417	5.577634244	5.406082107	5.517251943	5.415750623	5.261809824	5.809323698	5.314812312	5.476266464	5.383366935	5.175789263	5.386365145	5.667937905	5.963462596	5.380730863	5.45162627	5.747584814	5.457674161	5.364093465	5.487666022	5.582333322	5.746228578	5.596797716	6.108415305	5.90570505	6.005996814	6.196122086	5.912690383
RBM6	6.143207006	5.80740251	5.977119322	5.96838325	6.371069391	5.723735699	5.788259319	5.763781554	5.725731313	5.550917612	5.900316154	5.640452648	5.671684894	5.856092602	5.67253641	5.542844895	5.955477163	5.735740777	5.743323383	5.913583956	5.542828503	5.754145893	6.440556294	5.528198343	5.599112829	5.594151503	5.855511015	5.639483002	5.669556916	5.635528576	5.637999867	5.538860711	5.634014946	5.617864984	5.479481149	6.065275878	5.993240796	5.866037271	5.659197642	5.693262942	5.404995911	5.844692053	5.513332355	5.810143972	5.789241612	5.365556867	5.727155959	8.378530962	8.057486736
RBM5	7.457584799	7.389506511	7.302288531	7.506557941	7.634311263	7.255520084	7.660525348	7.3048044	7.60845255	7.25092878	7.919880445	7.282169826	7.536659878	7.390655808	7.590639316	7.297476537	7.556354084	7.379532082	7.282203999	7.595945482	7.56040767	7.69505182	7.489677346	7.373787043	7.62606761	7.62492477	7.565413608	7.937950976	7.53044448	7.541420428	7.381484102	7.531619417	7.140433356	7.237679562	7.401102827	7.144884924	7.322788121	7.180581378	7.223840935	6.993263909	7.294748177	7.090230143	6.84630439	7.04075832	6.781277137	6.142145038	7.001453806	10.47802264	10.12063094
LHFPL2	5.99523349	6.264768164	5.965299439	5.845120518	6.248405706	5.852627961	6.777284414	6.341771076	6.597670428	6.491675005	6.473579487	6.184912117	6.578154276	6.126071825	6.427038366	6.258949169	6.006910828	6.327361404	6.074891299	6.260951235	6.416639468	6.237078188	6.09737282	6.052729898	5.975931001	6.207891193	6.59575686	6.738333144	6.282674369	6.19992741	5.763559789	7.138096972	6.085302889	6.107056483	6.584669804	6.003771279	6.037636018	6.008750165	6.1383412	6.117762847	6.435099455	6.101347752	6.068045978	6.191885382	6.428383501	6.641180617	6.429400575	7.478186748	8.790349153
LHFP	5.774389685	5.820941514	5.744063014	5.916851269	5.834892376	5.683858186	7.532532553	5.973356984	6.707701704	6.334276156	6.039804212	5.704215244	5.979281358	5.579187722	5.917874882	6.002135316	6.124815437	7.291578875	7.193398259	7.883066994	7.340726762	5.86562401	6.771313461	5.192007963	5.48758172	7.178098595	5.885565156	6.227714267	6.523840127	5.671869371	5.449490102	5.864795633	5.158921869	5.190679174	5.345352441	5.58931257	5.984712758	5.309790544	5.376885356	5.78187199	6.055572275	5.328913803	5.483155921	5.131926768	5.384271017	5.002240332	5.561238226	10.82680266	10.27872378
TNK2	5.23924166	5.510971011	5.977142768	5.544593691	5.486247803	5.478072788	5.198209062	5.354417351	5.280363641	5.643781897	5.171763178	5.359784064	5.597804069	5.486767239	5.605612877	5.668762764	5.304595136	5.418826308	5.173451155	5.458001404	5.188370967	5.344402906	5.294049315	5.543973806	5.478079664	5.315739144	5.784365372	5.330281978	5.371514816	5.212309765	5.391200215	5.412545367	5.577832615	5.6391362	5.63312356	5.446079141	5.648023418	5.670400474	5.462073755	5.600221102	5.416802286	5.449194188	5.564232689	5.5642844	5.737894169	5.954324669	5.569309445	5.936984748	6.033961477
CDK4	8.554789058	8.595408836	8.501726195	8.378684926	8.994678159	8.640637799	8.521839552	8.526421238	8.610727748	8.761748453	8.596574138	8.639732389	8.328991116	8.904662795	8.798200025	8.604764414	8.64805239	8.547469994	8.345699808	8.423908698	8.295691634	8.483646264	8.559352611	8.298677029	8.28511275	8.411280906	8.201484234	8.440261271	8.482660744	8.227104881	8.400227101	8.811445162	8.518043706	8.361167998	8.202387745	8.589770633	8.513438417	8.253370613	8.482260584	8.533706528	8.118652903	8.290332185	8.135474683	8.103628033	8.07926757	7.909812994	8.077576613	9.456382098	9.363606561
TXNDC9	8.311886156	8.338511303	7.776366459	7.864241875	8.20433971	7.628992052	8.635798682	8.001761814	8.341391098	8.100582766	8.513368583	8.30409443	7.815902088	8.474572609	8.524466435	7.586207174	8.122651246	8.421686621	8.255816826	8.408679163	8.615384987	8.261820082	8.658085439	7.907912775	7.674462949	8.426747778	8.054641031	8.299252938	8.072211142	8.024229713	8.048464546	8.571835417	7.991439414	7.889973273	8.108419019	7.898647916	7.901008811	7.960324286	8.224883983	7.963417581	8.729814841	7.893386784	7.799877257	7.733192192	7.280293273	6.740344247	6.990638855	9.756819917	9.75554201
RNF41	6.159148001	6.155542828	5.812383763	5.988757772	6.060190702	6.311132771	5.961835656	5.997840382	5.990856241	6.046075065	6.02282957	6.069337541	5.752592782	5.859959705	6.013352218	5.927772259	6.145499455	5.942755523	6.0871146	5.768293703	5.973322313	6.104160025	6.126201078	5.894051157	6.139125527	5.801794999	6.072159647	5.994796526	6.098280065	6.025201213	6.398708038	6.117615117	6.087112845	6.318085876	6.115341547	6.235734022	6.163455609	6.108004307	6.356342838	6.079190374	6.006824695	6.022283396	6.079183417	5.887506557	5.960299466	6.003419256	5.972443858	6.986754927	6.978628874
ALG3	6.926601118	7.109133883	7.085885463	7.1610219	6.940873014	7.358070582	7.108704761	7.25191862	7.309404547	7.284797093	7.47779896	7.404438835	7.007825368	7.419563118	7.084094464	7.381136583	7.169344753	7.380869479	7.070405013	6.871153097	7.323568336	7.074371583	7.098665344	7.098045328	6.991511652	7.127280735	7.079121938	7.434818588	7.071355013	7.126602117	7.478820297	7.222920623	7.28697727	7.244062874	7.727840919	7.183490008	7.280914274	7.17637986	7.107808214	7.259993874	7.642683605	7.120429374	7.267139135	7.160642995	7.50724986	7.716551854	7.563399456	8.231996642	8.154042973
PRMT3	4.843854941	4.936899445	4.658666092	4.533934403	4.67577558	4.882846253	4.8660552	4.859778907	4.835389775	4.744088414	4.839488288	4.835945105	4.732949155	4.904754043	4.64828618	4.809947091	4.797565952	4.842466825	4.880637557	4.956847066	4.834927522	4.753345868	4.901673568	4.9732875	4.883423659	5.136341664	4.700597808	4.733546121	4.751705524	4.811455754	4.882369063	4.800983433	4.781200415	4.607834226	4.465976605	4.85917285	4.806848078	4.851464723	4.894412485	5.12427132	4.947039581	4.989865682	5.175280859	4.867813912	4.844099755	4.935322904	4.961799409	6.525943291	6.47058338
PSME3	6.328459108	6.502583698	6.355811698	6.218123682	6.3775333	6.567553816	6.745516361	6.375949385	6.420796628	6.545636455	6.820870436	6.614235839	6.382067594	6.62398479	6.633382738	6.371972964	6.683642536	6.510381247	6.47182652	6.329379884	6.685091531	6.931445512	6.476808256	6.282355539	6.376123797	6.689762443	6.558565618	6.684268678	6.64687843	6.66094844	6.625347258	7.160171401	6.787119943	6.706537303	7.186689626	6.633008206	6.610597016	6.605638938	6.767239088	6.699425923	7.005248078	6.703766664	6.663484776	6.523688593	6.275094235	6.380815589	6.437229125	7.854415581	7.726232019
MPHOSPH9	4.713419207	4.60929191	4.548545112	4.312518534	4.701010135	4.678090099	4.603129143	4.7339403	4.827912904	4.724293134	4.95625478	4.660436976	4.734798862	4.911813109	4.558069449	4.626475431	4.903656797	4.805544497	4.802089986	4.62562225	4.896209367	4.748061027	4.954916359	4.808340255	4.751180826	5.19069751	4.602155687	4.712538248	4.874431954	4.582164376	5.048279425	4.752754149	4.950867179	4.869901957	4.640445113	4.853433814	4.637964064	4.926458909	5.002815872	4.531631205	5.449337012	4.78898736	4.746260136	4.605084024	4.844521774	4.804874896	4.660676871	4.786716952	4.926199349
MPHOSPH10	7.197011762	7.251783155	7.554997523	7.525877907	7.823206339	7.472551155	7.74878295	7.35131459	7.568417344	7.309965894	7.535337243	7.493911778	7.182287316	7.508775328	7.478871239	7.351190178	7.29700329	6.999151372	7.259467765	7.241510644	7.345061654	7.517655563	7.5234671	7.281378268	7.125179629	7.17940705	7.215605559	7.184342952	7.238108597	7.165048844	7.24158708	7.219650651	7.221289193	6.93872854	7.088601907	7.284169268	7.16755622	7.218021449	7.174428108	7.00740697	7.056255418	7.259662765	6.877115674	7.146043531	6.814846981	6.824769447	6.88866317	8.612377594	8.708362826
ADAM10	6.147049922	5.994769384	5.795567704	5.776909772	5.715009397	6.088857219	7.072364851	6.170482141	6.749517408	6.04849856	6.12852314	6.292902687	6.107408421	6.178885604	6.198453525	5.398175076	6.598025362	6.529814015	6.876025119	6.849179118	6.996245153	7.11990793	5.75667988	6.268491464	6.414686947	6.915645758	6.781879023	6.959448765	6.867346515	6.843313458	6.449114153	7.460591084	6.005785857	6.042692238	6.167921494	6.3775484	6.164236968	5.866373362	6.345671744	5.777155962	6.287690959	6.206310738	6.188470991	5.989239462	6.071799463	5.909457936	5.6974352	6.950242956	7.206750168
CDK5	6.919971367	7.165187586	6.895368778	6.796891891	7.01207853	6.946418512	6.808544113	6.593163672	6.846811022	7.192097027	6.874406585	7.151529979	6.752425626	7.207435083	6.627195117	7.528239231	7.100768183	6.565381853	7.0608719	6.576382765	6.91452005	6.906992114	7.293949675	6.828066318	6.647640574	6.924090108	6.328573639	6.681359279	6.482842258	6.748272265	7.239351372	6.88880014	7.099203248	7.366440147	6.949048393	7.310418883	7.260789613	7.288371285	7.123504485	6.869058083	6.983146726	6.961846933	6.876219912	7.12336904	7.147341477	6.908941927	6.983053637	7.768335994	7.413592051
MPHOSPH6	7.658093163	7.997145833	7.845755464	8.039889676	8.24718069	7.687818645	8.347485173	7.648739475	7.928454907	7.986556476	8.414831222	8.048243908	7.923118161	7.992925477	8.147732258	7.674669643	7.952542756	7.942157627	7.991737911	8.069091008	8.258765575	7.886818293	8.366821863	7.69364375	7.764884766	8.331130678	8.078096481	7.903527289	8.048398923	7.925398294	7.761077885	7.894951576	7.824615103	7.837839405	7.906273195	7.627771686	7.872356849	8.003839835	7.65492335	7.933385153	8.157154719	7.800980598	7.725194441	7.917899164	7.881812588	7.332397625	7.705706217	8.938700605	9.116553188
NME6	5.377872086	5.404854152	5.095763696	5.358299766	5.371257321	5.57021085	5.280395736	5.441779981	5.633370722	5.268907933	5.489783921	5.083271917	5.221361059	5.505444578	5.454151688	5.444012229	5.10074565	5.45525399	5.780082099	5.55531669	5.766130247	5.558939135	5.598469433	5.345523366	5.328786966	5.335458271	5.229736233	5.344493387	5.181053153	5.283614894	5.209846866	5.454601025	5.126319542	5.115643463	5.522948836	5.141982135	5.301043521	5.373804459	5.498857358	5.697147627	5.362998749	5.468240961	5.345935026	5.298119708	5.147033205	5.04575314	5.259336772	6.420453806	6.423503878
DHRS2	4.13066338	4.226358265	4.225795994	4.465602031	4.363187743	4.268483191	4.017854163	4.060277775	4.284427594	4.229062962	4.352352525	4.144580694	4.24829606	4.091972983	4.168016821	4.370806158	4.146699655	4.148103916	4.077570947	4.069426363	4.032247241	4.100100123	4.22796261	4.253714835	4.254082529	4.089942005	4.188029502	4.11079047	4.164586976	4.197439583	4.204400294	4.044040871	4.06008805	4.120311144	4.314894854	4.179319045	4.161395685	4.282116264	4.114935424	4.316448014	4.104071388	4.265476413	4.309014464	4.309412435	4.487229655	4.27927347	4.458936154	6.130316541	5.246021378
CALCRL	5.763527886	5.764649602	6.042140331	6.042222026	5.54845629	6.015788761	6.204829778	5.869321794	6.503639637	5.919092714	5.940291147	5.541420331	5.966369858	6.208250203	6.160811888	5.800520664	6.131189013	6.240426923	6.273066022	6.360164154	5.831796652	6.130316617	6.274080605	5.447583969	5.911356574	6.561253829	5.812915668	6.103635815	5.966146769	5.976233658	6.230283566	5.975252435	5.744880706	5.979230653	5.987454849	5.641678185	5.249450017	5.746725888	5.952245945	5.51805867	5.936230434	6.16548596	5.901056452	5.914688448	5.555237447	5.791553492	5.756678565	8.085065028	7.941483935
MPZL2	4.268325312	3.992222309	4.126673991	4.215509976	4.203014269	4.280410938	4.426265567	4.184851632	4.655522361	4.342051942	4.473602504	4.407813152	4.468014177	4.588755695	4.75909464	4.31744274	4.447825944	4.736992421	4.389858399	4.944391646	4.435039654	4.408403562	4.408181085	4.24194493	4.426067648	4.667071251	4.2272986	4.338465796	4.446019373	4.371462039	4.301058328	4.546829003	4.339092952	4.249400379	4.414354676	4.375741326	4.420258949	4.395472972	4.381918184	4.594513786	4.445749187	4.308202469	4.321344933	4.443308168	4.240338971	4.169260882	4.106007006	4.519270371	4.638378756
TRIM13	6.384417172	6.474764225	6.512832151	7.266762764	6.122953784	6.733194734	6.723638478	6.605189828	7.143837695	6.409824625	6.897831357	7.073378367	7.04608939	7.283866963	6.545056495	7.469087304	7.201556075	6.717449376	6.884911159	6.914222354	6.732815204	7.044343543	7.413092474	6.789617522	6.569605037	6.875405203	7.562852261	6.322614275	6.990704404	6.867862581	7.289703197	7.047274732	7.313549718	6.760967124	6.719684899	7.43317531	7.125223298	6.917039699	7.566685725	7.168316675	7.368723191	7.499945987	7.760691012	7.049769678	7.268885123	7.010019721	6.894031241	7.87828009	7.791806918
INADL	3.89079275	3.626206956	3.767868387	4.025838262	3.845541776	3.736545737	3.730389293	3.836860627	3.825913388	3.61891815	3.726579361	3.653758516	3.744360245	3.627291696	3.638503004	3.92600962	3.727415811	3.656444036	3.659384136	3.727156875	3.550730578	3.738030314	3.818771166	3.751914703	3.788390481	3.683883018	3.897918954	3.66608986	3.657051131	3.5507294	3.794498659	3.600015728	3.712845444	3.828571849	3.666482623	3.703046062	3.823728576	3.721993888	3.66927133	3.766741023	3.826418248	3.711831248	3.761641213	3.726689086	3.939884446	3.837150345	3.722421998	4.079887985	4.039396814
USPL1	6.35676132	6.284044792	6.081667787	5.996709705	6.168229794	6.229824116	5.683546357	6.189172298	6.210071976	5.901250957	6.06203157	6.185367117	6.322114886	6.096732136	6.082867441	5.982967738	6.227185347	6.28856885	6.356250222	6.468372024	6.232708264	6.203398891	6.47847132	6.338216103	6.250091603	6.227478214	6.194009449	6.351491767	6.303161109	6.426037995	6.268557101	6.249181994	6.643930279	6.417545063	6.296250926	6.215411178	6.193134217	6.344147299	6.579078555	6.082871187	6.106207991	6.384277667	6.160490226	6.259690832	6.135681327	6.045470059	5.981875154	7.7133506	7.492744896
EIF1	11.01812812	10.78327384	10.61786808	10.73507802	10.64849892	10.62058197	10.92002602	10.61403171	10.94944982	10.791253	10.82511521	11.02175366	10.76503686	10.8302156	10.78825391	10.85118824	10.9625609	11.02405059	10.54293633	10.92627278	10.56073216	10.79939172	10.8617715	10.73996644	10.85380132	10.67459882	10.55936491	10.80669363	10.90333337	10.81268318	11.00962524	10.84974477	11.31808528	11.08672271	10.89628738	11.13663476	11.05780967	11.16099748	11.12138897	10.74741669	10.73755539	10.82857353	10.60593933	10.96484722	10.6924092	10.59041509	10.87555709	12.77584516	12.66139882
CDK6	4.740547598	4.694459236	4.930401675	5.187128977	4.932316053	4.785760405	4.576525694	4.815813521	4.6026208	4.644256906	4.739062848	4.670438748	4.778141066	4.542890027	4.874434289	4.880718771	4.794117431	4.550188231	4.456541401	4.769937725	4.690397772	4.485796209	4.734759786	4.6835922	5.243215954	4.873904303	4.542841587	4.541840686	4.755699902	4.634227669	4.733637904	4.325626054	4.653686918	4.677944196	4.455119999	4.713109964	4.492483031	4.795207426	4.732589886	4.73723168	4.660880606	4.853944898	4.870177273	4.68593822	5.130185945	5.138024993	4.956130139	5.167253174	5.515038422
TOPORS	5.115702995	4.968561668	5.245523858	4.836617844	4.768811165	4.981991682	5.079795464	5.127369544	5.050501835	4.92840084	5.095306023	5.184309316	5.033567088	5.167938683	4.947160245	5.256061455	5.172927647	4.81128679	5.225432828	4.994538995	4.972805603	5.286076278	4.993025982	4.985596532	4.964418898	4.832785114	4.842175035	5.026291193	4.956881614	5.118865156	5.023698227	5.00186907	5.113207212	5.508943299	4.73246638	5.301039715	5.153389393	4.998597739	5.274629627	5.007357712	4.916868469	5.218003033	5.129208039	5.003886343	4.856699226	4.902010842	4.804264674	6.502136284	6.42194382
FLOT1	7.614969638	7.6658962	7.713906558	7.86227153	7.763609979	7.853421615	8.203257039	8.014916666	7.920535037	7.929850371	8.559159892	7.931932105	7.953902933	7.941886643	8.097489656	7.778391923	8.102792926	7.988359848	7.82646444	7.876701639	8.247142199	8.582824088	7.979697498	7.735106272	7.865225547	8.064791085	7.816237556	8.314783129	8.137083427	8.317399346	7.821874958	8.243981373	7.813319134	7.803192476	9.084775766	7.807831984	7.908997684	7.762305672	7.897585375	7.872645763	8.986321961	7.866974128	7.955843505	7.862840717	7.748344985	7.775085524	7.858682198	10.42820757	10.28521079
DDX39	6.628388428	6.290010614	6.437028517	6.557940737	6.654291798	6.342218507	7.181836	6.213082086	6.824673685	6.188233154	6.934433065	6.680291605	6.32345442	6.873242871	6.725582152	6.207368718	6.329251805	6.419880717	6.599510602	6.583429795	6.984590353	6.61862812	6.640737067	6.748936024	6.43215584	6.76229692	6.674608783	6.727794862	6.911132464	6.558926437	6.438964451	6.781042775	6.619739636	6.528003735	6.718125471	6.444198982	6.453469021	6.579337594	6.530287756	6.560682527	7.81330757	6.137959303	6.457906586	6.461210203	6.218963642	6.599099038	5.688195899	8.319743936	8.503235228
PSMD14	8.470505047	8.969645857	8.439055411	8.972256105	9.421844897	8.48109051	9.068734097	8.211123532	8.626413602	8.509307673	8.792514744	8.733058934	8.322196307	8.853623058	8.724263635	8.518274051	8.339628455	8.474738181	8.57987326	8.694640298	8.800981874	8.563925072	8.766696744	8.236753307	8.233866877	8.737084679	9.109987668	8.339063932	8.595569553	8.165321722	8.731905328	8.91145686	8.395663211	8.032071022	8.737069905	8.572147382	8.754460413	8.319715012	8.604901254	8.981295396	8.997619741	8.266782434	8.285027877	8.486735121	8.107670541	8.412802408	7.750156496	9.718494917	9.889520828
SSX3	5.194759666	5.259277544	5.017956473	5.054176105	5.080191276	5.127051267	4.90620972	5.25619601	5.12796512	5.202668302	5.203081935	5.074950723	5.457549989	5.007522332	5.22428088	5.344882948	5.121568413	5.325954866	5.07186251	5.205148784	5.066554385	4.913325529	5.046809414	5.283017808	5.5058439	5.206887655	5.27978339	5.32115364	5.264721134	5.21334473	5.34160277	4.659303999	5.521058563	5.233223167	5.401723307	5.337352494	5.198110564	5.221647405	5.278443174	5.297023315	5.24375666	5.395502508	5.345270131	5.360296537	5.480204981	5.539280691	5.443973664	5.530102552	5.902405109
OLIG2	4.089631077	4.270862464	4.189100991	4.260717395	4.113858562	4.251403654	4.128447414	4.260598069	4.327930916	4.236834326	4.315513245	4.202029065	4.312878228	4.297395987	4.227851846	4.317337376	4.292016604	4.24785451	4.125573831	4.154575288	4.226319168	4.187529779	4.40891802	4.179931176	4.34720281	4.234548323	4.251892332	4.19727047	4.279528127	4.258713845	4.423746074	4.077246452	4.26477954	4.276434196	4.328756039	4.301586404	4.220580456	4.455630685	4.196457975	4.361570926	4.535908333	4.403561901	4.351828331	4.34448525	4.506544463	4.630395416	4.543952677	4.678730048	4.684623525
PRG4	3.651055272	3.527341517	3.653198395	3.665563696	3.927284997	3.631275448	3.581657029	3.521964806	3.626175774	3.668052349	3.745202708	3.508072241	3.638441538	3.638200175	3.721548271	3.662042171	3.50031462	3.765825266	3.670137441	3.666987093	3.649532359	3.600096858	3.511467182	3.747975709	3.694990845	3.521691644	3.572654335	3.874719411	3.605609139	3.536905808	3.71352431	3.61746835	3.600025824	3.6405792	3.803996481	3.639219074	3.617163335	3.63982006	3.698456421	3.832533313	3.572186065	3.634129254	3.668939477	3.659049845	3.709393758	3.679777685	3.77718563	4.023085974	4.224625643
CTDSPL	8.471920991	8.043118124	7.868558666	8.233023246	7.81908897	7.819661162	7.706120093	7.786558178	7.91605126	7.857136924	7.651992948	7.942605353	7.993844802	8.382916163	8.009622316	7.869995998	8.073689288	8.113320233	7.810175279	7.80530935	7.811311358	7.834698205	8.139764661	8.315282117	8.122173454	7.834545934	8.216029494	8.028997951	7.781279373	7.61237631	8.006060584	8.138526104	7.590174323	7.598835972	7.58343641	7.798996026	7.848772153	7.773479747	7.674920078	7.676638486	7.780175012	7.939280176	7.664416287	7.73115974	7.791558127	7.296676316	7.506774216	10.71175674	10.55321318
ANGPTL7	4.242130606	4.738672339	4.524749986	4.679363765	4.752934802	4.316472264	4.490331879	4.255791288	4.339512892	4.36683091	4.521882579	4.254251033	4.455688531	5.174639183	4.51943991	4.585749174	4.291998737	4.597109863	4.492540212	4.141352289	4.618595311	4.514327403	4.273974898	4.465218696	4.457492056	4.283732658	5.003837904	4.44188244	4.311415057	4.607378849	4.239058021	4.204704052	4.45468909	4.35904069	4.477795882	4.490667836	4.520478467	4.445054528	4.347718552	4.55488195	4.75754044	4.386167507	4.359265755	4.38973494	4.877725397	4.886018773	4.660593121	4.905419044	4.829272883
KLRG1	4.611667685	4.577278656	4.684996494	4.939157353	4.733372677	4.642331487	4.844171202	4.893900489	4.655467533	4.867781349	4.746649727	4.622498766	4.604007382	4.653128455	4.753305337	5.278181059	4.386630625	4.745469127	4.687674247	4.609245721	4.840884746	4.529670308	4.910615535	4.694920737	5.153148665	4.634808585	4.867614255	4.775290864	4.822785868	4.758394242	4.996110083	4.436018587	4.768610792	4.906787086	5.117788141	4.629210998	4.682683689	5.183301295	4.545157857	4.942219397	4.833136213	4.871273516	4.836319007	4.727698714	5.615695087	5.274652532	5.449857259	5.743023624	5.574833969
CDK7	8.028383215	7.78061921	7.642400009	7.836816952	7.537395149	7.512292138	7.739982828	7.374852376	7.634215465	7.272424809	7.593099986	7.628924403	6.64693596	7.65121071	7.298417523	7.48472413	7.701114433	7.058372192	7.425698708	7.102264132	7.430772475	7.581570514	7.614599437	7.37549087	7.097036276	7.212283746	7.315400345	7.214501343	7.357421279	7.28467329	7.900423693	7.794690078	6.957888628	6.795871534	7.232063274	7.268411666	7.087467565	6.882419502	7.543333879	6.858366731	7.309133782	6.572514647	6.831558784	6.963407385	6.081550459	6.281609053	6.36497128	8.800548803	8.353294871
GDF11	4.30629012	4.211696023	4.269294377	4.631723128	4.307756771	4.326375467	4.263731736	4.349340468	4.337033754	4.296994544	4.501490062	4.111288567	4.369434476	4.266145201	4.369608788	4.327617465	4.192067351	4.332966612	4.09769042	4.242908998	4.395694694	4.015216006	4.230132116	4.225924123	4.270220156	4.245563419	4.582028375	4.366288198	4.291158606	4.099979744	4.211686686	4.070050922	4.230134683	4.287028226	4.652633421	4.214288332	4.155320256	4.4283043	4.231840518	4.243846534	4.381485759	4.421617273	4.226568738	4.270926073	4.340102257	5.039482459	4.513177596	5.349651993	5.340991216
TRIB1	7.262372379	7.033294792	6.913622487	7.632376619	7.497418135	6.870664411	8.210174879	6.752265805	7.145815208	7.331796687	8.001146877	7.673788751	7.142459472	7.642692458	8.310905799	6.477720158	7.037459523	8.128316539	7.765426624	7.980859199	8.180140088	8.177900662	7.747003048	7.032439066	7.118636204	7.370858502	7.92856065	6.47697468	7.656646078	7.652134948	6.651779573	7.353389914	9.250290996	8.888542721	9.455430893	8.719052128	8.872582319	9.079039115	8.88976601	8.521220212	8.757142731	7.328518458	7.435592429	8.590798931	6.775149556	6.784121754	6.837058134	7.863848602	8.362175086
GPA33	5.504738006	5.546127415	5.324934268	5.412639046	5.52448225	5.62667038	5.320814947	5.588482959	5.482961952	5.585252005	5.420345169	5.342678204	5.633174012	5.400782275	5.7551513	5.971449659	5.171735562	5.531793182	5.016411447	5.354012879	5.585415652	5.299769426	5.369557356	5.741123568	5.718692099	5.403492854	5.5698747	5.38930121	5.599363834	5.589570804	5.374239619	5.152196257	5.610570395	5.622848724	6.052860509	5.287518815	5.329407147	5.629746338	5.347212128	5.806710072	5.388088802	5.784623116	5.710076198	5.90188166	5.990302935	6.076698927	6.15353248	5.953041846	6.306065347
ZNF443	3.884300713	3.606470402	3.267938947	3.395686245	3.744287876	3.778103562	3.449588897	3.801185554	3.605116241	3.294205388	3.384157166	3.651156	3.76013656	3.661069482	3.603684579	3.678572766	3.721022314	3.726747512	3.832629783	3.696084024	3.398959379	3.715272525	3.768176394	3.340335188	3.612869272	3.585848533	3.387711098	3.596558579	3.528414805	3.730022501	3.757947453	3.639260836	3.591271151	3.766852658	3.649532359	3.406208124	3.506345366	3.729836748	3.670143814	3.54130779	3.916853635	3.715441625	3.569250361	3.541298208	3.461268848	3.591976497	3.585595823	4.27706463	4.093246583
CD96	3.77501619	3.663877003	3.714664859	3.931355441	3.504530298	3.744769353	4.014654972	3.715387809	3.798690576	3.670476705	3.663254589	3.692433983	3.839897756	3.64658257	3.726653564	3.993347524	3.772175417	3.921756353	3.75503049	3.857159643	3.907101851	3.716225354	3.672936686	3.761513211	3.600751487	4.213448885	3.709629623	3.614798064	3.974067385	3.722443243	3.769402711	3.68874913	3.748854718	3.817452568	3.915556528	3.442601296	3.772462427	3.621055617	3.820734383	3.774757133	3.651828163	3.757106407	3.736265006	3.783322862	3.830576154	3.800662238	3.832160147	4.169968005	4.328730317
PLIN3	7.693507833	7.581612605	7.119661723	7.71996287	7.590360666	7.72368129	8.353447015	8.105344733	8.150779358	7.682912556	8.090982667	7.534896452	7.856888056	7.913314124	8.205274454	7.337708929	7.757126107	7.865600484	7.523706672	7.711874584	8.111378732	7.716167025	7.372531069	7.68677115	8.145548012	8.123443517	7.608612188	7.938152731	8.271557159	7.584325161	7.726892472	8.161539038	7.322507948	7.300071251	7.739335982	8.089944079	7.627931474	7.703987959	7.581192877	7.469801725	7.714875399	7.343275421	7.316734084	7.433112736	7.819170505	7.534837229	7.551494098	8.024184286	7.933776531
MFSD10	5.09786107	4.661820022	5.115559593	5.141375235	5.580316715	4.947275589	5.594369987	5.141708899	5.379847321	5.165862936	5.571619703	5.143741232	5.375465941	5.680021454	5.103480612	5.157269194	5.153274676	5.197336806	5.113602754	5.610897521	5.440562028	5.693239634	5.287189361	4.971721495	5.104036075	5.554879648	4.984324807	5.62273401	5.105345069	5.198631452	4.875395583	5.91897124	4.847368179	4.668113555	5.014323488	4.727816477	5.152189088	5.525721288	5.105550059	5.082711288	5.606659883	4.827228917	4.929943628	5.118408886	5.154593769	4.904137937	5.128326985	7.519262304	6.971068425
STX6	5.239870747	5.351423688	5.211235866	5.3521074	5.13456301	5.330613916	5.502371282	5.334197919	5.497445855	5.443544308	5.435038877	5.312023012	5.327882122	5.371259708	5.29988248	5.228031853	5.467933267	5.61928737	5.542540822	5.38115672	5.486884551	5.506134832	5.285712451	5.312661434	5.353992584	5.437874164	5.293315331	5.442398821	5.417494708	5.485966732	5.479510416	5.503025808	5.27960723	5.272455414	5.263045776	5.317840334	5.348122778	5.223446663	5.29448459	5.138036106	5.247332082	5.463487079	5.33901341	5.284143962	5.283876449	5.348501095	5.170287043	6.737254523	6.729244462
COQ7	6.121625943	6.047493108	6.148241156	6.158070055	6.266837704	6.273486306	6.330303286	6.136177911	6.224441634	6.040855508	6.254696244	6.084435048	5.741328726	6.117468899	6.218948437	6.040536614	6.121748473	6.009912323	6.215985225	6.048308577	6.179418858	6.248502303	6.193649289	6.142560096	6.157143044	6.365687817	6.324819361	6.181288765	6.259272313	6.076938685	6.057461543	6.159124045	6.18678592	6.237264994	6.043598856	6.019479773	6.064845057	6.152172499	6.223038547	6.142122613	6.354498914	6.114586895	6.219837706	6.102123225	6.122981	6.090615272	6.197920114	7.429863906	7.187561938
NBR2	5.362858185	5.363110733	5.489619547	5.817061628	5.434276751	5.374296008	5.102545167	4.897660098	5.179767064	5.529349302	5.260677142	5.371236465	5.291353985	5.410164394	5.161118171	5.580608592	5.371030808	5.240577185	5.293130007	5.310143155	5.345524131	5.097189838	5.29296641	5.413137862	5.2967548	5.12000395	5.575515759	5.26885701	5.320857216	5.438541683	5.679456778	5.322270498	5.085878082	5.370956883	5.282638901	5.306389049	5.116987576	5.43707383	5.195535134	5.2328333	5.352078932	5.452344818	5.314728778	5.210940961	5.482776821	5.486444227	5.708408206	6.663964367	6.542748436
RCAN2	7.757985066	8.563972634	8.169971938	7.828556514	7.102622335	8.135404113	7.912365101	6.854347826	8.110912867	6.850721374	7.491461881	7.290875394	8.455477942	8.133047848	7.525124877	7.622799155	8.154650641	7.843430044	8.354903628	8.397391117	8.148688466	7.618530814	7.968182622	8.251181775	8.78465145	8.133980495	7.656650807	7.742232839	7.933874406	7.48724119	7.712553149	7.098656339	7.538075215	7.564763526	7.21965582	7.832417187	7.901229591	8.175446511	7.704137172	7.705952326	7.64656067	8.557310452	7.796156746	8.393124372	8.047671674	7.803005198	7.640149528	10.25465437	9.786793917
MSLN	3.581738091	3.746786837	3.995000453	3.882976728	3.6860151	3.662859213	3.545676965	3.55728544	3.590010404	3.764244178	3.616117868	3.697235648	3.721747273	3.645649458	3.612013183	3.683171066	3.492176151	3.628528231	3.595511925	3.811687987	3.587819104	3.699679033	3.705846308	3.511997417	3.732929068	3.818394961	3.647685595	3.792822212	3.503637097	3.695697638	3.83706433	3.518587071	3.712418906	3.534928893	3.822815115	3.623769352	3.72557364	3.749417639	3.710847788	3.628074498	3.796045051	3.672541298	3.635264471	3.791490696	3.766504966	3.908755174	3.905667292	5.031199358	6.132491912
LRRC23	6.610462631	6.556922051	6.880816074	6.647730027	6.661630508	6.501046411	6.261483204	6.298013378	5.936344371	6.659820097	6.077663712	6.21977388	6.305988908	6.673688699	6.242830878	6.427852762	6.581777106	6.476831757	6.612681022	5.835502579	6.039335447	5.951066992	7.137554811	6.5965661	6.333511707	6.004212629	6.47118405	6.064997093	6.021630883	6.206541533	6.915049758	6.241518364	6.951952153	6.767370121	6.493848092	6.764837784	6.767244727	6.657713616	6.803683743	6.903136552	6.405226812	6.714305463	6.480352613	6.640961823	6.592145076	6.75278472	6.762219979	6.015545008	6.124324103
LRRC17	4.255123999	4.28053504	4.438360527	4.465243285	4.264887149	4.194095288	4.24395128	4.485282045	4.446122661	4.064940102	4.09704531	4.466804074	4.382180479	4.183502532	4.081100915	4.115426587	4.104716967	4.103171706	4.154863925	4.443059783	4.078208444	4.133964408	4.46587488	4.487080503	4.241607324	4.034010608	4.088062092	4.347894847	4.297249798	4.349701445	4.406913995	4.010710246	4.216178871	4.177048328	4.217335175	4.367475082	4.126611967	4.337921036	4.265254366	4.382001978	4.178172898	4.343146787	4.280404036	4.237644033	4.466793494	4.287572866	4.434124275	5.786689634	5.678835653
RASGRP2	3.867042371	3.855245703	4.160782872	4.102267478	4.146983089	3.927279423	4.191833771	4.023910508	3.838709633	4.030959894	4.062297847	3.846702008	3.982527403	3.972844398	3.882983783	3.949056154	3.83938758	4.118157263	3.910550652	4.158483518	3.917180756	3.932739572	4.043936329	3.931505347	4.173451114	3.993574573	4.199506233	3.919662249	3.927565274	4.021529309	3.84959174	3.904930572	3.942256739	3.940906878	4.085901584	3.893045115	3.896381784	4.091196502	3.800683929	4.158698827	3.954391517	3.973698913	4.017393432	3.919287208	4.216241651	4.251773	4.248273745	5.739706133	5.642529164
HNRNPR	7.973514136	7.596148097	7.714070542	7.939792701	7.833529422	7.845594721	8.255283048	7.842674636	8.442540957	7.842621364	8.145155611	8.105903356	7.897502431	8.093495571	8.061383684	7.664601103	7.949986007	8.135774126	8.046652823	8.24358204	8.187118925	8.063510841	7.721002018	7.879979562	7.857453771	8.158903412	7.831913378	8.322804912	7.986961446	7.636638714	7.905392457	8.084742035	7.561372944	7.553804547	7.756220653	7.654325752	7.76294484	7.573439783	7.546385805	7.62112228	7.975160033	7.787656264	7.695914517	7.695922537	7.362808426	6.886664554	7.203161798	10.06941146	9.834488365
SLC35B1	8.181680312	8.380927681	8.192874943	8.056972381	8.462876161	8.137467977	8.38619014	7.945341766	8.004463097	8.2143514	8.187636224	8.200663332	7.826375286	8.430581881	8.166919301	8.075760092	8.046436673	7.77843753	8.201432648	8.034460464	8.163940695	8.13559296	8.293863181	8.164662744	7.716142096	8.369150353	8.194591966	8.145613344	8.024563576	8.194632847	8.250932276	8.129636315	8.132813381	8.051612074	8.58019578	8.360017155	8.156751565	8.206151799	8.39642	8.410655394	8.618716846	8.238594407	8.193543949	8.159684533	7.59893447	7.714577194	7.565799802	9.782739767	9.605594179
DCAF7	6.486669352	6.451005289	6.499651871	6.596877386	6.694434328	6.500876993	6.671441414	6.47510836	6.624427325	6.471665403	6.544490757	6.444098129	6.412607439	6.547387267	6.529451435	6.352420546	6.465407443	6.527681047	6.563673804	6.464760267	6.647142932	6.69002978	6.318392414	6.507440253	6.473434847	6.569924986	6.663501132	6.425430724	6.455788417	6.427388005	6.503217209	6.636829121	6.359374624	6.309302985	6.18433294	6.365686041	6.378956249	6.205916703	6.409940759	6.305615143	6.62610894	6.329351203	6.321834338	6.375719196	6.205492572	6.413981787	6.399413316	6.788823108	6.744001426
AP3S2	7.786221249	8.111173553	8.416021483	7.66672837	8.184180276	7.826199332	7.73313908	8.082607268	7.973160946	7.802713128	7.903971686	8.082771295	7.459656685	8.049900722	7.739394789	7.998967049	7.782464155	7.761343571	8.062942462	8.046749446	7.945942152	7.896992977	7.898938089	7.876049819	7.548644723	7.909429064	7.696821039	7.837744286	7.687019904	7.731157547	7.950605963	8.058381444	8.103837607	7.905094606	7.659402228	8.293289807	7.901740355	8.271374823	7.929796642	8.175910023	7.954465664	7.773531637	8.088251136	7.919282147	7.612090011	7.652649496	7.433215407	8.420854583	8.277260401
MRPS31	7.671106186	7.935913211	7.886290323	7.638836698	8.017254419	7.691391927	7.652566364	7.627288597	7.769258221	7.610554171	7.739284589	7.79173585	7.556541452	7.952807507	7.978275687	7.686791373	7.849765645	7.47785105	7.805166711	7.897575757	7.772380461	7.82474657	7.967978975	7.580014827	7.457476862	7.667213722	7.744430106	7.34624452	7.706865828	7.67494867	7.615046903	7.610840637	7.185743372	7.724620302	7.64640802	7.834875282	7.466138898	7.853587474	7.826351334	7.309551452	7.819071085	7.600185916	7.732092809	7.592083494	7.287597864	6.880595009	7.360602417	7.695603389	7.744974612
CALCOCO2	8.804639618	8.93196159	8.948726963	8.839249628	8.853778905	8.686744651	8.754326097	8.677940846	8.885746844	8.728819902	8.88061814	8.723178742	8.719765758	8.780439535	8.635765142	8.658635293	8.856552993	8.749775805	8.865910437	8.964220669	8.834014441	8.877208623	8.835097471	8.864775642	8.936304618	9.137383256	9.093459284	8.939191097	8.802799871	8.793257476	8.908115083	8.827683711	8.819849443	8.559174453	8.693719413	8.693836705	8.62843301	8.893722807	8.820626451	8.88381373	9.000882484	8.492028949	8.696843371	8.606869855	8.297577599	8.320708118	8.106872743	10.87922682	10.58497744
KCNMB2	6.816206565	6.796338714	6.790872258	7.052128656	6.844054543	6.867653925	6.579111321	6.617349423	6.744561427	7.060674552	6.761561952	6.818344394	7.058226674	6.484080199	6.902886488	6.760296963	7.089272432	6.90767586	6.61197399	6.656050648	6.631632549	6.348282628	6.833879331	6.734450055	7.016095929	7.028077837	6.684011875	6.804938893	6.747306047	6.704275416	7.301688084	6.381228936	6.931140839	6.933579065	7.161763715	7.141594482	6.720162142	7.239904349	6.68891022	6.707423442	6.853793164	6.719926221	6.869390296	6.976173659	7.149865695	6.743221095	7.259879824	6.651876592	6.963040507
GPHN	6.566769092	7.452287332	7.347480315	8.008515176	7.589764297	7.769027502	6.676194947	7.10022915	7.065100998	7.451990318	6.959901063	6.645827661	7.176753716	6.916296123	6.95439408	7.431947242	7.601624612	6.485900522	7.619648837	6.554707007	6.682122292	6.879156813	6.906463194	7.160550626	7.375085515	6.998745033	7.238448977	6.468827762	7.420227295	7.163827621	7.014456209	6.847906967	7.544221645	7.415739076	6.426163182	7.637840116	7.375229208	7.157963385	7.151875549	7.260407087	6.289941716	7.067386758	7.102681318	7.035013981	6.878055132	6.80077248	7.06784035	7.57010044	6.719701323
RABEPK	8.159952219	8.209630355	7.984494361	8.255740798	8.344952617	8.023540801	7.803095063	7.998799362	7.830960119	8.311307451	8.098026311	8.45885323	7.969608855	8.093765867	8.078369506	8.247309634	8.001076487	8.150722042	8.125176894	7.965524672	8.073173161	7.93393878	8.515978958	7.829210947	7.65417619	7.709050515	7.998294698	7.939150384	8.043169314	7.996780679	8.023497998	7.934712306	8.108369447	8.246671755	8.193621362	8.022482099	8.095192302	8.242016199	8.06605211	8.255780965	7.972497643	8.174369078	8.315722939	7.977185592	7.50254666	7.559254592	8.019777579	8.204189649	8.083894151
TIMM17B	7.478625964	7.545880883	7.781624241	7.460253251	7.544736161	7.545602411	7.521698136	7.592286386	7.446243306	7.666280046	7.658528837	7.685566537	7.41369555	7.699336448	7.367862343	7.590583612	7.512776552	7.492282335	7.442175875	7.284914246	7.628178079	7.734239393	7.708221112	7.551686793	7.50349482	7.221325064	7.733771619	7.534141829	7.578263118	7.804848748	7.619906291	7.617290924	7.678323222	8.043031467	8.035194898	7.722074748	7.664726812	7.790479882	7.408325577	7.974674504	7.976172348	7.853727548	7.752348462	7.668528692	7.719005838	7.941035088	7.970411101	8.317243783	8.242594204
SLC17A2	4.410819189	4.285769353	4.167718762	4.484865032	4.26037668	4.335747431	4.470447417	4.504769241	4.468235198	4.543003665	4.524906006	4.710629436	4.408032672	4.271526215	4.547378207	4.78682199	4.348729618	4.679334017	4.265914932	4.706619817	4.363755904	4.364047737	4.341653673	4.383195032	4.316687058	4.383189703	4.352684643	4.259197055	4.55577808	4.408089695	4.396535067	4.25639045	4.336303424	4.410550202	4.760796046	4.419920759	4.487945261	4.300413496	4.406407548	4.650597264	4.479587082	4.230357635	4.306298461	4.418795351	4.41130284	4.386231456	4.331296025	4.876283879	5.013042317
HRSP12	12.02969206	12.22148714	12.04310059	11.7803817	11.77129031	11.95822044	10.49442297	11.90100102	11.38979977	11.89980492	11.14529165	11.93258073	11.56616155	11.92853457	11.21525764	12.08245893	11.91894711	10.63119653	12.04374732	10.65794084	10.78251558	11.35381758	11.67631233	11.52714665	11.34524692	10.7458858	11.75064819	11.19919674	11.20271113	11.5549918	12.22831703	11.25390567	12.11901289	11.92918029	11.40544496	12.10354012	11.94436292	11.78580032	12.26363304	11.88613181	10.59420657	12.05911147	11.96215165	11.87434612	11.84984273	11.91101797	12.09957178	8.198561188	8.423252511
POP7	7.177616816	6.955823957	7.058376512	7.000741459	6.790621527	6.953603809	7.071096198	6.829871022	7.155622505	6.987695505	7.089065296	7.086558983	6.812966444	7.284832666	7.100720144	6.651123614	6.941350332	6.876437769	7.030711871	7.031268249	7.233959347	7.238234012	7.472989588	6.681315797	6.990698975	7.004586526	7.209679478	6.985508971	6.893461753	7.046491451	7.00719961	7.265363254	6.762172313	6.896824993	7.229630416	6.91228057	6.926897384	6.77083105	6.884578397	6.833598377	7.409831027	6.922710983	6.848837545	6.786933072	6.581387574	6.837775881	6.815631121	8.186727564	7.970051938
GLYAT	10.72738238	10.88411853	10.78057641	10.5704872	10.29371281	10.57989796	9.394214844	10.42076818	9.761914463	10.59282771	9.952906978	10.52192942	10.29197874	10.56697648	9.995743173	10.74405061	10.49548277	9.699401953	10.82717424	9.522153812	9.83340011	10.48964054	10.67651697	10.73503796	10.24786523	10.1213464	10.44353275	9.991568515	10.10352859	10.71734513	11.00585411	10.35119913	11.12156742	10.96755611	9.243721147	10.80723973	10.72913123	10.8103235	10.98795547	10.58335523	9.809675762	10.56426602	10.41907155	10.63968897	10.45068371	10.43008611	10.56082446	7.165042925	8.36217228
CDK9	4.960990818	5.426839442	5.555488809	5.756129069	5.302640108	5.443085189	5.895709153	5.230876186	5.549583576	5.399557752	5.438529379	5.13993647	5.132517954	5.535747698	5.333455687	5.472237412	5.568871396	5.191876235	5.478528355	5.550273304	5.733291649	5.338660894	5.506308004	5.405976191	5.495966183	5.550598305	5.623858159	5.076016104	5.339213189	5.446776315	5.399141026	5.212496749	5.502199587	5.468004265	5.28999872	5.17131995	5.206135041	5.585606202	5.360799526	5.125488799	5.396112222	5.231701387	5.507830902	5.344184587	5.112793199	5.512346685	5.337075642	6.882324791	6.790993969
SRRM1	7.949422242	7.921537354	8.066425812	8.113918853	7.7812998	7.808750092	8.097362937	7.928603407	7.988748662	7.922224266	7.87885663	7.900242144	7.984153602	8.067936697	7.9504265	7.703661498	8.023656829	7.847558041	7.992894367	7.875155684	8.066632841	8.032330303	7.792529456	8.045183893	8.212132023	7.46354906	8.122863858	7.764673239	7.952317831	7.815104827	7.865682283	8.381548223	7.937134695	8.064395766	7.703340286	7.888141773	7.914488269	7.521963542	7.850618181	8.193869203	8.173775817	8.06394654	8.065309005	7.902504345	7.403632845	7.619153183	7.211936881	8.259828493	8.887589523
SPRY1	6.190495208	5.931963738	5.796135622	5.919142369	6.027204323	6.012017866	6.55932496	6.351534671	6.178104274	6.207614533	6.289693322	6.287429886	6.033624182	6.551410725	6.7690995	5.522650723	6.03907781	6.606090106	6.161520293	6.586216382	6.148198496	6.287619725	6.361016854	6.095521638	6.356713794	6.199584828	6.482219991	6.018308775	6.364414563	6.088171991	5.948907453	6.118836492	5.617797145	5.661677089	6.234203856	5.838063227	6.028619934	5.841761081	5.980348526	6.172580256	5.837964537	6.073314151	6.009758539	6.003810053	5.95133186	5.999563325	5.687813674	9.216657717	9.248818821
SPRY2	6.204909634	5.721575465	5.638361746	5.386392264	5.858235598	5.806772493	5.826185274	5.898264833	6.03184001	5.654985366	5.306160997	5.95415573	5.917588682	6.517100138	6.046078548	5.674612104	5.952008286	5.885524527	5.79231511	6.092065017	5.781450701	5.814789082	6.420193521	5.795477361	5.710875535	5.929658093	5.390024744	6.198866586	5.773642716	5.844248019	5.931920985	5.614968938	6.484681318	6.121388694	5.567738895	6.365981955	6.401554314	6.507775135	6.71761272	6.138764222	6.005954336	5.845756962	6.136161235	6.529093304	5.87666368	5.550537367	6.036958091	8.002706415	7.703868824
STAM2	5.449291798	5.414602644	5.550690244	5.444706804	5.573247875	5.525047975	5.61161156	5.416258291	5.606158984	5.379839821	5.731816918	5.590808902	5.514405589	5.634899177	5.561084327	5.54507655	5.882404857	5.445715229	5.557863441	5.55229717	5.435949742	5.74425171	5.585149114	5.466182949	5.561774584	5.86476556	5.574767658	5.739111985	5.838509732	5.674490799	5.62849046	5.545825094	5.811735438	5.558042269	5.773384746	5.558720228	5.458008284	5.672626672	5.51416939	5.323639725	5.810687876	5.658080757	5.33735977	5.484705554	5.434634821	5.353548974	5.227749735	5.782057875	5.861902649
HCG9	5.39026683	5.284633011	5.649743464	5.711306936	5.552786233	5.347518048	5.248598799	5.274709083	5.049194623	5.474014651	5.290083375	5.198905873	5.247077413	5.523243818	5.315071903	5.560634575	5.279077111	5.317739911	5.235019435	5.119702536	5.262135778	5.203187063	5.30323765	5.219068357	5.632576245	5.02658803	5.477753546	5.241185285	5.201773088	5.258365137	5.277085571	5.324189657	5.375528106	5.446088497	5.423655746	5.525420151	5.39868957	5.347427279	5.222841959	5.575928559	5.413105388	5.457985399	5.4425596	5.466634444	5.445001457	5.587600579	5.502257413	5.474343561	5.242902257
CNKSR1	4.641980602	4.875655329	4.642278816	4.789160608	4.636407121	4.745657762	4.603022429	4.727299954	5.022911321	4.843596254	4.80246801	4.863104517	4.839048124	4.635949899	4.910976539	4.963502572	4.788062932	4.688380109	4.622006857	4.686282668	4.895657851	4.797186243	5.050404101	4.878572537	4.800983433	4.634397938	4.994729781	5.275104016	4.954589632	4.837819001	4.957892697	4.33921724	4.75003368	4.830994558	4.787386641	4.781176338	4.845783503	4.712492226	4.561877557	4.69434869	4.748540123	5.025090018	4.804847445	4.804373129	5.082082863	5.339570151	4.940481778	4.876444868	4.910618991
ABCC4	8.320675807	7.665556203	7.37416495	7.531558627	8.540164723	7.785566368	8.321486384	7.880472838	8.390516308	7.958337527	7.476835727	7.752803525	7.760023673	8.367255833	7.994078491	7.642610162	7.929193722	7.600512353	7.983082336	7.376233647	7.781595959	7.55649474	7.434891699	8.164788933	7.751591384	8.099996252	7.221329136	7.845688678	7.780605662	7.444763788	8.192021719	8.32030409	7.444669294	7.350361357	6.550131814	8.199456066	7.68798095	7.683231255	7.605064622	7.922532797	7.7661133	7.73533756	7.676474362	7.660976773	7.529057148	7.095697622	7.169602278	6.049494997	6.278411052
CDKN1A	6.826107598	6.945405842	7.217412661	7.27786267	7.190676751	6.958537792	7.800825328	6.826680526	8.047627289	7.643793172	8.233489725	7.305893495	7.706899714	7.667687231	7.272833049	7.319874908	7.639252688	7.9414768	6.991977937	7.321661491	7.429762665	7.241454758	7.388599	7.151028072	7.21670172	7.747782553	7.591705198	7.243878562	7.683687903	7.400531397	7.589336832	7.9424002	9.022556904	7.733257778	8.597955157	7.512530225	8.150595618	8.342252242	8.26049819	8.226781905	7.725945995	8.106259987	8.20354472	8.546461535	8.331031921	8.826949207	8.047174102	8.272410947	8.914976607
DENND4A	4.242503254	3.971647164	3.768695777	3.844373198	3.84181996	3.96283204	4.11073646	4.0684033	4.319336804	3.875270234	4.003039177	3.982330685	3.998791641	4.076668496	4.160568528	3.915235132	4.007116261	3.801002179	4.353777054	4.112908577	4.22904975	4.413694285	4.010041651	4.155415945	3.960546034	4.178898139	3.977586789	4.022904355	4.087460935	4.719230394	3.958340544	3.971421561	4.20554883	3.90790505	4.162805615	3.994988159	4.331186833	3.848808239	4.022108601	3.696904112	3.838322846	3.984100704	4.007647882	3.891046903	3.831433453	3.939437207	3.963705998	4.641713722	4.841993146
IGSF6	3.869580688	4.116416539	4.014536919	4.043141737	4.261564761	3.823902713	6.089114634	3.943644503	4.817448187	4.332527821	4.426732802	3.983155964	3.88129738	3.905252573	4.258010959	3.889432934	3.81319516	4.084334133	4.184503255	5.230293883	5.039447946	4.066220858	4.047571759	3.844302077	3.887593268	4.355511874	4.325819736	3.863624565	4.136437938	3.934757607	3.740013046	4.283237812	3.769423159	3.779932241	3.772216884	3.730165879	3.916156998	3.946685418	3.682062581	3.767632336	3.900810305	3.757422553	3.763356004	3.642921646	3.895989052	3.789102148	3.780905745	5.917493481	6.846358246
SF3B4	5.237967703	5.270218129	5.306286506	5.419947825	5.047739574	5.520769723	5.416285958	5.492576986	5.128209982	5.437027452	5.681572077	5.166096188	5.507322394	5.163693884	5.564750251	5.257960257	5.438759791	5.389156287	5.088958866	4.915132936	5.300386096	5.527618	5.252882452	5.207050894	5.480020943	5.112677992	5.217191536	5.305516245	5.643250324	5.32768903	5.52115182	5.960841418	5.755584602	5.645699067	5.617216057	5.429744331	5.295694822	5.286204079	5.588651653	5.577000127	5.849434948	5.493364587	5.726087892	5.417099823	5.281043712	5.606288213	5.309766954	6.558982748	6.831434022
CDK2AP2	6.986285839	7.153710633	7.366978751	7.167215741	7.564069123	6.975518063	7.877088292	7.009336492	7.356690787	7.45961727	8.332030976	7.900644882	7.298913624	7.98353633	8.079339124	7.286524703	7.360033563	7.215973782	7.513625482	7.218482097	7.916848148	8.12103266	7.31031261	7.232589718	6.490047117	7.929976267	7.288745514	7.625395492	8.064473962	7.449015551	7.019274977	7.728286033	7.95234711	7.657982055	9.142257196	7.127859449	7.387276648	7.642982474	7.168304522	7.365884532	9.056134429	6.761300787	6.976636587	7.341374101	7.016400181	6.570030821	6.939319195	7.30805706	7.15973993
IRX5	6.640645255	4.284274094	4.528439155	4.297589033	4.146653081	4.544966363	4.335204972	5.721973418	4.26927778	4.843655385	4.679054202	6.655024834	4.276804202	4.211305782	4.390871036	4.582820085	4.36766591	4.387854231	4.160195543	4.249079527	4.193318635	4.300947997	4.309395761	5.206255767	4.629886051	4.3223951	4.330289909	7.528226199	4.270550636	4.386242488	6.287588225	6.255980354	4.354182881	4.500519501	4.852354984	4.513631477	4.196360871	4.571257682	4.407147873	4.3610548	4.382739372	4.398799966	4.446273966	4.404824928	4.3249232	4.522840753	4.722196867	4.624987339	4.706037386
RAMP2	5.797063784	5.932261764	6.40839043	6.059174586	6.210520022	5.786913049	5.7169092	6.145190526	5.766938224	5.952877414	6.065703842	5.955110047	6.043244151	5.702348245	5.915481834	6.594438268	6.039596837	5.730086915	5.53360506	5.758333079	5.637199605	5.903509602	6.453447895	6.033159199	5.935483671	6.16868497	6.073548111	6.008087836	5.850908279	5.826698819	6.200857529	5.702594804	6.01771521	6.192285099	5.983512381	5.86857023	6.032037136	6.140183835	5.864671145	5.893257919	5.941603563	5.725840606	5.963096458	6.250063701	6.334945751	6.41627472	6.169382917	9.825208121	9.225162728
RAMP1	5.609440333	5.839431128	5.864410998	6.004240983	5.880527342	5.606269624	6.000792296	5.766383912	5.837831784	5.875549744	5.82420324	5.752358838	6.152848548	5.815366813	5.929240715	5.989368776	5.899245594	5.697582183	5.566104014	6.41605326	5.929208872	5.565501616	5.673324384	5.779807864	5.907149283	5.775590629	6.125829811	6.02987153	5.936559022	5.548463196	5.6564099	5.382467879	5.811070805	5.771629781	5.82026363	5.848021495	5.86970894	5.703726977	5.555947253	5.913417177	6.18012597	5.87176366	5.807045879	5.849353644	6.10030811	6.322901749	6.168272644	7.132115205	8.108385659
RAMP3	7.552858479	7.94021064	7.691316592	8.734599293	6.930464239	7.531612048	7.251863141	7.500409814	7.628839483	7.944786641	7.425013467	7.210246343	7.868522056	7.309117148	7.401689209	7.245411863	7.220483207	7.46146238	7.620883906	7.821514845	7.663349024	7.460970594	7.706097963	7.804088731	7.883538789	7.575029028	8.171550723	8.083645762	7.65001831	7.588960994	7.308141554	7.115245156	7.203095436	7.251463945	7.277433221	7.512139862	7.108636079	7.101000708	7.24189154	7.754174737	7.292689293	7.225628	7.312401624	7.153586594	7.253450303	7.684097808	7.557700818	13.02327797	12.36586769
ZMPSTE24	9.851203981	9.978989732	9.891301687	10.01809613	9.732098855	9.909567023	9.739642347	9.624120399	9.879823125	9.829088309	9.796523238	9.898554704	10.18077618	10.24217427	9.972316206	9.796631265	10.13885181	9.977726273	10.19968425	10.03733182	10.02427882	10.03471982	9.925973361	10.03703452	9.959574805	10.02447212	9.945945424	9.663058587	9.754505869	9.783293059	9.79087814	9.895970415	9.830214542	9.640122503	9.678314848	9.866365955	10.08383761	10.05888424	10.00051901	9.811679802	10.10366089	10.10189188	10.01660895	10.15173107	9.818945127	9.530254342	9.704120294	10.07166687	10.20030319
CDKN1B	7.661928386	7.737962043	7.716496031	7.857271068	7.562891114	7.602725482	8.065109778	7.718365546	8.057650161	7.4450713	7.395805275	7.717099642	7.474469422	7.896252778	7.676606738	7.419460586	7.83633102	7.617350717	7.986714886	8.262325215	7.83345116	7.781346159	7.749262969	7.347085886	7.73994993	7.459142846	7.26025355	7.658361412	7.671866094	7.553456442	7.503017868	7.777281851	6.806501536	6.875086835	6.828527855	7.394172986	6.767228565	6.833941576	7.262175861	6.691355127	7.342866254	7.682382846	7.647480388	6.906849446	7.089648331	6.742117658	6.845391989	10.89764027	11.01133303
AKAP8	6.344239473	6.391528154	6.397045475	6.478595726	6.661608479	6.438946726	6.254236458	6.468095523	6.461350138	6.535819128	6.417559591	6.36040861	6.27607491	6.608406523	6.406627752	6.23066898	6.488391166	6.466888371	6.52387843	6.386094482	6.472280929	6.534414356	6.679268044	6.39349042	6.565710444	6.460230875	6.712763461	6.585738117	6.346366073	6.366717663	6.541601527	6.390103504	6.39600775	6.748636844	6.681010363	6.68229385	6.548258023	6.621696052	6.470869074	6.6036892	6.866335564	6.610764092	6.581148861	6.60441401	6.525579591	6.656791372	6.50723066	7.823947263	7.854696322
FSTL3	5.327909899	5.358755996	5.575484847	5.406762476	5.647448091	5.297986414	5.761541704	5.306840051	5.626684243	5.704993166	5.802020224	5.585516828	5.946131821	5.6755037	5.58465216	5.718725425	5.950163695	5.958484613	5.33235241	5.297933385	5.718279929	5.519452557	5.709554732	5.375244351	5.545194158	5.753234843	5.845898273	5.919449621	5.839474314	5.754790076	5.474479414	5.57143351	5.799882711	5.586494523	5.618735663	5.687804935	5.733039077	5.688291329	5.716754555	5.920596713	5.671805058	5.617304529	5.807112169	5.846848547	6.183218957	5.950257052	6.16854551	6.206091935	6.151607446
STUB1	9.173733078	9.00018965	9.154274831	9.343013547	9.119180407	8.959374306	8.711537859	8.94282409	8.650830176	9.114195172	8.768626965	9.139710956	8.683789822	9.090965495	8.991355931	9.141460672	8.775684252	8.766152076	8.891959951	8.831913162	8.689482338	8.828594806	9.013629398	8.934894591	8.846526447	8.342265554	9.232794193	8.736439967	8.710018756	8.653402729	8.933027543	8.788179116	8.989919877	9.096073818	8.766660575	9.103952325	9.101057456	9.066155609	9.12774061	8.970377604	8.955564473	9.029665815	9.17586393	8.984133592	8.705546514	8.953920173	8.973840832	10.12717846	10.09030465
STAG1	5.174620874	5.201369848	5.110900972	4.980515336	4.84633018	5.263807759	5.304702717	5.129574812	5.179841174	5.255938571	4.864752291	5.260081088	5.084059784	5.096550629	5.123110413	4.985545158	5.360337135	5.256623188	5.61194137	5.579816623	5.349617753	5.494456818	5.143146376	5.033363122	5.237009718	5.028629891	5.320950346	5.207365672	5.223313848	5.318706924	5.337655579	5.806762224	4.94167322	5.061166597	4.802495153	5.241146117	5.363815605	4.980502538	5.069631268	5.093485054	5.132331799	5.22592134	5.177996154	5.130399674	5.183981345	4.742309847	5.057980022	6.261730075	6.32127218
NET1	8.326863761	8.594784356	8.707322889	8.407898751	8.87033254	8.429531099	7.527707021	8.574278096	8.329085787	8.180433285	7.691286192	7.38176912	8.013862401	8.175703988	7.758456128	8.136163828	8.423565308	7.047047726	8.710669938	7.663667966	7.593333238	7.979529858	8.135231714	8.379090651	8.373149939	7.812649386	7.711134203	7.311381473	7.862062284	8.418171561	8.325275771	7.446270934	8.061637421	8.2754039	7.542252788	8.438698959	8.514060687	7.815757826	8.389756124	8.1388204	7.800138099	8.726507218	8.775799034	8.685483993	8.184085679	7.868252058	8.208696665	9.481468608	9.406020416
UBE4B	6.474864511	6.432167542	6.50078143	6.454420561	6.34288938	6.451381041	6.447677626	6.405263412	6.224540041	6.382299601	6.345922942	6.369396671	6.380995647	6.597361844	6.443781807	6.47678412	6.587889743	6.498031636	6.440049218	6.345471664	6.408868508	6.414222591	6.173134794	6.345914228	6.451451577	6.569518629	6.406249091	6.401536842	6.594542397	6.325392796	6.543220227	6.665301284	6.400784333	6.592608518	6.371914925	6.650424001	6.467940437	6.490243351	6.48982825	6.539493405	6.6377864	6.487456651	6.375012381	6.486163076	6.470429847	6.321346087	6.396667291	6.968314642	6.903516592
EFS	4.398273548	4.266350127	4.188809665	4.282554838	4.456533258	4.357142359	4.235963824	4.258600743	4.1096741	4.317348609	4.33942401	4.260378451	4.456034299	4.223541001	4.270968529	4.531447565	4.180438104	4.5274791	4.071817211	4.385316855	4.137410671	4.251625399	4.212026351	4.251990303	4.407086841	4.108992052	4.36168851	4.39910977	4.305387872	4.20776551	4.412372556	4.215733881	4.335117208	4.397239936	4.603091716	4.364056218	4.339268656	4.432993636	4.333836136	4.55221192	4.30488509	4.463209328	4.299344785	4.470174211	4.613868594	4.770429457	4.871812556	4.840316692	4.908805882
PRSS16	4.643908613	3.98814811	4.404517856	4.430006951	4.24071203	4.308938866	4.3378938	4.424086844	4.335892135	4.250977436	4.308778741	4.487179249	4.339959639	4.122908275	4.459695926	4.369214336	4.237436967	4.312680456	4.187607014	4.488188976	4.505914142	4.140765959	4.117462083	4.202216078	4.216105558	4.414614189	4.391539472	4.739120765	4.342598711	4.404664482	4.435381729	4.328636338	4.171531669	4.277038221	4.561289787	4.320608695	4.454109011	4.370648791	4.188764399	4.55488195	4.330603537	4.408212392	4.228247761	4.528183423	4.493505844	4.681150903	4.543690805	5.124323893	4.979612554
CDKN1C	5.20668734	5.809385248	5.831660955	7.411542334	5.591570877	5.539991475	6.504306784	5.677095298	5.488642353	5.820284776	5.429655527	5.648306083	6.055761294	5.602027299	5.875210079	6.122497024	5.966387043	6.286526666	5.511300682	6.081122285	5.587222811	5.772876395	5.654688912	5.964087845	6.177492911	5.301734653	5.981599752	5.243788715	5.864695986	6.005861664	5.625564012	6.014768993	6.218624573	6.189595537	7.782300867	6.576768511	5.962116539	5.984309767	5.703883084	6.11741493	6.270062647	6.17583117	6.273013733	6.099835918	6.489572616	6.292875313	6.20587448	9.278805423	9.114665237
SIGMAR1	6.057501725	6.045838624	5.946882281	6.020578088	5.959697896	6.146846296	5.985019371	6.139985529	6.14895947	6.209059889	6.080992263	6.188646335	6.279190117	6.227108948	6.143305929	6.005487755	6.204246961	6.290498484	5.974693445	5.781699597	5.93792218	6.241811454	6.119381453	6.016211615	5.948497259	6.193561859	6.017647543	5.907017999	6.048571528	6.077706522	6.23372382	6.252119792	6.131430991	6.104519721	6.09154546	6.355542969	6.116666887	6.304645703	6.211266545	6.305559659	6.29200942	6.116008157	6.200836639	6.041376092	5.934161642	6.081082714	6.14073544	6.717059884	6.416196488
DSCR4	5.353891306	5.485914634	5.680154172	5.390363677	5.495526186	5.622265158	5.329564089	5.549438657	5.410038689	5.401676156	5.471204249	5.604127523	5.688358527	5.410203268	5.600982212	5.857167128	5.575835155	5.509755388	5.48116085	5.421599837	5.590298855	5.346342921	5.65286211	5.65662536	5.731249473	5.542827952	5.468236582	5.940452532	5.592687536	5.51866415	5.344198352	5.068647498	5.682723859	5.703041776	5.805989027	5.450453897	5.59433369	5.770462646	5.430929375	5.629157938	5.53866559	5.675902291	5.811341224	5.667765202	6.216942296	6.234613751	6.087173167	6.223756254	6.103300564
BET1	8.180184993	8.074727526	7.932926248	7.836326037	8.05516833	8.112826996	8.121287275	7.922424629	7.817246284	7.816845833	8.032817531	8.067112449	7.726855291	8.170661607	8.183405731	7.755413343	7.938592105	7.783915697	8.31010363	7.859605427	7.950647982	7.939205948	8.204802756	7.898601213	7.637799387	7.937470458	7.99124302	7.630005864	7.759788999	7.848899874	8.095147335	8.120087922	7.6343644	7.775568952	7.667420173	7.945408405	7.715464386	7.309241959	7.717026629	7.903618666	7.947886183	7.919069191	7.670930349	7.495179662	7.390109301	6.820416215	7.339603444	9.291837354	9.248471942
SAP18	8.829038666	9.159718229	9.102409203	9.000947727	9.219950703	8.98039664	8.546851162	8.787239221	8.864429564	8.96184161	8.651181058	8.818905931	8.626339802	9.072939651	8.89494777	8.872642129	9.02037222	8.573253929	9.0566661	8.818037473	8.673160053	8.904326742	8.741781358	8.833155442	8.729065284	8.869829678	8.824048332	8.664843658	8.764425931	8.913438931	8.862421823	8.667473772	8.836927779	8.696809283	8.50067787	9.059055773	8.887555242	8.728738399	8.822485549	8.726996702	8.60039287	8.802881184	8.763670411	8.965763821	8.361509286	8.55621918	8.775177018	10.44253427	10.41401719
SMNDC1	7.698614984	7.508605046	7.234350785	6.948821563	7.141215035	7.338872644	7.431036953	7.599957693	7.824067232	7.417438926	7.234687278	7.508315937	7.290740023	7.647126706	7.449464149	7.213076417	7.819354434	7.432005166	7.714265414	7.823341592	7.642711194	7.788187621	7.778432471	7.411447871	7.322325858	7.56837369	6.605402873	7.455242966	7.466016145	7.509911837	7.074021382	7.547645432	7.425901809	7.328990579	7.074356337	7.439371796	7.547957986	7.190621418	7.50941023	6.710228291	7.39845651	7.490950074	7.436105711	7.374670995	6.85610428	6.520647847	6.753527808	8.849244762	9.094994861
BCAS2	8.115595188	7.834312219	7.642359527	7.354732241	7.939624018	7.516451465	7.825980673	7.605280161	7.758484934	7.543307931	7.744359707	7.826042464	7.581990399	7.857079068	7.909184943	7.828349089	7.844582559	7.315531873	7.748146724	7.889226587	7.602256825	7.796929637	7.910185899	7.845842017	7.398328825	7.618576576	7.5597892	7.669918679	7.640370529	7.581307874	7.809834996	7.734404989	7.901211109	7.755393601	7.088161669	7.586634131	7.997983828	7.596076223	7.93578554	7.489697075	7.320240812	7.439970445	7.390308668	7.629897555	7.059920492	6.914617053	7.075132059	9.270889645	9.533915741
RGS19	5.374360283	5.403007966	5.480471871	5.639449897	5.746373719	5.574823583	5.940908154	5.650302399	5.469274591	5.686383748	5.714241158	5.448943001	5.668971954	5.430181362	5.677295642	5.383053352	5.48799521	5.822488159	5.603186227	5.807459899	5.729672167	5.522137876	5.649831597	5.424412934	5.362367261	5.620771517	5.574989688	5.52561118	5.741696537	5.439681074	5.395782446	5.769657627	5.353931276	5.700448626	5.757225262	5.478991088	5.282435168	5.344209541	5.360626419	5.712192078	5.869782994	5.532058652	5.446805267	5.607355585	5.978941191	5.80269212	5.814824818	7.657512968	7.846754852
LILRB2	5.006018561	5.355275272	5.581782861	5.067974018	5.685509679	5.394765825	5.521461143	5.513717275	5.456886473	5.337892567	5.669916875	5.265775798	5.703814969	4.882423335	5.549580677	6.114533968	5.352112415	5.507242316	5.347605187	5.696524512	5.953496246	5.769536197	5.438173151	5.149533937	5.303288494	5.951088549	5.439047842	5.296370304	5.756787484	5.528132242	5.33014718	4.932514097	5.311337095	5.321464488	5.760378366	4.980817418	5.410285517	5.451914759	5.242094403	5.612304951	5.361134415	5.365936506	5.365395685	5.262148545	5.641428598	5.684516368	6.354616825	7.058849535	7.43578395
EIF1B	9.893713829	9.540750827	9.31044222	9.382131941	9.607202538	9.634236694	9.482906709	9.63188449	9.854134864	9.711324622	9.274669453	9.712602723	9.518310642	9.877609214	9.404411412	9.909886579	9.94109001	9.430660815	9.753021477	9.811769977	9.412929644	9.704671052	10.28423656	9.508106749	9.512235471	9.738206146	9.312731595	9.499386717	9.751472462	9.667104086	9.943749123	9.557432808	10.63094558	9.798663382	9.090731339	9.959510838	10.05263494	10.10426333	10.43943692	9.448923524	9.423187089	9.839612861	9.5489894	9.577956264	9.040191356	8.599173971	9.285081331	10.24639302	10.24384494
CDKN2A	4.054512918	4.088646121	4.107376644	4.273572544	4.19172428	4.056400203	4.095643345	4.102609002	4.082687073	4.155893466	4.05119893	4.091131487	4.256206331	4.103774792	4.153783689	4.300142123	4.120884094	4.286159714	3.989476319	4.05158261	4.016201274	3.991481462	4.159112183	4.19200198	4.086193903	4.080967229	4.157421015	4.12291034	4.045343813	4.110604345	4.236475476	4.020419258	4.204003722	4.199526568	4.305895696	4.209711222	4.199935922	4.2900896	4.076510726	4.33819777	4.238919498	4.2294143	4.180916152	4.144170006	4.31781884	4.368654371	4.474488138	4.654141937	4.653271659
SF3A1	6.601940831	6.652341323	6.727234713	6.955324462	6.648211379	6.736750336	6.744288126	6.775692274	6.800652234	6.709920829	6.759011387	6.715166297	6.777439429	6.980490414	6.773547957	6.980546484	6.732965446	6.714620325	6.860838006	6.743968818	6.749724263	6.755136596	6.885250802	6.699523005	7.032648421	6.757132434	6.769578888	6.765086921	6.894711436	6.549232672	6.62190594	6.810157473	6.698412156	6.863149986	6.612098762	6.92463454	6.771732786	6.808350405	6.816798887	6.665734354	6.742699641	6.80328377	6.788612404	6.774826833	6.619089902	6.764466971	6.835627962	8.601434028	8.520243389
TRAIP	4.290395998	4.364697296	4.719318687	4.836358688	4.697016109	4.501321689	4.223767191	4.377259534	4.28806124	4.527310228	4.496268288	4.49416572	4.163569514	4.634287193	4.364238253	4.782487755	4.182376997	4.425389373	4.146828995	4.483193954	4.690670872	4.410581204	4.423417476	4.242573375	4.285283666	4.41207893	4.413918168	4.289378664	4.441691764	4.273120435	4.447705907	4.188534686	4.569202871	4.659345584	4.564151818	4.566520324	4.419181103	4.613528681	4.600449656	4.631854666	4.630436828	4.439547223	4.649169006	4.599420861	4.637005234	4.6074409	4.856492059	5.176322029	4.823861804
DNAJA2	8.186125992	7.899570134	7.869435721	7.433312337	7.448435769	7.946568496	7.918771518	8.238261686	7.955188967	7.675162877	7.746476317	7.859219044	7.556305557	7.936274357	7.852047258	7.606243265	8.05463682	7.762130072	7.919721656	7.887543393	7.68055407	7.955197192	7.760267753	7.87282888	7.814669436	8.044064865	7.641993397	7.930254133	7.970240521	7.988816022	7.742812159	8.164355552	8.104504715	8.161636456	7.754546852	8.0888677	8.026139818	7.942577245	8.408382892	7.535181275	7.866921877	7.862449814	7.790318762	7.845123625	7.086986163	7.112430609	7.521366188	8.6423855	8.878111214
BCKDK	6.334091022	6.376599468	6.440852522	6.358227804	6.621218125	6.735607736	6.387062615	6.511933402	6.708016455	6.472233703	6.752342536	6.642726733	6.306162914	6.757393397	6.699339588	6.708958884	6.410405928	6.225709031	6.348517375	6.311847904	6.534439029	6.489859401	6.695474742	6.509498253	6.305518615	6.539588832	6.393592186	6.2354265	6.45301668	6.338936898	6.425773704	6.386060079	6.322101543	6.127761896	6.642316258	6.576019213	6.353042006	6.616793262	6.5969192	6.564092108	6.590038551	6.423459719	6.554134975	6.39641127	6.06052376	6.550243187	6.522480235	7.704279236	7.627263161
MAEA	8.739371253	8.722538592	8.359910913	8.561980467	8.460380224	8.544309076	8.307149647	8.331956371	8.304190478	8.341510765	8.106336877	8.252289962	8.059690436	8.434028009	8.426011782	8.078156099	8.228381505	8.159103008	8.547834832	8.270808695	8.391368723	8.542581384	8.288850533	8.211420535	8.151373417	8.341378424	8.2749478	8.524716487	8.454315813	8.119297824	8.39263494	8.855065035	8.233404666	8.310208659	7.91198847	8.511655535	8.552563521	8.051443773	8.365439689	8.478308732	8.284302471	8.201888895	8.176895349	8.157649757	7.993599202	7.615822576	7.947038908	9.914304577	9.88196585
APC2	4.623197667	4.605218298	4.852461378	4.612784127	4.458275486	4.550092599	4.519289291	4.605848813	4.540433983	4.619320669	4.763513761	4.50790414	4.672582309	4.552864261	4.518826609	4.725218206	4.50363241	4.572979139	4.375170251	4.345839761	4.547340203	4.497506401	4.47670315	4.608925433	4.702637666	4.427337833	4.621524305	4.6061908	4.364062781	4.610776056	4.64609763	4.336251074	4.639246147	4.735182859	4.760017995	4.599108378	4.631506702	4.833831268	4.546028746	4.559977217	4.752609696	4.574947629	4.842797187	4.564586971	4.984648092	4.812437951	5.004439654	5.058135585	5.041341019
PAK4	7.767551011	7.871905133	8.061042983	7.955836227	7.792458772	8.143776154	7.619301409	8.171917814	7.741961511	8.113516417	8.000140255	8.114677391	8.166554942	7.865743969	7.945588446	8.309782039	7.959385681	8.073577919	7.722699864	7.62409905	7.8876768	7.861744975	8.091973775	7.956154917	8.174658862	7.684460423	7.780980439	8.008146701	7.942827256	8.026658551	8.14983717	7.81400604	8.147091681	8.202892107	8.25880472	8.08462405	8.14865181	8.122288593	7.994033597	8.306371099	8.165505081	8.218032151	8.188340181	8.078834771	8.337338656	8.269484557	8.317842686	7.661827646	7.523484362
6-Mar	7.773742062	7.638029702	7.666420621	7.56558784	7.074168553	7.984366726	7.321411092	7.684050508	7.597139289	7.565461322	7.108866856	7.369262748	7.824337527	7.692888605	7.54774748	7.238437405	7.936947907	7.77573295	7.793654631	7.739776859	7.519141891	7.700101489	7.067799736	7.762940522	7.710630373	7.612448382	7.663697671	7.247725584	7.688285098	7.528390541	7.694276237	7.845754519	7.680529793	7.882133306	7.639474587	7.874577506	7.827921367	7.152556958	7.795177125	7.790533632	7.418815826	7.889200344	7.59010923	7.946701738	7.471604631	7.240520607	7.382427841	8.319707566	8.503525192
ADAR	9.543597236	9.675220233	9.320700802	9.529691663	9.395348123	9.639615392	9.676793413	9.958316473	9.813280699	9.737560245	9.834273852	9.490722845	9.302641969	9.232800002	9.18483822	9.367982213	9.370244851	9.208195436	9.930629932	10.06071221	10.11811506	10.33813761	9.753154436	10.03537986	9.771664283	9.88780952	9.739361216	10.00696682	9.586923567	10.27372115	9.551269084	9.774013615	8.832848417	8.95379743	8.119814555	9.051997371	9.139221538	9.141751873	9.151270184	8.957028364	9.207083773	9.000218313	9.148332091	9.044246218	8.807007803	8.555181852	8.845437689	11.89472116	11.92470188
CDKN2B	4.038066009	3.725232959	4.152960782	4.219942134	3.868810006	3.813019454	3.939730921	3.779940966	4.004616457	3.963367957	3.982454627	3.890762544	4.032536639	4.017070979	3.576423869	4.073452455	4.196684342	4.066382881	3.838312579	3.716010235	4.004169444	3.770696052	3.914878872	4.043217868	3.90619686	3.728141886	4.143798683	3.873832424	3.682126739	3.918871295	4.495221252	3.803465689	4.075065254	4.043000735	4.00886219	4.267740021	4.244857229	4.010277337	3.795464031	4.073558257	4.268958974	4.132709611	3.91182462	4.064410814	4.226944355	4.52259317	4.4272648	4.358386979	4.401484849
KATNB1	5.72638785	5.760337201	5.557758305	5.74185798	5.831841928	5.843916473	5.817354403	5.663779968	5.664265629	5.902617948	6.19207603	5.766647898	5.787326333	5.987112399	5.83842067	5.934313424	5.72845728	5.674150716	5.771848704	5.647464484	5.845782397	5.839885892	6.013171651	5.812254287	5.680124636	5.647193658	5.940951005	5.691578986	5.779834066	5.734053315	5.909601422	5.85393587	5.563481178	5.906861084	5.814347617	5.866494715	5.776475804	5.644063746	5.77110977	6.045390361	5.900431555	5.774988561	5.758831222	5.730244865	5.748414823	5.866944398	5.942605669	6.796757729	6.581108901
DLEU1	7.443742939	7.564364233	7.542496034	7.7781739	7.110971598	7.523811719	6.817116028	7.249032903	6.998184886	7.031772331	6.913948377	7.255077774	7.020037802	7.372694783	7.124951058	7.786505611	7.517946662	6.75434681	7.482466762	6.97635211	7.002904233	7.109980557	7.67576363	7.220809001	7.431208813	6.717179481	6.945638165	6.843646647	7.220270918	7.267010973	7.267726278	6.877164072	7.483847654	7.666535404	7.238109623	7.6537603	7.592338137	7.852285529	7.497405903	7.360612437	7.852529601	7.911777632	7.444062662	7.306515284	7.357390499	6.928909808	7.28704365	6.065954127	5.86133764
SNAPC5	4.250282712	4.392007662	4.326461976	4.425124701	3.98599762	4.062096413	4.175432141	4.385546514	4.126875728	4.229916018	4.217917286	4.162941077	4.134838898	3.881879769	3.981336639	4.176202337	4.159488022	4.145172146	4.173358964	4.100493595	3.972124133	4.136931623	4.270882168	4.151078081	4.35299236	3.996560448	3.849010379	3.998778486	4.113187319	4.119690363	4.559204876	4.219168916	4.135741592	4.334878615	4.46847491	4.142071534	4.10562712	4.175905429	4.255689078	4.361358591	4.016053954	4.140157666	4.030379207	4.161303191	3.981572639	4.170146721	4.069110048	4.760343492	4.631234769
APBB3	5.811204328	6.075236689	6.095957945	6.434988603	6.38568445	6.137462287	6.177772454	6.185879439	5.808815476	6.272329949	6.304828534	6.059753444	6.340105857	6.0732159	6.047110983	6.367160339	6.148344932	6.2033482	5.789977697	5.94969252	6.121606876	5.833463851	6.469037494	6.094532643	6.300271905	5.952908926	6.269264376	6.177288137	6.110310014	6.070972523	6.009128197	5.856572425	6.254120333	6.312028773	6.437614316	6.10986736	6.156894647	6.507931795	5.966753709	6.521536372	6.307217152	6.15854061	6.28315396	6.025034807	6.607808453	6.86390612	6.522600038	7.408343806	7.235874901
ZNF267	4.544198321	4.661820022	4.371486695	4.681736617	4.393278588	4.287045936	5.003853838	4.518566164	4.58530817	4.558972151	4.577529518	4.381542484	4.579495979	4.476083302	4.643411895	4.196625749	4.620328577	4.660581502	5.083833842	5.260433616	4.640173482	5.213695084	4.533007694	4.408242964	4.423459691	4.597825726	4.592661617	4.162983193	4.533349193	4.544259469	4.355280363	4.611289642	4.539392568	5.019342482	4.362216954	4.661881699	4.457184536	4.493303526	4.620173004	4.473537679	4.636827091	4.193970804	4.068833332	4.316638782	3.985605848	3.86229439	4.325511609	6.109827545	6.81437516
CCNO	4.101693925	3.865854317	4.243802798	3.811000238	4.228805146	4.235769576	4.094789429	4.191719992	4.179312133	4.187728906	4.363466742	4.129142277	4.009607218	4.057313649	4.191148141	4.39210863	3.7225606	4.006320384	3.970623846	4.060406988	4.042049801	3.965080588	3.979950639	4.153388743	4.330213763	4.25084972	4.363997496	4.388805336	4.231488305	4.318693215	4.049214425	4.077639009	3.980924329	4.304773945	4.197921306	3.852855472	4.08244537	4.127532301	3.990794766	4.371747095	4.085644572	4.07687173	4.214838297	4.22796436	4.257076916	4.416213537	4.409025106	4.644604157	4.394044187
CDKN2C	6.580287923	6.722763324	6.594434744	6.598372087	6.396382045	6.271653005	6.380458146	6.289629717	6.148073819	6.70956195	6.244736507	6.100315288	6.491839778	6.609906465	6.288885635	6.823958715	6.550343537	6.302579102	6.377874639	6.507758033	6.340509425	5.843281947	6.512996712	6.356830196	6.320925007	6.133593312	6.206146223	6.211071452	6.112637144	6.330627137	6.740448299	6.396790865	6.438143838	6.425568945	6.689716799	6.472484654	6.626977179	6.502379635	6.545179487	6.596007129	6.651854422	6.41778989	6.47964701	6.508733192	6.774010494	6.365837261	6.57856173	6.935649301	7.007050728
DSCR3	6.221070216	6.312840587	6.204116541	6.014726468	6.03540212	6.120967623	5.759184546	6.026040126	5.976149685	6.234693769	6.063423856	6.101364386	5.704282513	6.292862585	6.115234421	6.182389306	6.245144414	5.883822353	6.308826903	6.065499235	6.010664025	6.436671695	6.110566243	6.226853416	6.016683266	6.435173768	6.339224842	6.050674499	6.052791817	6.090026641	6.268958529	6.414435135	6.372278566	6.28448241	6.389644707	6.354093594	6.297388654	6.224898846	6.602553616	6.104859433	6.238425849	6.251787369	6.411748068	6.112696063	6.051174833	6.088822829	5.878756071	6.962408948	6.818722656
TCIRG1	4.822994548	4.866433098	5.278335807	4.742178929	5.106019756	4.645099686	5.056598215	4.701334525	5.133330988	4.96172119	5.41437336	4.58705618	4.837873963	4.84405799	4.906257673	4.978351349	4.898635011	4.766828652	4.553198373	5.577774789	5.261190038	5.042250938	5.13827823	4.758198839	4.957458604	5.449563303	4.973872664	4.914042759	4.821476751	5.047372062	4.558314833	5.261190038	4.761963347	4.893280724	4.995053046	4.699614304	4.581660032	4.954272747	4.761691063	4.864809036	5.121739698	4.668687072	4.789233982	4.847018703	4.934068864	5.039308558	4.641947951	8.274798418	8.475735757
RTN3	9.488049539	9.3035356	9.093084985	9.345833418	8.671636255	8.830443296	9.511578846	9.07211517	9.153471328	9.310535892	9.197614281	9.555622733	9.452272447	9.259682853	9.214071769	8.732839265	9.114471956	9.429183799	9.303666671	9.245362935	9.40499989	9.121308489	9.189832122	9.433074848	9.386733809	9.343308634	9.623289014	9.41790664	9.089323486	9.115783695	9.193788895	9.730068457	8.951784827	9.069834875	8.630774336	9.01810485	9.208805866	9.178245423	9.218651055	8.763735928	9.128183175	8.91597188	9.063466769	9.029856797	8.968504895	8.57672773	8.865653488	10.99189878	10.78992958
LANCL1	7.55100742	7.875490407	7.711091351	7.768177816	7.22926216	7.631460963	7.358686841	7.439201873	7.463244402	7.729216656	7.606006127	7.797674908	7.557117299	7.635700281	7.650013812	7.461048299	7.739037211	7.684286977	7.841466167	7.690849223	7.720315778	7.937667884	7.498312908	7.746570272	7.800073539	8.028549303	7.619894314	7.812126631	7.827987139	7.687734053	7.687155698	7.818032904	7.62766623	7.624169165	7.001108792	7.700622849	7.657280555	7.581584386	7.729575984	7.223074077	7.558213964	7.664935064	7.62942218	7.663836418	7.466144888	7.334711936	7.551322059	9.650298362	9.516022871
NMUR1	4.059762091	3.996966009	4.879044715	4.39529861	4.441262094	4.179432863	4.067674911	4.150824102	4.135446501	4.150577529	4.218834087	4.147288798	4.151955304	4.175822445	4.222185906	3.951082027	4.056961212	4.249679208	4.180763481	4.052714633	4.250047984	4.016733964	4.225990449	4.155751424	4.217303799	4.310064978	4.290782807	4.107948052	4.276355495	4.163778617	4.0643124	3.845829943	4.050746815	4.323200281	4.414473737	4.198054326	3.963664601	4.360633316	4.049268928	4.096614443	4.198164698	4.182449053	4.353437297	4.263139826	4.338354257	4.541611592	4.459180498	4.825305	4.667421848
B3GALT5	4.047613163	3.930009625	4.219187579	4.092262901	4.065740171	4.102449974	3.931700973	4.033603193	3.960571884	3.892559579	4.021465811	3.993734172	4.055239543	3.87817514	3.92863607	4.231498955	4.011612226	4.150875332	3.851345605	3.909652827	3.910716343	3.966888222	3.961187485	4.097303415	4.13281977	4.002449595	4.047600441	4.144829531	4.005381816	3.956142865	3.908826985	3.949616923	4.163543801	4.047090778	4.287002688	3.89629843	4.087104413	3.955406016	3.892152327	4.186238948	4.043918564	4.022489199	4.027512078	4.186412624	4.293639274	4.310698726	4.118115447	4.718915808	4.620164554
TNIP1	8.1340821	7.754166408	7.248406785	7.777363384	7.626479855	7.704268503	7.691028388	7.919754025	7.836443201	7.508511107	7.928161666	7.86183573	7.951164543	7.499706261	7.556443572	7.870917243	7.804379384	7.565222941	7.734660293	7.691326608	7.574476	7.810687845	7.888026258	7.698788927	7.569625315	7.684500985	7.788729902	8.020121096	7.864139647	7.916438329	7.78568191	8.152712845	7.500446454	7.595061315	7.450241923	7.682004967	7.704233309	7.346186906	7.627766691	7.825077642	7.910975964	7.493254084	7.554555003	7.818195344	7.505125976	7.235191493	7.565014666	9.048295536	9.255562356
LAMC3	5.073351017	5.122720115	5.634167046	5.940341729	5.438001786	5.333898528	5.171884326	5.331740787	5.183475416	5.54962279	5.171832066	5.218521678	5.667032421	5.295346528	5.554724173	5.811010723	5.225237566	5.382417623	5.169975579	6.189766706	5.055092393	5.00883484	5.506420329	5.316719453	5.528635674	5.521312527	5.233650874	5.611360857	5.228129113	5.329881881	5.46496668	5.16537655	5.404785176	5.52914295	5.645754729	5.18903136	5.498449411	5.735747109	5.201161817	5.800231976	5.563859513	5.35899186	5.47955526	5.534542093	5.687845394	5.835597088	6.09963999	5.599517864	5.385879901
CDKN2D	5.450546013	5.690856933	5.906200253	5.883013105	5.657332223	5.59111163	5.391836852	5.555237489	5.27836752	5.835410969	5.57158286	5.617158879	5.70806175	5.552544707	5.777669914	5.834190629	5.545021732	5.850236518	5.520295139	5.560034458	5.356094105	5.149806846	5.971657972	5.732876352	5.529859452	5.193474025	5.716898492	5.478781106	5.433081882	5.438576577	6.295918553	5.55294702	5.817313753	5.957158399	5.773856956	5.70242744	5.701092807	5.864262959	5.663179928	5.949261771	5.7804106	5.677332568	5.867936628	5.75487341	5.889929906	6.483675634	6.125702994	6.446227926	6.215978293
IKZF1	4.064506864	3.98843158	4.331092298	4.140268163	4.117297141	4.137795811	4.311338512	4.154539004	4.116759921	4.309272887	4.16380975	4.138576174	4.221616678	4.135988308	4.220395894	4.218807094	4.175668828	4.271033277	4.125737534	4.314741388	4.27565837	4.052540334	4.113157131	4.102481371	4.293611104	4.010333895	4.159754955	4.37743274	4.163481782	4.207681915	4.166156098	3.950579669	4.249300925	4.261665559	4.516706837	4.128085263	4.152583093	4.28668652	4.110422272	4.262455308	4.272845398	4.205934341	4.298506945	4.159471474	4.338360018	4.616536425	4.328291152	4.851039501	4.916506741
CRISP3	3.564629412	3.481148822	3.553709996	3.876484446	3.530714495	3.633246667	3.521911849	3.476140926	3.587329333	3.789700547	3.574530824	3.550594897	3.598903234	3.644842558	3.50176609	3.651338662	3.60378104	3.656531438	3.518370202	3.600583413	3.520054648	3.58303482	3.532289533	3.552619211	3.584098124	3.584599478	3.691798486	3.736382912	3.49987519	3.492764251	3.660863	3.634245533	3.66659783	3.644476361	3.664166546	3.803144119	3.622663159	3.545291163	3.671652748	3.770457963	3.657596292	3.670889565	3.450483276	3.715470563	3.629857148	3.708864488	3.611577362	4.205187695	4.091601112
SMYD5	6.742799275	6.66027823	7.118207562	6.617853095	7.092884756	7.133359442	6.919877555	6.942079018	6.784323334	7.083205566	6.979944969	6.973669685	7.165408255	6.907744489	7.046514041	7.260965609	7.05008544	7.14442874	6.722740933	6.731582944	6.917454484	6.718587096	7.087261174	7.006097902	7.289069228	6.653293388	6.670426015	6.760898178	6.691600647	7.001071237	6.961529957	6.769802414	7.137511481	7.183183617	7.31398759	6.733895993	6.89945772	7.209846223	6.918161642	7.226353338	6.955702973	7.090467843	7.255964851	7.170754115	7.15615972	7.356898563	7.263679097	6.707304844	6.678033527
KBTBD10	3.595231597	3.411825553	3.541869907	3.537859115	3.546336329	3.559226567	3.436425162	3.645048022	3.545591647	3.547022039	3.468668455	3.497977792	3.376323617	3.470594332	3.436386997	3.824085693	3.584164482	3.413250625	3.416855388	3.542471342	3.410719441	3.377957679	3.541128535	3.446687036	3.603706735	3.632742615	3.760371286	3.633407533	3.55928373	3.538733791	3.599949256	3.512441486	3.502823122	3.626058357	3.476358874	3.4756024	3.539247874	3.597316785	3.544048087	3.497022912	3.506025891	3.543245229	3.520237737	3.584241572	3.760921402	3.45134874	3.769225567	4.047760616	3.989659554
RRAGB	5.620599192	5.523975559	5.438907935	5.399007965	5.23273927	5.804107915	5.579628396	5.616233946	5.630239227	5.568454178	5.518596447	5.684655877	5.656930024	5.702947233	5.645982618	5.392543749	5.849292187	5.967014407	5.753481494	5.612488108	5.793938277	5.809334297	5.560386132	5.70236622	5.892228072	5.734764074	5.810666794	5.34990512	5.794837729	5.761043157	5.330032209	5.696270611	5.700629269	5.740675456	5.710181666	5.832907061	5.77784848	5.437622107	5.627392284	5.579725329	5.141808303	5.897517372	5.734729508	5.520476206	5.406740707	5.713411121	5.53637841	8.055221793	8.222108592
SIRPB1	3.98473451	3.901569602	4.036442994	4.130073287	3.918503949	4.032073259	4.02409359	3.949575241	3.949373228	3.893208693	3.909974984	3.99478993	4.047217221	3.944408118	4.027928342	4.008665766	3.872024713	4.052822757	4.056624066	4.044898718	4.064891678	3.969651413	3.988794298	4.058522052	4.005024212	4.041059058	4.130240438	4.139582218	4.163137562	4.120835653	3.920137658	3.833177115	4.017526536	4.092449806	4.01485909	4.048043024	4.058323316	3.996471576	4.050016017	4.062456481	3.861131183	3.921134142	3.899803546	4.075952414	4.294818066	4.414003287	4.339043327	4.864461111	5.037524376
AKR1A1	12.00412464	11.9451983	11.98807279	12.02843391	11.99558625	11.91685693	11.09371642	11.82017752	11.57803764	11.94720632	11.60147303	11.98027578	11.5085818	12.05076412	11.66169383	12.06994042	12.11645144	11.58473394	11.82702264	11.2478451	11.47248275	11.59748802	11.83561936	11.78655998	11.81737747	11.61469887	11.70470436	11.26137479	11.70426212	11.49882996	12.02368752	11.71391275	12.09930747	12.22126804	11.48562924	12.11367503	12.13581604	11.95558173	12.1537249	12.13435942	11.49961302	11.9942932	12.04207747	11.94873665	11.91053333	12.04726988	11.81469337	10.9656193	11.37717367
COX4NB	7.771448017	7.790774776	7.617746363	7.684196582	7.877241461	7.488845245	8.045199717	7.531032787	7.753359203	7.602034361	7.982452985	7.646271071	7.513769796	8.032896552	7.735660791	7.38699185	7.76022357	7.689170233	7.904439073	7.798500682	7.813888009	7.915603015	7.739143583	7.628345587	7.66572392	8.02809572	8.102881571	7.800304788	7.722654872	7.506876785	7.656999706	8.029840293	7.82209066	7.619661982	7.626265833	7.522216368	7.72842266	7.732907979	7.731878322	7.715847673	8.184221817	7.563400524	7.671924949	7.65411284	7.407461637	7.68016665	7.589069246	8.904064531	8.941062706
TMEM5	7.918773468	7.747194497	7.921043514	7.799701442	8.225363554	7.942490564	8.113562314	7.826063513	8.107080645	7.952983508	8.014671175	7.913142646	7.841219624	8.161478681	8.141604632	7.756024643	7.894993174	7.925260036	8.028590963	7.961270869	8.044664885	7.956309604	8.373439146	8.109569391	8.179545913	7.959723731	8.287295189	8.1483471	8.121653529	7.985540679	7.899741886	8.051869433	7.83143467	8.059343075	7.993481509	8.215141582	7.95210649	7.937810892	7.835708773	8.103982353	7.66238603	8.164166129	7.633141899	7.797554841	7.766811725	7.649369672	7.877864738	8.986330483	8.779245461
CDKN3	4.574534939	4.311393939	4.699420941	4.187050123	4.400952309	4.417275359	4.940790423	4.432210658	4.513846893	4.449513537	5.412263273	4.557585749	4.423732403	4.767709577	4.42497289	5.028204133	4.546730947	4.533024802	4.446946382	4.367346178	4.909380499	4.223255847	4.496080202	4.495508909	4.367086237	4.669033939	4.561343274	4.609991856	4.375225194	4.376453546	4.280629967	5.380823294	4.434603804	4.568408589	4.653433093	4.167320732	4.383520483	4.54861401	4.495081502	4.606414851	4.433990648	4.459770096	4.460161889	4.54659906	4.525681099	4.651208657	4.452718281	5.052422344	5.046250773
CNPY2	9.338570943	9.019213026	9.106234193	8.975938876	9.151309797	8.984850723	9.176925798	9.035740874	9.084966498	9.089674874	8.924477942	9.149404845	8.910423556	9.224544227	9.058918583	8.894326915	9.128712467	8.790858891	8.956761304	9.029253006	8.982871368	9.168840854	9.036581235	8.9659979	8.629717177	8.91424151	8.711509717	8.855552132	9.016924045	8.892990918	9.065018612	9.357231797	8.869430762	8.89678956	8.958621541	9.065040407	8.918549428	8.797102053	8.985336054	8.667733303	8.964862043	8.792439203	8.648587965	8.798491425	8.560402039	8.334526199	8.615923582	9.264245922	9.113328419
B3GNT3	6.404663812	6.208823106	6.694247375	6.395799337	6.387393356	6.613903799	6.10563853	6.881790727	5.991875238	6.669004851	6.380539426	6.660365725	6.708205808	6.443953577	6.535975729	6.896136638	6.478225898	6.749733202	6.356624966	6.400635851	6.106258751	6.362667796	6.494753991	6.646346795	6.671838163	6.066769751	6.473832352	6.743324976	6.532990357	6.425833374	6.608983488	6.397601657	6.614721233	6.658010477	6.995196245	6.383339341	6.582638831	6.689963733	6.375357825	6.645616017	6.847861637	6.692972298	6.694017339	6.671992331	6.597993448	7.10569192	6.635039703	6.30276279	6.597750458
CLEC4M	4.574635462	4.806765106	4.750880279	4.719172808	4.730340486	4.779275572	4.582004099	4.634440294	4.554842545	4.804936629	4.678418255	4.781777159	4.828573805	4.733043665	4.678817864	4.923112338	4.749286718	4.937027533	4.695432223	4.526314666	4.637303368	4.661916182	4.752817605	4.853091533	4.820357374	4.58904364	4.818998711	4.77565247	4.702287257	4.577417398	4.863468627	4.560840748	5.022826269	4.958553844	4.98896404	4.990937567	4.826190966	5.042069455	4.786896311	5.101387858	4.8633794	4.886358645	4.918843571	4.923151514	5.257423383	5.362886058	5.024096017	5.45057239	5.526258282
TLR6	4.18085791	4.51179937	4.616869387	4.46547291	4.394185479	4.453004047	4.216470992	4.299591527	4.111952371	4.433130347	4.304576066	4.339342393	4.422609903	4.434663241	4.505239304	4.75706082	4.183350603	4.537161171	4.130956207	4.299639599	4.243818885	4.314166747	4.369246079	4.364059428	4.30297968	4.40077417	4.264440235	4.463180717	4.377677093	4.425643118	4.350043708	4.214374939	4.463404678	4.378149761	4.669085696	4.570964571	4.307570083	4.513195545	4.555596552	4.520618243	4.548025609	4.495824455	4.350141336	4.370713659	4.737235853	4.950020962	4.564747262	4.95638951	5.038490173
PCGF3	5.143740529	5.09760603	5.083722589	5.442718608	5.23913918	5.248403643	5.339320026	5.196423084	5.420814672	5.109346343	5.386666787	5.073476171	5.183684661	5.082168165	5.150314171	5.272487504	5.188328145	5.171370197	4.972924664	5.097942054	5.05546729	5.287472021	5.256333357	5.108380634	5.169033174	5.236297477	5.361889501	5.18460202	5.133243895	4.96914441	5.171862217	5.042330697	5.092316486	5.110345715	5.259873374	5.247775123	5.120397571	5.411694036	5.040011465	5.165244015	5.141242494	5.254283704	5.184957381	5.184659796	5.234093866	5.092963195	5.236734517	6.660376123	6.258534696
TFG	9.293449852	9.311203101	9.227220766	9.425258146	9.401929139	9.171012711	9.520554774	9.136627005	9.340885401	9.293867925	9.182515674	9.410435976	9.202853294	9.377592849	9.364078036	8.90537246	9.233395937	9.172577778	9.134905626	9.213875344	9.363223223	9.241682184	9.021508674	9.248760751	9.129301628	9.581739251	9.293712033	9.322604906	9.177249836	9.187423059	9.178706908	9.422545849	9.231735683	9.044289987	9.504634888	9.070875161	9.04314538	9.142434983	9.057546757	9.064603897	9.547902732	9.115687416	8.948168416	9.020992783	8.835737901	8.742226768	8.75874464	10.57200518	10.63094452
PKDREJ	4.431310232	4.648244479	4.452218379	4.513984594	4.653984298	4.620908428	4.423332164	4.610837607	4.347104206	4.658370511	4.526258072	4.529402659	4.498048442	4.730353919	4.760768793	4.960323442	4.389648001	4.749221111	4.406861532	4.626835517	4.55765966	4.610382876	4.418122003	4.70555265	4.708454947	4.442892632	4.452131752	4.619601317	4.390922803	4.464677335	4.654848272	4.269086077	4.65134445	4.704717385	4.80318471	4.640310472	4.622820344	4.803924764	4.426950626	4.851489477	4.59115335	4.653816684	4.612179594	4.670078719	5.137566983	4.86326194	5.100430387	5.426701542	5.509554977
TRIM22	7.800892104	8.217856199	7.017626276	8.083741249	7.985689516	7.313866789	9.203420702	8.707282686	9.060706422	8.615333708	9.588556339	7.606285128	8.062946971	7.365785026	7.217353154	6.569670589	7.283831069	8.588368992	8.968503929	9.848041716	9.759184604	9.462689991	9.112973967	8.832550449	8.028917656	9.253959393	7.344820228	9.560242822	8.415448024	9.827649622	7.624463679	8.700590784	6.159877613	6.048187752	6.203567017	5.929478721	6.775984987	6.16854361	6.738064292	7.093044413	6.46080145	6.288145784	6.399641256	6.382709405	6.171115024	6.212580903	5.909949539	11.17884676	11.2296996
ABCA7	5.159374069	5.038334634	5.857543628	5.360178073	5.193348443	5.038051551	5.311179236	5.089530959	5.329245224	5.239147553	5.193775739	5.135795547	5.346033687	5.174088809	5.255691943	5.469222139	5.410924449	5.196865082	5.192441296	5.10487573	5.0685187	4.99603097	5.242176842	5.180298532	5.184064355	5.021336524	5.342379854	5.384993542	5.280623973	5.224977987	5.441280474	5.2768695	5.27727951	5.361874875	5.290391467	5.346898403	5.190008986	5.44987016	5.045679937	5.450723112	5.493400551	5.320997565	5.327257861	5.111003472	5.503598877	6.116469108	5.567921729	5.710457948	5.5489414
ABCA8	6.240306399	6.19547195	6.161949838	7.13775304	7.243444787	6.868043057	7.507584879	7.292456568	6.9157452	6.393339471	6.266409428	5.891270455	6.822319219	5.885107698	6.187202712	6.735364502	6.755322721	7.1542226	6.997615528	9.346056874	6.864756323	6.638039006	6.653388512	6.445564157	7.330147336	6.345055391	5.793576608	6.476057884	7.094941397	5.865020583	6.058318189	5.774369841	6.15368905	6.319099595	5.324158303	6.491403683	7.27800757	6.427619485	6.721692921	6.475658725	6.210152444	6.408718403	6.818963896	6.756065046	6.522749349	6.140161648	6.323747647	4.217987461	4.213594217
WARS2	5.98488852	5.901025438	5.511885265	6.078050569	5.936802269	5.379003632	6.100746257	5.66862032	5.757244293	5.301851331	5.677031394	6.24774642	5.618307482	6.003209951	5.76410332	5.841069198	5.909500332	5.556665307	5.488987874	5.882617716	5.616302759	5.943750891	5.350193972	5.47453299	5.096007439	5.481663404	5.44768327	5.248934395	5.566652087	5.66291662	5.525290964	5.669951591	5.451321246	5.149030219	5.730482685	5.744985818	5.763078755	5.430643529	5.568631191	5.043320825	5.349928887	5.320840424	5.026165889	5.262946498	4.923798496	5.655922448	5.130409872	5.815705886	5.764481409
CDO1	4.236017852	3.978678166	3.827811058	4.852729506	4.283078975	4.388564467	4.263422964	3.945074811	4.095586625	4.312009032	4.084678889	3.882147888	3.997105871	4.862356111	4.132944741	4.088982848	4.542907155	4.610425504	4.32019427	4.339694405	3.945921403	4.651115496	4.252315898	3.950963735	5.372429756	3.92509626	4.712114448	4.494195753	4.009562588	4.067895781	4.462283436	4.733436772	3.934632197	4.037681018	4.05785007	4.396487957	4.540266912	4.005131199	4.450910735	4.321934254	4.034125631	4.150926388	4.016569146	4.321426348	4.163141707	4.696096962	4.412727318	5.417781362	5.365726176
NPM3	6.378714109	6.428292269	6.242883249	6.301252584	6.504868442	6.234072363	6.456714996	6.313846683	6.074427429	6.276435091	6.124832834	6.199848309	6.094538159	6.32625861	6.247370441	6.445147247	6.531398155	6.822093212	6.62303079	6.236449098	6.620091868	6.376283311	6.508547519	6.327283088	6.295440093	5.960623993	6.772917295	6.281142543	6.500395822	6.359218446	6.912062266	6.38368053	6.518071835	6.462671822	6.446688074	6.416096927	6.591858292	6.369813003	6.417850411	6.722184586	6.600560374	6.51821151	6.398829338	6.38776274	6.555340512	6.671448009	6.571186813	5.892944679	6.239054622
HMG20B	7.707298519	7.484914388	7.649130583	7.827364455	7.691123868	7.599610244	7.909232834	7.511472395	7.633229994	7.81294864	7.861522369	7.64975558	7.374002566	7.860166717	7.427687886	7.659725717	7.656163207	7.349800335	7.64913469	7.284568449	7.663960238	7.692261133	7.749367329	7.523700228	7.679460984	7.553787295	7.719415721	7.391851591	7.600331144	7.465349554	7.672747302	7.887773455	7.49774908	7.46342479	7.335395425	7.683594371	7.642485105	7.778326845	7.75615894	7.701210799	8.031782684	7.71342481	7.621805733	7.466887173	7.207872881	7.333941006	7.41547857	8.124641361	7.656905996
HMG20A	6.203901466	6.135397477	6.100764588	6.294043907	6.249164056	6.283314157	6.651663358	6.354685368	6.194489165	6.315798773	6.395832193	6.284365426	6.006004067	6.325775286	6.081395198	5.865969646	6.432566148	6.108039047	6.522741831	6.266801763	6.544301056	6.682871028	6.352632815	6.227309762	6.44784971	6.408665682	6.008476235	6.359485287	6.351249847	6.425018937	6.235036595	6.744592291	6.123526376	6.224673221	6.106790115	6.142093653	6.237145501	6.057990516	6.132452749	6.057583889	6.000743188	6.171840784	5.885248308	5.989198238	5.401855756	5.52763425	5.643115712	8.951462745	8.941748764
KLF2	5.768166974	5.420965007	5.788105519	5.740936487	5.664151724	5.338615058	6.599605144	5.814651137	6.193084771	5.946264962	5.712198569	6.424533049	6.744220082	5.900246588	5.590542115	5.780526238	5.833931763	5.957135389	5.553647642	7.198609656	6.131181309	5.74441461	6.035693537	5.779908899	5.998842548	5.988217743	6.396153237	6.119964561	6.769045326	5.671601583	6.054778015	5.892918098	5.548028183	5.54985481	7.325259257	6.229939536	5.490080607	5.792840278	5.452954171	6.372967256	5.48708116	5.575309728	5.402888709	5.985362444	5.828693688	5.990980888	5.843217294	10.57876283	9.853569526
CBARA1	7.657880551	8.027039539	8.32480242	8.193140224	8.046950189	8.644457468	7.830688324	8.141050066	7.939533639	8.470903636	8.058964078	8.190288053	7.986661653	7.846584706	8.055238808	8.66329863	8.408036291	7.784328185	8.390236689	7.460458134	7.818465982	8.305671056	8.724960569	8.246078096	8.384607949	8.138752696	8.178258573	7.83956146	8.505161436	8.47095218	8.589010752	8.157564645	9.025489978	9.004069455	7.711955377	9.062152528	8.823494895	8.763988493	8.951602418	8.679931982	7.406220521	8.634781347	8.543343894	8.644121481	8.293249093	8.603376611	8.959190657	8.393322145	8.168484886
CACNG3	4.942094976	4.690092974	4.949815523	4.987017336	4.645244558	4.774067505	4.519051678	4.792850564	4.478781543	4.893538908	4.765925904	4.746545411	4.859454638	4.804096879	4.918359819	5.061999666	4.861045329	4.973729913	4.555996299	4.576344756	4.737320157	4.233270292	4.799913257	4.73473457	4.832072545	4.583213448	4.982651031	4.76533327	4.800034012	4.764034356	5.212963797	4.710238301	4.893378373	4.786991625	5.089326981	4.768261218	4.827818946	5.087387641	4.688168999	4.882673636	5.057600813	4.896137187	4.990675783	5.067906991	4.868885609	5.202191072	4.906968794	5.17873324	5.324891191
CACNG2	5.420580578	5.422759416	5.798841606	5.620466269	5.409730179	5.278034172	5.210730093	5.228889111	5.361701091	5.214041215	5.459302801	5.477918746	5.493230793	5.479413241	5.377677547	5.664305705	5.404699198	5.520650053	5.194125818	5.218199367	5.337538871	4.803225553	5.500611959	5.569629355	5.352356772	5.493595798	5.519205645	5.540829705	5.395522467	5.371763529	5.409719513	5.229137384	5.429227428	5.702081535	5.570774048	5.52236063	5.708557089	5.50894092	5.388372362	5.672269483	5.550641599	5.683445146	5.60458166	5.479112339	5.678995492	5.917287777	5.694192392	5.161816393	5.237156712
CITED2	7.879620491	8.175081992	7.662395628	7.207799127	6.862219156	7.963946887	7.008568182	7.668126309	7.197793632	7.299507923	7.23500807	7.309513575	6.948842455	6.91606141	7.379957025	6.664622663	7.143626681	6.977116519	7.460216802	7.089569422	6.931159196	7.484318762	6.566350983	7.316670748	7.42572489	7.252156514	6.971516394	7.530584953	7.571675256	7.023320912	7.243458474	8.095191226	5.968251276	6.284754196	7.572012568	7.176870819	6.575874826	6.681514849	6.582454063	6.328819796	6.984858201	6.521351826	6.368508102	6.630957202	5.877266805	5.961487625	6.072548683	7.841119366	7.867552896
SEMA3A	4.458761461	4.57863931	4.702249618	4.795407213	4.37542494	4.567897935	4.584917656	4.480190453	4.297825088	4.483055652	4.2817144	4.702344283	4.585269176	4.539966184	4.730353904	4.940462397	4.493915549	4.632684545	4.345458804	4.348992723	4.535571185	4.284363191	4.576981949	4.675882885	4.687835851	4.427501712	4.428732708	4.635632457	4.457625731	4.412889057	4.500405701	4.236754456	4.698489	4.582184842	4.761548775	4.407502338	4.4801021	4.919515117	4.455413645	4.690396699	4.451936544	4.611973444	4.694808139	4.558777744	4.841702211	5.052489435	4.940738548	4.908784385	4.582536337
TUBA1B	10.60796914	10.28117299	10.44767964	10.39935928	10.75182715	10.52497046	11.59092496	10.54009445	11.01325194	10.6865887	11.4634518	11.17068482	10.77377288	10.99864864	10.85516259	10.1675119	10.68660267	11.32739738	10.61342872	11.71100369	11.75686852	11.17430641	10.74822623	10.50020388	10.18665914	11.31694604	10.76429245	10.95631379	10.96982731	10.70384793	10.01598042	11.42266257	10.93198678	10.60526629	12.46570284	10.6475481	10.7676512	10.31457951	10.51190645	11.13945554	10.99514595	10.48888114	10.69789631	10.72034865	10.54447428	10.1144281	10.43716196	13.61606284	13.48679972
IRF9	9.469527463	9.630133324	8.565420778	9.229305514	9.58055656	9.225788162	9.565964093	10.05093236	9.870596952	9.52544187	10.17296698	9.364626429	9.144285522	8.663708969	8.621877259	8.946129845	9.218811932	8.906808857	9.906434065	9.942613536	10.10209151	10.33353537	9.746130698	9.916537438	9.57825508	9.774612982	9.405099195	10.09900444	9.59760773	10.14679311	9.079189334	9.851534333	8.372181293	7.922096888	9.332165254	7.792177457	7.901919494	7.63572951	8.157177256	8.185918555	9.408006195	7.376775859	8.333577802	7.937090706	7.40437311	7.534118004	7.699110829	11.2149139	11.12365277
CDR1	3.456094761	3.479836606	3.732047701	3.584538685	3.611057672	3.462022333	3.440272559	3.577571784	3.51675149	3.500797336	3.463930216	3.491363881	3.45304295	3.566276227	3.41439458	3.622195882	3.481908943	3.435760973	3.543596291	3.435581341	3.463596599	3.402146722	3.462769802	3.542437699	3.392586665	3.40603921	3.607183596	3.501472292	3.469383044	3.450453197	3.615926136	3.429011512	3.451197295	3.54978106	3.535901454	3.581626714	3.493267879	3.52217188	3.496861822	3.518222214	3.560837843	3.506669274	3.420088707	3.562072588	3.513102063	3.613712862	3.611547174	4.088177136	3.905803832
TUBB3	5.481187902	5.059948528	5.54427435	5.47561965	6.06373803	5.357625398	5.656059325	5.302742829	5.618483492	5.271589908	5.716470164	5.673222553	5.508416765	5.44352021	5.489388341	5.91510267	5.300243489	5.62891558	5.067646425	5.339639808	5.361907468	5.28972706	5.133678522	5.476686969	5.325952171	5.593716812	5.190355753	5.59306451	5.530780911	5.447521225	5.37285784	5.674600966	5.611119076	5.649399268	5.714888558	5.358501235	5.684232932	5.438630383	5.670668518	5.333927669	5.320834592	5.538776671	5.653750658	5.783121268	5.566318632	5.595476988	5.318577625	6.737177051	6.62351768
TUBB4	5.066004706	5.216978332	5.62091559	5.245583306	5.110054897	5.442025807	4.728071464	5.438809928	5.153739004	5.231476904	5.299809765	5.186533599	5.164411971	5.065076585	5.26427301	5.64249276	4.965088191	5.341734441	5.015840721	5.07327908	5.107648278	5.00777207	5.485490504	5.191800216	5.337890597	5.426456873	5.204774135	5.51188492	5.164495208	5.297597619	4.921254243	4.996662965	5.265804347	5.425658667	5.404185891	5.372237693	5.180739533	5.539826691	5.292547233	5.586347667	5.23341959	5.363506458	5.555522956	5.39039127	5.670885913	5.77557316	5.601652616	5.075097785	5.636757231
TUBB2C	9.771389994	9.542395053	9.873386942	9.606135228	9.739820272	9.692179905	9.831736385	9.650310642	9.216724337	9.918936883	9.930182246	10.10116163	9.521395235	9.732565936	9.727824815	9.513364796	9.693838317	9.979656729	9.944316146	9.425124964	9.918110522	9.936480481	9.571808442	9.794289336	9.483716205	9.976290131	9.889312524	9.797207029	9.640310537	9.695936534	9.870358324	9.892409865	10.46352507	10.36853212	10.27017922	10.16347052	10.18463284	10.12304261	10.07409969	10.19220323	9.992526797	9.936002022	10.06459345	10.09132026	9.805151893	10.14994309	9.967970548	10.92487116	10.44999835
BTN3A3	4.387295245	4.47791112	4.177893985	4.293032784	4.320366116	4.170320647	5.157324466	4.51832577	4.635048155	4.519532704	4.706245861	4.292394346	4.266915146	4.167509332	3.997307479	4.04929153	4.421563561	4.182357113	5.074828642	4.907153681	4.996567108	5.520035787	4.370169786	4.293581667	4.175511009	5.136228841	4.796490509	4.415188663	4.523219413	4.591068879	4.242333208	4.708207049	3.918700902	3.903728949	3.94212281	4.137910121	4.126544145	4.138233041	3.991624542	3.981702798	4.042277735	4.032820524	3.998929994	4.068336317	3.970373599	4.216559213	4.08101303	9.268130174	8.596211948
BTN2A2	5.028577855	4.844210418	4.914863555	4.995092917	5.158726051	4.821618324	5.004500296	4.972598949	5.04997811	5.215449005	5.091988418	4.998940428	4.80041939	5.128031022	5.063492854	5.015001118	4.932713259	5.051340972	5.078289671	5.051718879	5.366992248	5.132537243	4.858408109	4.918953042	5.103908511	5.139132128	5.033747463	4.898020704	5.114345568	5.055588675	4.793080885	5.023230292	4.845140581	4.837907412	4.898868154	4.8642563	4.809683418	4.665574605	4.770201408	5.01541689	5.065503601	4.639482849	4.885569434	4.686051542	5.126710674	4.936674316	4.975227492	7.623369936	7.22600972
SYCP2	3.562772663	4.488307494	3.680648661	3.728164532	4.006103806	3.612338235	3.742420729	4.070662984	3.516125202	4.350688369	4.378055494	3.692031453	3.547425534	3.942071974	3.536419015	4.97572781	3.609435623	3.645406321	4.639618675	3.398271977	4.166005671	4.078088572	4.578905996	6.009743284	4.682934222	3.683487741	4.716220213	3.657068548	3.875927675	3.655594668	3.519920849	3.613370596	4.493949312	4.40721	3.707415819	3.656160187	3.476711507	4.739693046	3.651333616	4.316734352	3.673771973	3.624476299	3.59947631	3.652062084	3.576973886	3.730552223	3.666420477	4.038423101	4.17196036
SCML2	5.492238899	5.515165364	5.816801988	6.036299125	6.066615937	5.816578982	5.432299794	5.818565212	5.328770859	5.785505486	5.438912565	5.479644064	5.908349691	5.454213563	5.768471801	6.052973243	5.706931266	5.599236556	5.539465733	5.672811347	5.360237203	5.308312843	5.674540215	5.762435431	5.8365936	5.775903425	5.789291934	5.939392117	5.655241383	5.983963461	5.736011603	5.399631823	5.829890066	6.078275803	5.741445227	5.884935001	5.78116928	5.59340712	5.758244498	5.954076179	5.766219155	5.802203652	5.87961868	6.002711646	6.985538597	6.790140481	6.91733815	5.676951754	5.699434101
CDR2	8.976248117	8.437378537	7.607160462	7.689105731	7.9745928	8.301321343	8.002038356	8.093226465	8.11608684	8.247837655	7.906011955	8.148812748	7.986715541	8.081745256	7.763773916	8.408286976	8.021583865	7.631341762	8.131763447	8.253478082	7.909624535	8.171640521	7.965268658	8.129284613	8.007518782	7.739718725	7.886821217	8.012326745	7.993863152	7.902827503	8.212194091	8.249709959	8.372862281	8.480366533	7.386616306	8.332067431	8.449188843	8.320865285	8.572294898	7.602340398	8.32516365	7.981195967	7.786082254	7.992292831	7.302050133	7.375561671	7.532499603	9.729786943	9.351820426
CEPT1	8.166608747	8.178724923	8.267752734	7.882542152	8.206073676	8.191550979	8.180064648	8.27871735	8.054652176	8.305415323	8.090859675	7.949663464	7.995366922	8.09381643	7.942152692	8.06431779	8.149437564	8.028039376	8.071565989	7.89382868	8.146097981	8.006800389	8.097188228	7.898078734	7.871804499	8.101182708	7.862142929	8.296489822	8.186625945	8.401075893	8.296300145	8.165243626	7.983494622	7.981886836	7.806120285	8.085693208	8.080227089	7.948345134	8.167514904	8.108115758	8.303236139	8.303229628	8.212588066	7.947128342	8.166753965	7.93947264	8.147462559	9.146784849	9.499741297
CORO2B	4.476845316	4.465749241	4.330180825	5.179858796	4.397438092	4.567006264	4.567722338	4.72122288	4.677534331	4.544274755	4.40610155	4.674487965	4.874363074	4.28994838	4.736764694	4.791120445	4.43288644	5.000581622	4.280590107	4.592553385	4.392782395	4.279360716	4.503258592	4.553437439	4.603372482	4.632040848	4.956035765	4.664477843	4.700522994	4.495587289	4.283135553	4.359040616	4.608868456	4.474433023	4.729841282	4.590057026	4.540152913	4.19847625	4.380930707	4.641870538	4.396907165	4.748571436	4.530635336	4.610330661	4.654775009	4.525399817	4.81308532	8.716973024	8.80429985
MYL12B	11.48767756	11.60117698	11.50775649	11.29650067	11.67268548	11.61394263	11.54837591	11.52294081	12.0485104	11.54843664	12.0537131	11.58431829	11.74978655	11.90124467	11.92754497	11.6596043	11.61454766	11.820614	11.49485183	11.80562388	11.83814583	11.72097038	11.9191277	11.37526189	11.19046464	11.85019505	10.60069285	11.78412601	11.84510448	11.69717358	11.40457296	11.75425103	11.68859071	11.48806422	12.19168398	11.53454473	11.51145182	11.7755515	11.61348924	11.42073793	11.69796179	11.56450437	11.59706236	11.62555082	11.5585369	11.17764327	11.55090371	12.92874278	12.94665036
NOD1	5.952116132	5.958645864	6.19889065	6.40987991	6.147504636	6.159688067	5.95822987	6.156157456	5.882717853	6.159761455	6.274272877	6.043523141	6.416550311	6.413577465	6.268986085	6.488745192	6.023140628	6.310233653	6.026431675	6.145834391	6.087161996	5.776714659	6.40829989	6.161441916	6.216595307	6.165264558	6.259364429	6.319682885	6.069601583	6.058830078	6.085055048	5.802221999	6.318872675	6.159298077	6.528199111	6.03620518	6.193509999	6.134882761	6.089948508	6.109794372	6.050281936	6.282397836	6.344133437	6.455816133	6.669518217	6.722004551	6.333706721	8.440613792	8.257263541
ANAPC10	6.01357684	6.118955064	5.589781964	5.77900092	5.868045923	5.897438246	6.105221943	5.825817642	5.712167195	5.823461784	5.679025472	6.062588208	5.550603675	6.189359746	5.539608973	5.929993018	6.069220056	5.612296205	6.346296232	6.088047324	5.82980693	6.188823167	6.36245665	5.718546035	5.201858967	5.949538101	5.567422349	5.651088428	5.882106	5.744389995	5.790663712	5.652448793	6.097339937	5.814672981	5.745536601	6.17632291	6.131110563	5.822433629	6.119185723	5.566811438	5.825276783	5.987161595	5.91318037	5.721067268	5.214133323	5.656760085	5.531071904	6.497304063	6.437921917
PRG3	4.351743804	4.731825004	4.719884874	4.631603338	4.658334298	4.653300017	4.529988429	4.707619398	4.712469087	4.577644915	4.989143606	4.601050806	4.662414351	4.650814427	4.650400241	4.795997207	4.647444203	4.586600053	4.5463689	4.383681883	4.565731857	4.422748481	4.912772838	4.702963867	4.653754013	4.579079499	4.346728808	4.644934667	4.523254253	4.880279772	4.791158765	4.526398377	4.902826199	4.958047186	5.051697402	4.677601432	4.603939801	4.581858909	4.59195323	4.732303872	4.578612737	4.656607768	4.788958406	4.61071709	4.774592278	4.761419103	4.723148086	5.244933061	5.366866141
DLC1	5.222949661	5.327056556	5.154475846	5.418133899	5.355433104	5.157944273	5.128914294	5.121008187	5.106359824	5.20047084	5.083415821	5.182470953	5.315298711	5.019373853	5.361120564	5.348086957	5.297230729	5.096713572	5.094244771	5.192198164	5.076281712	5.093498724	5.14299389	5.283502472	5.199708839	5.258846079	5.384861498	5.262440733	5.162048319	5.131197824	5.10517066	4.887158031	5.220318243	5.322044454	5.160649288	5.219785066	5.358586705	5.252710656	5.196069776	5.349248787	5.245603646	5.163439804	5.20566935	5.323191046	5.220751487	5.321001153	5.232640676	6.659792102	6.715829202
ATP8A1	4.178114781	4.295352531	4.504831607	4.614231206	4.418366793	4.391811483	4.330234747	4.507697018	4.477500863	4.307060549	4.350022249	4.32649738	4.430999998	4.381802318	4.292336372	4.260788947	4.330462388	4.426287639	4.209581708	4.343686649	4.438379478	4.409882564	4.248115081	4.358406592	4.725741325	4.737531567	4.337874586	4.599738032	4.553184753	4.63382591	4.619377375	4.214137948	4.576747523	4.536538063	4.475296223	4.514610023	4.479652683	4.502483844	4.683843326	4.413954249	4.355227928	4.609267937	4.875655864	4.499118695	4.59971041	4.52509757	4.562461419	4.539423994	4.54430846
NDRG1	10.742074	11.26992218	11.39052128	11.10036576	11.1620158	11.277362	10.05751125	10.85689524	10.50930983	10.90489981	10.35654925	11.36833638	10.98876652	10.59440436	10.62233743	11.38185623	11.15720067	10.71500958	11.10978346	10.78418445	10.20984451	10.54389233	10.85772261	10.9409964	10.9271062	10.84876513	10.94367193	10.87790367	10.76301594	10.7173891	11.11970072	10.80664524	11.08335676	10.9742018	10.26961406	11.12561419	11.44460766	11.36939762	10.89488729	11.12603002	10.32020568	11.06198389	11.17276576	11.06452168	11.40885451	11.0457087	11.06356365	12.47849904	12.3747824
MYL9	5.386299753	6.102679669	6.080361935	7.219667355	6.691813749	5.694107894	6.862853189	5.909219359	7.295305145	6.235566909	6.560203521	5.88922013	6.847609735	5.639701772	6.092395286	6.223804167	6.258692258	6.064525221	6.405511221	7.334802061	6.180702428	6.432829151	6.328744164	5.240642361	6.007411677	6.201233328	6.681055135	6.74885581	6.989008319	5.73316978	5.838100439	6.604545333	6.317324892	5.94961714	5.991694627	6.100801574	6.685278327	6.190500469	6.231054296	6.673167897	7.086991493	6.212270756	6.009644776	5.678950745	6.380485204	6.002311486	6.149306956	10.86507404	10.57970768
GNB2L1	12.26996645	12.11469184	12.11842218	12.01324875	12.1401141	12.07821087	12.62184261	11.93569355	12.13544511	12.25026419	11.96659337	12.27909435	11.87256293	12.32325864	12.36641812	11.9644209	12.12738439	12.33343409	11.97340866	12.13945926	12.24317091	11.86429701	12.1310013	11.87592036	11.91952988	11.6451044	11.66184965	11.97965777	12.2795669	11.71032094	12.31890326	12.60094462	12.05467793	12.16957779	12.12742727	12.12257161	11.93438019	12.03913254	12.03833564	11.80338667	12.20292374	12.12024308	12.00083732	11.97907433	12.00662424	11.94955399	11.96493959	11.28012286	11.57010293
ADARB1	5.2977684	5.402257497	5.54297283	5.586303783	5.329648575	5.397600273	5.32927601	5.387969114	5.399818353	5.51732895	5.377770505	5.316878628	5.469128971	5.318673999	5.449319733	5.670404562	5.348404854	5.387085401	5.301081352	5.382177633	5.458372844	5.423180185	5.44906173	5.439650574	5.503848152	5.322096531	5.393114906	5.375108142	5.325825903	5.337511691	5.391507568	5.279969959	5.497460548	5.478862696	5.665638044	5.422388398	5.404949608	5.472688726	5.396081179	5.612567323	5.407597482	5.455157142	5.479929672	5.539054252	5.672441749	6.000666999	5.862418407	6.332080041	6.402354654
CDS1	5.391686827	4.886225258	4.718467128	4.643911985	4.744345386	4.798094144	4.963351553	5.107876219	4.954049905	4.853475522	4.770614969	5.312709407	4.94245057	5.129875411	4.922607296	4.472091231	4.89548976	4.912752446	4.812302737	4.76572751	4.916521725	4.932705344	4.750868346	4.978583213	4.708661652	4.872418264	4.623497406	5.249204258	4.932242535	4.854807135	4.838177308	5.271295502	4.778525721	4.7663188	4.495970586	4.704429536	4.730186831	4.581562204	4.84162944	4.574495541	5.001437956	4.844298446	4.766952729	4.866291488	4.688170313	4.528458542	4.664488745	5.064980268	5.646104462
PEMT	7.411322982	8.365949413	7.808957615	7.876533366	7.69938151	7.320856519	7.196211026	7.054539294	7.480897175	8.378454221	7.419169361	7.35731342	7.981451273	7.231154397	7.481040635	7.296123315	8.096695609	7.455825822	7.629796517	6.825070912	7.018040255	7.11283774	7.652082939	7.701261369	7.73212979	7.7701723	8.387522727	7.243589581	7.232419352	7.003460586	7.713321429	7.262756852	8.084463511	8.116375597	8.126383837	7.38551793	7.237219153	7.496425273	7.208457426	7.968066573	8.241789796	7.869860827	8.342093785	8.022279639	8.185029249	8.33094773	8.482885149	8.99595688	8.945867942
PIAS3	5.334138753	5.057252756	5.0945332	5.517374247	5.206398875	5.184274026	5.502835842	5.217504268	5.067361454	5.456428311	5.222863166	5.24234534	5.580218845	5.363022393	5.564272031	5.64272859	5.346681825	5.437783032	5.360710102	5.609482459	5.261956218	5.38365098	5.363646257	5.288057512	5.632967928	5.185089816	5.553251624	5.371295351	5.149831956	5.267855057	5.413836693	5.222409432	5.307987472	5.48001798	5.55308449	5.438964075	5.478569207	5.429319701	5.235498132	5.414011636	5.347045575	5.659355349	5.327765711	5.292699535	5.406986155	5.442971375	5.464212815	8.074451456	7.85854011
ST3GAL6	5.05375126	5.387153912	5.199530482	6.050390521	5.206684834	5.12327508	4.601008612	4.997751424	4.958376808	4.97362069	4.923315147	4.886049878	4.991239994	5.132121712	4.886133637	5.128428094	5.141638817	4.727438305	5.595841753	5.071502493	4.788834749	5.060384923	5.041462624	5.251607338	5.006033618	4.882191402	5.419508157	4.989188811	5.084007237	4.959354085	5.164530582	5.097815569	5.233615986	5.104818101	5.042886555	5.41832886	5.368128726	5.013498361	5.309203348	5.274930757	4.795383578	5.486463201	5.321048945	5.127131228	5.025426586	4.939874439	4.826105017	10.80246958	10.74269274
NDC80	3.568771007	3.475159829	3.757356506	3.557506417	3.768859341	3.554229288	3.847173987	3.546724884	3.974910165	3.903956736	3.80938839	3.545867371	3.562063059	3.758082413	3.619861098	3.577015524	3.693692362	3.844806415	3.7972707	4.059819774	3.7610027	3.638020483	3.657770157	3.699964681	3.432254822	3.738479617	3.804488266	3.713132041	3.616077867	3.589984795	3.65787575	3.858246078	3.5922103	3.63553485	3.527221901	3.509653279	3.635160068	3.639408323	3.534959304	3.633027296	3.535640841	3.691225125	3.525661423	3.572264959	3.671197875	3.774862554	3.725625169	4.393196642	4.421205205
PGCP	7.734967667	7.883652412	7.522168163	8.010240702	7.769866214	7.959386226	7.917924837	7.910124906	7.675372328	8.223386641	7.584721932	7.923313125	7.662941685	8.161547535	7.423522114	7.399199395	7.742097534	7.894881539	8.400830805	7.68391314	7.727994247	7.869536975	7.762667815	7.940918026	7.933095879	8.126634438	7.71138551	7.469014447	7.954357988	8.169715769	8.024124387	7.97663405	8.070276007	7.851247044	7.368058347	8.267191992	7.930083507	7.788735918	8.254059555	7.410918873	7.168940128	7.73726914	7.999769245	7.790730011	7.630328208	7.46731259	7.431470242	10.32105762	9.886491012
WFDC2	8.761703418	7.884322107	7.688236801	6.462798566	8.797062603	8.536716234	11.20599961	9.441689848	9.789912208	8.736764428	11.01848497	11.40278395	9.988919034	8.758574622	9.811491979	6.989875935	9.351349871	10.51349639	9.170869967	9.959434331	10.51103176	10.66767181	9.393970254	8.998385658	8.648843836	9.720901805	10.3875594	10.05484053	10.3195549	9.856248226	8.27402749	11.61446971	7.494974339	7.748018928	10.62562465	7.649183647	7.243086085	7.871753657	7.342097021	8.416879579	9.828883196	7.731044808	7.237579881	7.559870054	7.784214861	7.326773688	7.167817556	6.303553497	5.999939056
SPAG11B	3.87871075	3.875824182	3.820939204	3.899914457	4.052265537	4.017949259	3.758239248	3.915252421	4.026507405	4.145026486	3.921356678	3.868309872	4.275375489	4.154651547	4.090758952	4.50976075	4.213498134	4.170804396	3.894803415	3.898903423	3.815521981	3.946815507	4.106283989	3.944129549	3.885357794	3.967745692	4.07857262	4.011323932	3.812549199	4.056707978	4.021637445	4.026114776	4.045985075	4.25671917	3.98855628	4.137116021	3.969507054	3.916846558	3.843744719	4.226263291	3.930449981	4.189125497	4.062543439	4.240586704	4.221679631	4.073561038	4.239164455	4.612926412	4.399003506
BASP1	6.4746403	6.137760687	6.47107185	6.521017962	7.518031171	6.23776037	8.252985121	6.94096574	7.170252639	7.01949187	6.659761173	6.316724588	6.367711214	5.95919265	7.13923041	6.459925895	6.128807201	6.760219927	6.800902134	8.480708495	7.770695276	6.903932525	6.400351323	6.2392618	6.481469635	6.525853316	6.350965489	7.091964442	7.484808217	6.488075999	5.892579995	6.88150101	6.356965495	6.166842275	6.199694565	6.032753633	6.527182336	6.01370457	6.036627772	6.488297506	6.408458217	6.11144624	6.158097901	6.16860565	5.955858658	5.75404085	5.761758947	6.935778782	7.837159224
CDSN	5.008805904	4.972437184	5.275495962	5.24612368	5.254891726	5.377900945	4.982679231	5.492579513	4.994918542	5.054059203	5.310141941	5.179155454	5.266995597	5.043748465	5.327255898	5.767494427	5.07307158	5.229601827	4.996248503	5.160164683	5.063175831	4.972953207	4.991509307	5.276742427	5.438744624	5.235332854	5.18184875	5.160760251	5.212936609	5.204101383	5.067866273	4.774938149	5.274649467	5.217591953	5.868613269	5.137663935	5.26377732	5.435180859	5.238953506	5.658125056	5.301693515	5.317970356	5.344145717	5.327818184	5.69532276	5.8747313	5.496271254	5.773417315	5.699549684
IFITM3	10.30280256	10.66510037	9.991609727	10.35367919	11.06182052	10.21951311	11.29577793	11.35419067	11.5795964	10.62520612	11.93499753	10.32718011	10.64409985	9.917648225	10.19096419	9.868975161	10.3400275	10.95710191	10.87232282	11.7744228	11.87827378	12.26381498	10.46902564	11.16304109	10.14623007	11.3268566	11.12062572	11.35419067	11.06003342	11.46848156	10.14081335	11.46168857	8.841189727	8.375786875	11.74580678	8.778852067	9.301863468	8.620320697	9.243847038	9.511089965	11.63266159	9.058337772	8.439411036	8.919611478	8.45771421	8.252125823	8.316263806	10.78413775	10.67209045
RAPGEF3	5.14462068	5.894742634	5.635868544	5.833845579	6.416668072	5.77793328	5.603769144	5.403943249	5.467460138	5.547932402	5.99064725	5.423373208	6.071194385	6.133296113	6.3150927	6.233190342	5.928823274	6.214605894	5.475978287	5.460701198	5.969135907	6.249796977	6.577599231	5.961266573	5.8548529	5.960297916	6.127726785	5.608405313	5.72926602	6.029287634	5.330071648	5.207333351	5.501572606	5.361450458	5.554028875	5.666374245	5.692986332	6.247983345	5.684796731	5.019470442	5.658810603	5.852169276	6.049547879	5.495459706	5.065068073	5.936189088	5.74803215	9.266617852	8.696263989
YAP1	6.424589861	6.142871338	5.844064211	5.705454877	5.858653858	6.290914924	6.038227662	6.148035835	5.971494431	6.013701659	6.338143408	6.322352547	5.987913114	6.23061629	6.038604814	5.953851106	6.57633763	6.328472301	6.724914926	6.498846072	6.31701657	7.16419372	6.40641672	6.056072129	5.956338507	6.686331253	6.039209585	6.10418369	6.337403022	6.298429341	6.355540221	6.797468936	6.555371339	5.916180559	6.375406796	6.4406918	6.51928338	6.272556066	6.443670058	6.048328793	6.66150032	6.225247474	6.143075963	5.944144941	5.76981306	5.363670505	5.853695038	7.518011862	7.376038568
SPON2	6.191467821	6.50881884	6.047566185	6.638545375	7.165909097	6.63854506	8.961884786	6.156296215	8.562094464	7.589530796	8.062333175	7.28124238	7.219073297	7.639213438	7.528870807	6.720747582	6.984175142	7.799223875	6.927178535	7.207216233	7.709093638	7.664637808	7.029848847	6.25638004	6.717862903	7.659071766	6.63216003	7.141808123	8.078952861	6.392357125	6.050810683	8.690934466	6.182666746	6.208558203	6.944669012	6.172021267	7.065360309	6.288954965	6.287587817	7.252955828	6.859714597	6.333694988	6.776940515	6.687569285	6.400448283	6.370265989	6.619480398	7.34153642	7.948808234
SPON1	6.516693702	5.288607321	5.211341925	5.370420729	5.395066637	5.324506588	5.613081757	5.926917558	5.54802573	5.552831877	5.657474034	6.239490613	5.416628483	5.308941043	5.359388624	5.347546727	5.548297655	6.216441716	5.400018356	6.411373726	5.652261429	5.366936722	5.497161083	5.611599226	5.588782186	5.342937411	5.450337512	6.736180583	5.498761346	5.346734698	5.919422562	6.163350231	5.284972753	5.32991003	5.896953683	5.306056579	5.211848516	5.456947111	5.661130499	5.453050425	5.611843354	5.615689759	5.442854639	5.371741031	5.467581592	5.415630043	5.387655276	5.120299809	5.226832088
PRMT5	8.700225863	8.474367849	8.373604644	7.807338241	8.516858408	8.52888229	8.657951391	8.367065838	8.293583918	8.553908739	8.433843028	8.692885574	8.035224956	8.387856218	8.199118038	8.201959328	8.589862409	8.182743352	8.615410169	8.221741442	8.697058921	8.664909309	8.122191541	8.50488582	8.297573007	8.411039436	8.205390077	8.803931119	8.561644338	8.446821447	8.477983304	8.762297949	8.465601253	8.625716826	8.789116811	8.601806391	8.465320514	8.291223403	8.50508696	8.048137287	8.589691849	8.187450092	8.416615895	8.113731914	7.772846999	7.669993129	8.019932875	9.913527953	9.764892952
TESK2	5.394919674	5.357131653	5.327542367	5.231438705	5.571252707	5.781927602	5.411689202	5.601846607	5.51621559	5.369409994	5.212515146	5.405905088	5.1875267	5.528734339	5.746344494	5.484696739	5.457141812	5.443619149	5.267014903	5.339225581	5.341821257	5.343911088	5.797654303	5.322269531	5.683435183	5.383373974	5.282842813	5.60000151	5.220875377	5.430057123	5.31373953	5.194662689	5.452446734	5.656817406	5.603394151	5.550131642	5.718925447	5.486583829	5.583817197	5.502163683	5.770747269	5.492145375	5.484065008	5.328681756	5.835936124	5.817777205	5.478796625	6.74491552	6.141626713
CD2BP2	7.999648047	8.141456922	8.117288788	8.221749044	8.418735896	8.169650622	8.401969125	7.774826479	8.223511638	8.278057278	8.434855744	7.990850876	7.813450549	8.264497837	8.129385663	8.06816576	8.220153841	8.2535169	8.021663305	8.398917749	8.393838306	8.453963494	8.090195444	8.108216015	7.973370736	7.712887013	8.305276509	7.90949324	8.221781071	7.903229121	7.93721825	8.317306651	8.152050641	8.030215402	8.094947027	8.097827358	8.018049547	8.000452597	7.845302328	8.076276721	8.240200094	7.82243615	7.926444621	7.81386611	7.993715465	7.660536975	7.860213423	9.490559985	9.440608243
UBAC1	7.339282257	7.331902542	7.272276632	6.789526557	6.6687665	7.082928364	6.975179774	6.907698004	6.99059598	6.865539952	7.304774516	7.138501769	6.780993106	7.11501626	6.950076257	6.940295252	7.046623932	6.993312303	7.174726681	7.303870856	7.347715087	7.284147456	7.506749779	7.268901434	6.854788196	7.302129645	7.50480202	6.971929109	7.021898197	7.081164426	6.957265157	7.095270452	7.251030525	7.393793424	7.195459394	7.28644408	7.462798402	7.305227925	7.20134026	7.160820741	7.035209223	7.13455872	7.255688801	7.092347765	6.748855421	6.725277585	6.814030784	9.241682517	8.866346412
CDIPT	10.64055349	10.58733689	10.53909161	10.36073062	10.01414199	10.38044267	10.5564327	10.62027793	10.62229926	10.46145266	10.53256671	10.33777125	10.4765459	10.74079358	10.33247219	10.36399303	10.70796995	10.63273955	10.55387265	10.63159591	10.47262503	10.83383803	10.68761877	10.53211813	10.4261381	10.58376579	10.55772602	10.45294566	10.58498664	10.32241477	10.60388784	10.77170206	10.28455177	10.31414432	9.976539977	10.52556606	10.61658245	10.41195323	10.49573117	10.36723208	10.69000587	10.57376281	10.55943559	10.38763891	10.10350656	10.51254467	10.39247059	11.68853872	11.72650713
PGRMC2	8.296469015	8.052609478	7.492186539	7.687866396	7.626319109	7.980851665	7.340034566	8.03812407	8.185236531	7.959657563	7.707092464	7.816577262	7.715319159	8.262787336	7.788836773	7.683240251	7.924425989	7.503745551	8.120230049	7.706199498	7.512420796	7.886297085	8.102848544	8.020537028	7.715306259	7.856024852	7.442653198	7.408635517	7.656434508	7.683520521	7.892938609	7.836179189	7.887055099	7.704682669	7.285165225	7.997554548	7.771848222	7.920432426	8.054360677	7.456754734	7.471329335	7.761464392	7.939991029	7.879225653	7.482838784	7.309950543	7.563354241	8.792564128	8.902616848
ARIH2	5.947381956	6.083722682	6.024741022	6.152561159	6.100082418	6.082869293	5.961513526	5.929860127	5.957139958	6.098018331	5.935391061	5.844286723	6.049447532	5.952693642	5.999094446	6.115303132	5.967205431	5.950176973	6.054879592	6.078694049	6.028572211	5.992749024	6.016033686	6.030019762	5.916288796	6.210788109	5.988047486	6.046310757	5.962270868	6.052553591	6.146195162	5.994250005	6.099694916	6.044865419	6.068396145	6.062701201	6.117678847	6.068012332	6.134157873	5.977963338	6.16215255	6.128731016	6.005926891	6.046922422	5.972320447	6.00812798	6.109237327	7.46403467	7.291646261
TUBGCP3	4.341108014	4.188120685	3.950190918	3.921418182	4.144424791	4.252842307	4.262287101	4.317757003	4.194529295	4.178495319	4.44308471	4.276424862	4.239882522	4.301392248	4.113798864	4.39132975	4.465959427	4.02797371	4.548837331	4.409836659	4.270373743	4.203562384	4.354995211	4.192719444	4.042250756	4.130599761	4.354126581	4.057423917	4.329764485	4.397229263	4.417998597	4.13916792	4.485770909	4.281179083	4.069714073	4.233243647	4.260538768	4.368080498	4.867546855	4.312604219	4.274485631	4.97952884	5.411160722	5.014841181	4.452255865	4.491946391	4.630266832	5.200595946	5.187934991
SEC24B	8.065769115	7.808980035	7.464603019	7.331887354	7.086729666	7.771737109	7.847846459	7.584859708	7.850254388	7.555913729	7.327449481	7.766805256	7.485618325	7.784864464	7.669308344	7.386108728	7.926839295	7.536741193	8.002834079	7.851771887	7.564216443	7.796636894	7.525179766	7.662811263	7.457540361	7.693287523	7.229515316	7.586240288	7.515121699	7.533339752	7.516602833	7.592301699	7.466042985	7.324507074	6.912740281	7.611537936	7.649003442	7.539286194	7.881799348	7.334121576	7.24097698	7.671365305	7.5758639	7.574008348	7.135821111	7.001117966	7.229159774	9.267732479	9.269453525
CFDP1	9.739228294	10.09033082	9.748473925	9.488387721	9.88153674	9.689116367	8.608766706	9.771838171	9.29705005	9.114175092	9.22850978	9.784912569	9.819996951	9.63727802	9.764559936	10.08297186	9.887665128	8.652936757	9.744409238	8.985787962	8.607530788	9.536452928	9.457753269	9.725579347	9.320362364	8.854362821	9.266481749	8.620776705	9.098694206	9.589432077	9.365909325	9.355822051	9.634283026	9.48449279	8.973287484	9.649299039	9.665072403	9.519122486	9.485797157	9.065343623	8.400490984	9.184922009	9.359639474	9.302881793	9.148188306	8.879977786	9.175424923	9.474355739	9.597439821
CD52	5.010830097	4.730965765	4.869541075	5.240213129	5.344451685	4.615297759	8.504417469	4.708926354	5.799144119	5.422497032	5.218082594	4.963585853	4.981896295	4.42385314	5.341183128	4.760683152	5.009797071	5.958879569	5.322232209	7.053608351	7.163438593	5.598080234	4.958368358	4.528141247	4.708454947	5.836835681	5.43128311	4.593777593	6.953963901	4.833565363	4.652474671	6.205586953	4.654068054	4.638419147	4.721536826	4.560934289	4.742453863	4.742324907	4.604649582	5.249663258	4.521831755	4.563707989	4.606159499	4.592946451	4.771271377	4.626988381	4.550618656	7.919142432	9.192148876
TMEM147	10.35293261	10.26246857	10.44546706	10.50640871	10.3079854	10.4033032	10.18790716	10.22955242	10.4572661	10.3898968	10.52077695	10.18476269	10.19049782	10.49347869	10.17762612	10.18363304	10.10737341	10.04542329	10.44474142	9.971360902	10.37521548	10.38046181	10.58416965	10.22694533	10.27776394	10.13042441	10.45338176	10.25089363	10.20025496	10.27004701	10.29032895	10.39546144	10.25716633	10.24116719	10.32817061	10.35922803	10.26577559	10.40014893	10.21699854	10.43508755	10.62133946	10.36618278	10.33260749	10.15268715	10.10523844	10.51483473	10.13340402	11.11635347	10.89702647
TIMM23	8.438864056	8.571396149	8.390576794	8.277557832	8.420234033	8.232499072	8.248081207	8.206982565	8.295395552	8.573336899	8.665643175	8.575685958	8.23741066	8.575220358	8.342054041	8.568019833	8.368634118	8.121119899	8.393318168	8.211662511	8.333465114	8.350419798	8.776980792	8.182495437	7.900184438	8.292249829	8.49570386	8.333016104	8.150888192	8.289842782	8.274528565	8.559703224	8.397723947	8.204006213	8.020714871	8.463600729	8.476721435	8.341650761	8.45235548	8.115408752	8.134377147	8.148574214	8.259500118	8.316701559	8.040330051	7.93989511	7.919685262	9.413879848	9.343005327
RBM14	5.616056533	5.35569231	5.111546806	5.099938656	5.34863993	5.640338432	5.36023029	5.710368183	4.982528754	5.431803564	5.298550859	5.655342797	5.39050128	5.44771225	5.645731631	5.596442906	5.306794531	5.543843962	5.385856569	5.255625305	5.581189063	5.696934059	5.312973801	5.57326598	5.542875825	5.487251648	5.506188848	5.806705955	5.550391317	5.425483018	5.391168833	5.484063953	5.674155508	5.902920251	5.580267267	5.63997335	5.792486858	5.553657288	5.827164192	5.889270056	5.738048149	5.483050025	5.386235189	5.735193321	5.366408611	5.483206943	5.477447035	7.355224207	7.268339353
LYPLA1	9.106262019	9.004670559	8.59156167	8.368281709	8.269891271	8.381829935	8.73093625	8.433855038	8.527574799	8.653633085	8.264469196	8.578671903	8.412815779	8.810753132	8.32756979	8.312910668	8.763520739	8.324806573	8.875074328	8.387890085	8.64522073	8.791340595	8.879039966	8.77301555	8.249381335	8.737217756	8.045837544	8.506515509	8.426455474	8.682289798	8.438520983	8.77428706	8.694827122	8.873168855	8.360516964	8.723410318	8.782387761	8.581379291	8.946225109	8.541991342	8.650663475	8.76321863	8.714936519	8.772280282	8.099996252	7.656719468	8.114152621	8.756857339	9.106086863
CDC42EP2	5.464641757	5.495734831	5.606247023	5.609250427	5.430021058	5.473712022	5.644537519	5.510946524	5.341893881	5.653141409	5.465207991	5.514014211	5.586194082	5.552139333	5.659933832	5.669025868	5.51728305	5.817923374	5.443956536	5.456109152	5.50415217	5.357087769	5.422079537	5.478148096	5.722522155	5.308863861	5.630605191	5.63091653	5.559621987	5.471082621	5.728890444	5.321567086	5.793329005	5.695000301	5.872473325	5.585849814	5.754803939	5.561686113	5.545760789	5.726266166	5.630244233	5.629134759	5.568257114	5.713853021	5.958757722	5.928224933	5.615092263	7.46101283	7.358878317
EMG1	8.236435599	8.126565455	8.182679116	7.9987533	8.167461506	8.001361168	8.226243481	8.006817252	7.944224828	8.056440253	8.118862201	8.150386851	7.719421608	8.161868115	8.047452669	7.898737777	8.011632942	8.154926907	8.22518813	8.211597121	8.134678752	8.344686593	8.250515223	7.723418925	7.699272404	7.570231037	8.026238592	8.320578906	8.186101987	7.839345309	7.932215739	8.315356941	8.063651047	8.004322511	8.120402623	8.083166528	7.919010171	7.71014211	8.064174386	8.165200899	8.579756585	7.868757725	7.886405044	7.808738548	7.396155901	7.722864435	7.790617361	9.211139898	9.293091004
IFI30	9.597144908	9.723593748	9.578489395	9.846379181	10.05386509	9.802356782	10.69238492	9.616353089	10.78412269	10.22230304	10.37238049	9.863056047	10.00913135	9.733486357	10.14405676	9.477078327	10.07164077	9.991794928	9.864295669	10.17672179	10.63078201	10.48417563	9.502442902	9.765484421	9.51356736	10.70538358	10.89243935	9.35196468	10.45520137	9.70821892	9.484862868	11.2030727	9.320032518	9.346036126	9.589022411	9.402953422	9.569572013	9.708776752	9.25317891	9.916762481	9.812656969	9.410016362	9.237464825	9.036188264	9.275621297	9.614992278	9.086256995	13.0695989	13.4518063
C1D	4.659843	4.242148906	4.413249342	4.892707343	3.771879272	3.911317076	4.455642859	4.799402853	4.121671374	3.93544755	4.347643295	4.116453341	3.941815176	4.038216297	5.650077526	4.018497964	4.743926544	3.766241825	4.545427053	4.545956719	3.911326112	4.547401496	4.696495408	4.311892361	4.0514897	4.153610138	3.911478835	3.998170235	4.118761044	4.229469412	4.59996308	4.69085354	4.148444688	4.914233031	4.120447437	4.217784591	4.613653118	4.297797177	4.845477502	4.455901832	4.088342558	4.610507817	4.239609809	5.010211018	3.461268848	3.461037652	3.833829397	4.512856207	5.083980652
OLFM1	4.713708293	5.016719011	5.077975334	4.924307093	4.906371334	4.8207904	4.868167815	4.881512169	4.89294094	4.953976007	4.787256062	4.738456735	4.97853265	4.895728294	4.888292736	5.094479472	4.783815197	5.026941137	4.723633243	5.163938472	4.852012994	4.724723193	4.742023541	4.79018099	4.867590097	4.883745385	4.778242404	5.164795129	4.861273066	4.796964683	4.785136385	4.688540587	4.928934981	4.902894976	5.145867838	4.679495418	4.884225565	4.93495772	4.846898776	4.934158568	4.934697955	4.871704242	4.896567446	4.901506803	5.319575643	5.313023621	5.282654329	5.66634459	5.923684194
CDX1	6.305971325	6.530062398	6.700523242	6.734942684	6.587303999	6.680747428	6.364257206	6.596110402	6.493333473	6.725675914	6.642288887	6.481937941	6.820808111	6.461891455	6.675525199	7.114742623	6.535475958	6.541000583	6.151955833	6.482264629	6.771044765	6.374723635	6.702207206	6.766548625	6.67831953	6.53624282	6.317937814	6.935990554	6.690572799	6.84453794	6.597821415	6.36731224	6.692744109	6.798035456	7.088387592	6.359385889	6.551330504	6.714257594	6.605444339	6.722167512	6.7195331	6.789060069	6.918735422	6.695471375	7.095437035	6.735123985	7.148406687	6.706641248	6.64295207
TIMM17A	7.297894812	7.416639261	7.389461088	7.41985414	7.476594056	7.247389238	7.456823613	7.166577768	7.362759424	7.153134804	7.385587354	7.287343289	7.059916941	7.431450722	7.421873467	7.151889882	7.322953306	7.266805232	7.385287833	7.310828887	7.39863049	7.414782811	7.453062947	7.225912453	7.136885124	7.436237255	7.282724859	7.312921427	7.348429268	7.435140312	7.271001115	7.4770026	7.472104333	7.365768868	7.25197916	7.306083967	7.44995423	7.465146772	7.50673185	7.321125032	7.53425747	7.32715118	7.327108329	7.459118012	7.213608537	7.327245104	7.113201267	8.041929316	8.211129208
N4BP2L2	7.155923134	6.692440104	7.017116105	6.839212806	6.967586835	6.798828924	7.170525775	6.756706577	7.087159505	6.645329301	6.908917459	6.902650859	6.891762499	6.919805421	6.806517391	6.87720348	6.866306098	6.774889105	7.174846609	7.224180118	6.882951157	6.504517234	7.633078938	7.050527285	6.857694159	6.956248319	6.94859114	7.13064096	6.857472307	6.819723122	6.735577696	6.450299111	6.59897677	6.624456825	6.506550185	6.917275519	6.691869456	7.190917736	6.817426685	6.903486365	6.958431529	6.858809062	6.812426807	7.086145746	6.865329059	6.774758058	6.566327509	9.228208273	8.509452066
ZER1	5.83906993	5.907064086	5.941515686	6.047358138	6.020341034	5.98066588	5.683273025	5.88065372	5.637642736	5.968555006	5.84755328	5.836185405	5.89711953	5.840061099	5.755108253	6.121037947	5.913029595	5.868820182	5.851547913	5.703208961	5.757102941	5.758137973	6.035429857	5.942231546	6.047968868	5.628238468	5.91579012	5.80848203	5.905897057	5.794332195	6.193646404	5.924685869	5.932422622	6.123821012	5.868693242	6.037468166	5.975549249	6.19710724	6.023897843	6.204227822	5.927454875	5.981196911	6.056452473	5.925268561	6.027848293	6.383892664	6.123947122	6.36396162	6.35380053
MCRS1	5.898022941	5.744822665	5.917036322	5.756096451	5.92599093	5.852627961	6.497132569	5.90357048	6.023250186	6.122208318	6.058478882	5.930941614	5.807719036	6.235864016	6.099474216	6.099134588	6.125325408	5.874506399	5.908167814	6.058818574	6.269543876	6.098746842	5.995041071	5.990636376	5.667225833	5.720761712	5.90503726	6.23646238	6.202468022	5.804369538	5.956220179	6.123344463	5.877135446	6.173492145	6.145536989	5.596737751	6.101767057	5.962490724	5.86512666	6.088672752	6.156217666	5.746857197	5.748645359	5.739676413	5.485936921	5.979559046	5.55076466	8.268594708	7.940309447
LRRN2	5.27620536	5.344689167	5.675585973	5.183189028	5.509436233	5.436072997	5.435986002	5.310255944	5.37094866	5.231551615	5.581852854	5.259257332	5.63330656	5.345759416	5.62663893	5.640604631	5.435315065	5.345104429	5.409471119	4.967070848	5.668425279	5.230120937	5.541552065	5.364684643	5.507663066	5.617082413	5.481447006	5.22721395	5.956815943	5.677790985	5.286931339	5.037832742	5.558336285	5.444715204	5.89572835	5.332055511	5.466534815	5.476113815	5.20232487	5.543906211	5.576693476	5.358595855	5.463405978	5.324913608	5.582317907	5.428326257	5.29852193	6.435234663	6.357235557
ACAA2	12.34600217	12.0989219	12.15717126	12.1808703	12.25050519	12.22940399	11.45700633	12.06390419	11.92846384	12.18726195	11.93987102	12.679809	11.84911175	12.0138397	12.04956551	12.25364232	12.12292666	11.61644949	12.28117838	11.80717429	11.58826127	11.90069839	12.08529149	12.23120134	11.94178349	11.82370707	12.09892887	11.71907209	11.85434551	11.97635833	12.36892544	12.0119612	12.14807819	12.21342044	11.99683344	12.4813868	12.34107291	12.01292127	12.44586884	12.37017475	11.49803934	11.8906927	12.04841108	12.18645069	12.01064275	12.17774665	11.81219233	10.86015108	11.27314111
CDX2	6.099602808	6.050385462	6.103953538	6.309235119	5.519588216	5.829900218	5.950827622	5.935283486	5.865072879	6.304615538	6.014211472	6.101628812	6.155911511	6.059247733	5.945525288	6.464446021	5.948784764	6.384206286	5.793216632	5.73665458	5.639532249	5.545931506	6.005937824	6.189104655	5.960601372	5.692026322	5.912566734	5.99166972	5.95761094	5.904843278	6.276018323	6.031819797	6.410638024	6.257713996	6.476001864	6.242076516	6.319430987	6.374415512	6.058185924	6.347017506	6.351257049	6.252205874	6.229083111	6.485381367	6.658651706	6.78458798	6.506482714	5.819362962	5.906123653
PPIE	6.831246363	6.898151703	6.643256174	6.594700345	6.777486758	6.79885859	6.887877167	6.708756513	6.693565807	6.790817467	6.577645922	6.777263714	6.437101556	6.647451155	6.563985432	6.51928205	6.743991184	6.478638134	6.815315506	6.503790144	6.745182247	6.797506377	6.822102302	6.556200846	6.416747351	6.685219043	6.628680104	6.549236406	6.465146415	6.48457824	6.778343709	6.672089889	6.53599655	6.520920646	6.739682279	6.759281264	6.622133153	6.516517963	6.628909147	6.761750909	6.748494632	6.37927489	6.537558931	6.48368743	6.258065698	6.788197233	6.44700216	8.290458428	8.161366341
VAV3	9.867289801	8.833341574	8.860799243	8.242510914	8.320725821	8.859058514	7.919587896	9.292738605	8.506314719	8.546652158	8.565898754	9.452385156	8.555915514	8.491109203	8.469496523	8.449664881	8.570606519	8.414041163	8.741724346	8.383840095	8.247702521	8.816731492	8.136373161	9.054436264	8.792384749	8.252000559	8.476172355	9.472460152	8.353672617	8.335892893	9.254850604	9.294691283	7.826084596	8.475490178	8.233262189	8.61785241	8.498314332	8.32665883	8.575883902	7.938987496	8.485279945	8.345763779	8.309051845	7.980063999	7.853973282	7.361386085	7.693620088	7.082417929	7.321678308
TOMM40	6.829447167	6.802634167	7.319742847	6.958200421	6.78922854	6.816740674	7.021221712	6.882077855	6.874807319	7.212517132	6.905393008	6.958850888	7.094388092	7.00931364	6.617970509	7.041669228	6.894508083	7.036215612	6.876159335	6.641884247	6.571443071	6.789229758	6.931306806	6.911429494	6.94657351	6.720628362	7.165532259	6.841911037	7.008034157	6.668329443	7.218531118	6.96936477	7.134573283	7.11586526	6.993998093	7.053700092	6.934358168	7.348375048	6.616132981	7.278142118	7.081669641	6.975484587	7.011398039	6.948585307	7.40671995	7.785796383	7.687340183	6.460999417	6.097917172
MAP3K7IP1	4.495715378	4.634021985	4.275007097	4.205935353	5.07831808	4.581876431	4.469263392	4.686428207	4.406336354	4.450407722	4.355350281	4.446681012	4.653080125	4.428353692	4.614483245	5.04588028	4.378083479	4.2451634	4.22245593	4.219195904	4.134759468	4.544694451	4.532763162	4.489957225	4.5026263	4.447272027	4.737091903	4.413937338	4.418746898	4.447424629	4.53640813	4.222462989	4.229135131	4.649113383	4.339571109	4.267729698	4.51781991	4.560718673	4.525445317	4.641289645	4.289345558	4.514011167	4.526661827	4.463622127	4.803450531	4.802122026	5.109924932	6.162021133	6.208879944
PECI	10.59467965	10.56805315	10.77848836	10.77734107	10.31783163	10.51451649	9.61475051	10.46000768	9.932401251	10.52611152	9.629070643	10.61923098	10.14455422	10.48909836	10.13381374	10.61508163	10.49043592	10.04696519	10.52303573	9.712236642	9.855124066	10.20265764	10.64798035	10.62714864	10.66812791	10.01508425	10.69947948	10.3365054	10.23902185	10.35861547	10.79206509	10.176913	11.05089863	10.8121706	9.812417589	10.95611191	10.77730328	10.58238252	10.78690822	10.60310468	9.80129852	10.52707438	10.6413051	10.54260441	10.42675419	10.66283692	10.65095358	9.663344754	9.657952021
HAX1	8.922895807	9.117913748	9.191014909	9.116512858	9.178042559	9.202865617	8.816996909	8.723644449	8.759465508	8.954041595	8.932675127	9.078787916	8.878313259	9.182056015	8.877202064	9.196428383	8.848808563	8.954469698	8.982252618	9.005407279	8.72237779	8.867296979	9.38592479	8.817876595	8.71989273	8.593298985	9.066195684	8.852060738	8.897491202	8.802738686	9.201170587	8.890390151	9.199794861	9.080084906	9.213188028	9.227974793	9.132726817	9.095099354	9.237603377	9.153199488	9.273924959	9.190234422	9.058620254	9.014378721	8.901120266	8.985239593	8.993495259	9.599180986	9.705197009
GPNMB	7.952150891	7.613062914	7.12812569	6.681272205	6.546312313	7.313044648	9.16565541	6.433085643	8.1437431	7.270666091	8.317532438	6.711922286	8.487124558	6.709973224	6.899451682	6.885331229	7.18491625	8.037782858	7.070570993	8.050195574	8.235212363	6.151888133	6.26738489	7.136832306	7.171139348	8.23283993	7.339713753	8.390762876	7.484182919	7.386282698	6.59783539	9.950566402	6.824406564	6.551159938	6.189803482	6.699764918	7.369632875	7.304567448	6.819663564	6.763462563	7.240255723	6.948712118	6.291273715	6.026154952	5.982550248	6.666089004	5.29623391	10.67520972	10.51158042
BAIAP2	5.014424476	5.171655412	5.259935578	5.42008489	5.075887592	5.136876714	4.812193803	5.185542234	5.078652126	5.189768127	5.02837944	5.107043661	5.351478908	5.270514245	5.110883419	5.615570175	5.314956332	5.340613349	4.952016759	4.937301953	4.906951499	4.93511642	5.448433135	5.230880167	5.27310887	5.100625633	5.425615858	5.131937389	5.2059644	5.174199239	5.363709012	4.943014993	5.765660453	5.553967732	5.302319651	5.298255962	5.428046699	5.439935028	5.497630262	5.725212346	5.269227257	5.516757912	5.811177629	5.839347542	5.852935142	6.347975088	5.846028845	6.510631624	6.404858376
CDX4	4.328316057	4.340668131	4.502947324	4.547353362	4.729552927	4.380620055	4.126294446	4.48540289	4.212002759	4.249533135	4.240504014	4.362708544	4.270859567	4.502518691	4.394516689	4.918776669	4.304034622	4.528628789	4.099452212	4.286259744	4.374060644	4.24085813	4.483385061	4.344649841	4.233733015	4.263102382	4.323713901	4.288845377	4.427788503	4.170323239	4.165539868	3.952975459	4.23084543	4.381440553	4.667292937	4.172626588	4.404473651	4.587233397	4.242048497	4.513501864	4.483227786	4.29858454	4.401193565	4.382784687	4.418020636	4.912665037	4.569573176	4.933537719	4.620064423
TACC3	4.286695148	4.721343826	4.902546089	4.770913942	4.568805453	4.428567359	5.122913748	4.524374415	4.529259181	4.636344577	4.976007097	4.619714198	4.555900155	4.506653945	4.612567717	4.690410655	4.421850534	4.916310436	4.498279772	4.553171394	4.630957422	4.788764708	4.736694598	4.407728873	4.635045526	4.640772733	4.713192169	4.492612601	4.745366461	4.446764121	4.518562341	4.648623403	4.629290684	4.436283018	4.759126621	4.395389434	4.404376984	4.467195249	4.477340779	4.618613762	4.489425525	4.822691182	4.658612968	4.804123171	4.915468444	4.750242351	4.733083452	6.297810742	5.891128504
MERTK	4.815163613	4.998005201	4.989595318	4.937926655	4.865096732	5.10502328	4.997229883	4.885558486	5.384921861	4.865010063	4.720898985	5.09080399	5.299243836	5.015957517	4.953221694	5.134459028	5.278163026	5.3617661	4.942618314	5.731173548	4.936833145	4.852159785	4.856221746	5.115177478	5.184282755	5.521706423	5.004537	5.61712328	5.116811854	5.031920404	4.91492328	5.148064205	5.045851421	4.976395532	4.859190477	5.169016081	5.067986616	5.38928624	5.223045338	5.027940638	5.011154853	5.13305679	5.174865145	5.205493537	5.421476053	5.015867917	5.305844392	5.93838244	6.614198618
CLEC10A	4.46739261	4.414131485	4.504164318	4.53367265	4.751623326	4.533408336	6.202002776	4.443848872	4.894719222	4.825316673	4.991774355	4.602683369	4.429275309	4.453408296	4.341043993	4.745116802	4.363750948	5.112216151	4.51454113	5.524443084	4.583755898	4.588576764	4.697653321	4.572387667	4.535873915	4.885091778	4.628287992	4.482558887	4.919232727	4.354215238	4.404770502	4.580102538	4.480751119	4.451941648	4.878358258	4.419346951	4.322952374	4.679110213	4.348621968	4.560738195	4.591772528	4.379876735	4.280855079	4.514346108	4.663109016	4.702545896	4.538689657	6.458764071	6.683297544
SLC30A9	8.630733394	8.764181457	8.563870177	8.317527552	8.609570964	8.500446175	7.855652058	8.304317431	8.333336052	8.394599162	8.357803628	8.319808985	8.183989447	8.517844304	8.1739095	8.231927713	8.737816506	8.289114952	8.710188861	8.236516743	8.16930639	8.221732136	8.682171214	8.655988829	8.429482527	8.473646284	8.742935819	8.229973884	8.355994451	8.385202102	8.263814238	8.241921168	8.6414323	8.438750108	7.900631056	8.651898578	8.579142348	8.711772498	8.788282816	8.294972542	8.385218075	8.565561351	8.687974229	8.661343011	8.284819278	8.046685062	8.056008495	8.323891874	8.585542942
PIBF1	4.783832767	4.325332334	4.22034779	4.48933215	4.394399839	4.333244921	4.965940643	4.284471218	4.623235027	4.549865686	4.523123152	4.907222187	4.351933196	4.483880484	4.644997385	4.408393861	4.197466642	4.502114632	4.806507595	4.579503916	4.916610379	4.694419261	4.71024529	4.569179285	4.41500068	4.947949988	4.107982266	4.22520427	4.494469665	4.319135828	4.149844048	4.42632039	3.984459325	4.161230318	4.200482872	4.401795441	4.262734942	4.2660917	4.333597684	4.230694567	4.274632097	4.517818738	4.333886774	4.211647852	4.328718811	4.268623515	4.484172906	5.678453063	5.393562126
PPIH	8.158899068	8.008106632	7.719441777	7.388942393	7.727570057	7.698622507	8.365425093	7.242492916	8.014591169	7.760048266	7.599617839	8.250568215	7.737398475	7.678694537	7.735046578	7.668721895	8.03021078	8.109515528	7.87807811	8.06374276	8.427350232	7.785879495	7.448824215	7.752710435	7.182600103	7.852290096	7.487786631	7.747240772	7.819183367	7.537949475	7.593092102	7.827422955	7.516309524	7.568640124	7.105471317	8.051248703	7.71065451	7.839392097	7.786780473	7.759049637	7.868862411	7.796716812	7.297732228	7.618306678	7.483830845	7.626453564	7.469619553	9.419324649	9.064670083
COG5	6.525456149	6.604535642	6.327263524	6.236175799	6.203596593	6.742184689	6.829128152	6.479436325	6.548160961	6.582269885	6.52499243	6.514452389	6.331965329	6.605232264	6.535447606	5.867768467	6.720620698	6.75367597	6.876452759	6.692672478	6.613180044	6.701833907	6.550969283	6.575562336	6.535313047	6.521721193	6.533931734	6.536115637	6.50567126	6.509183091	6.609639431	6.801024677	6.445537036	6.467778387	6.182906451	6.504897607	6.434425435	6.376507373	6.516256425	6.530291687	6.799334167	6.506873465	6.458267052	6.382497703	6.020196417	6.125934848	6.037936516	8.358902951	8.347064508
ZNHIT1	9.408313296	9.478892736	9.490031708	9.323655666	9.644307179	9.063283627	8.995213978	9.063802168	9.150543034	9.49427927	9.001270495	9.501215335	9.027452904	9.286539391	9.296460553	9.582344523	9.399094027	8.80415221	9.510758512	8.969136905	9.017063544	9.397660948	9.53856773	9.228227666	8.930890231	9.277968888	8.913734362	9.13197661	9.183248056	9.299579629	9.227884841	9.207202619	9.435490573	9.171505616	9.235622833	9.371963825	9.425909083	9.150027936	9.359063193	8.628872659	9.183629487	9.376806666	9.367968792	9.102524304	8.939201896	8.614380955	9.113412701	8.268843077	8.276477726
FST	5.138327643	5.413051566	5.361079508	5.620303563	5.572756387	5.38641239	5.294927798	5.419195555	5.420013379	5.589832605	5.365889648	5.337518847	5.501546461	5.453618105	5.473354513	5.487332804	5.251971896	5.736835114	5.362413168	5.397077424	5.339809223	5.303257927	5.374510752	5.458335783	5.543159908	5.401573106	5.52554776	5.413140665	5.325881076	5.399514673	5.413180853	5.224137511	5.444767678	5.512063122	5.657166092	5.23272535	5.383668538	5.425001655	5.387496387	5.525553726	5.435549952	5.568594249	5.43735827	5.469099612	5.548707482	5.608824628	5.624797468	5.915601167	6.062591874
TIMM44	7.021098961	7.017477534	6.940467274	6.723218119	7.121191687	6.751800918	6.613469057	6.796121551	6.725359944	6.819091644	6.973682695	6.949639791	6.914558399	6.696841905	6.928777103	7.251163971	6.859365428	6.715446898	6.803669671	6.80700351	6.676776818	6.951213727	6.888654098	6.822760721	6.870394312	6.805992186	7.001281795	6.946440083	6.86572341	6.976617929	6.890131703	6.820170999	6.873461697	7.040143673	7.122396995	6.995748736	7.117297941	7.120448925	6.849109013	6.927530895	6.981659923	6.811211294	6.799652963	6.90286021	6.774550405	6.9774435	7.02544375	7.813114684	7.205628555
CLGN	3.516957962	3.608076938	3.651973338	3.853634366	3.708129808	3.629968534	3.630415195	3.569321637	3.564366406	3.602722831	3.565864778	3.535712395	3.555260129	3.733412602	3.559082667	3.536093858	3.584928497	3.704603725	3.549989975	3.511593769	3.633671091	3.401687972	3.672107797	3.651558403	3.556415141	3.700738608	3.541974046	3.63447298	3.496847039	3.62494017	3.688116709	3.656212363	3.630910611	3.65336249	3.57093969	3.62398777	3.587152182	3.654854012	3.590147906	3.616591355	3.568180598	3.558583898	3.579727261	3.620922729	3.778833959	4.006499153	3.736754794	4.173106247	4.271794595
PFDN6	7.421997526	7.491450053	7.31094981	7.329512069	7.725655726	7.488274397	7.687205257	7.577110254	7.314714307	7.256681798	7.516600464	7.44325323	7.252926107	7.619445835	7.494529265	7.561204031	7.533675129	7.381708695	7.551625338	7.702202008	7.681292927	7.852111664	7.623477691	7.420064992	7.426136053	7.47305239	7.359897508	7.547728211	7.520617559	7.552217004	7.666325835	7.47533201	7.371211897	7.44383823	7.639602662	7.513686819	7.467041151	7.514005952	7.531553399	7.499355052	7.521049224	7.673846544	7.439842942	7.502318293	7.67302148	7.643681563	7.78411539	7.124038363	6.778698743
ZNF238	5.717907314	5.303690943	5.350271664	5.078170952	5.167015825	5.366899662	5.305663953	5.548806176	5.363493822	5.239905811	5.15427484	5.316171198	5.096218226	5.309082271	5.241491602	5.08945208	5.406368033	5.149460939	5.518610237	5.065883899	5.282679184	5.401638643	5.326281962	5.578941925	5.274439514	5.177170546	5.163370222	5.437880554	5.318520745	5.42365499	5.32888364	5.4673506	4.948663794	5.432142262	4.740864975	5.308407022	5.160002374	5.313665493	5.421479664	5.053575175	5.274570359	5.199117467	5.254492936	5.116363289	4.807248901	4.547828182	5.07684648	5.758410381	5.671749105
HMGN4	8.374893688	8.076482626	7.963523273	7.97830101	7.854711956	8.116830625	8.517372029	8.048608811	8.295745782	8.009835206	7.923077744	8.237869128	8.126048417	8.245578545	8.190355174	7.919382513	8.12040861	8.243452112	8.290079544	8.474129358	8.482880225	8.458475389	8.289862036	8.089309295	8.040171688	8.268033068	7.941696431	8.159873247	8.361893105	8.120223728	7.975129651	8.445968112	7.893000776	8.041447861	8.025004199	7.959668471	7.966921349	7.834727779	8.219476059	7.821657018	8.131010219	8.0264829	7.974630667	8.024882558	7.602297343	7.20788535	7.566877924	10.18362113	10.22032842
TADA3L	5.349357213	5.351423611	5.404325564	5.338037267	5.282120809	5.497636344	5.371470147	5.29964965	5.362980752	5.460572346	5.489125248	5.473252396	5.402526812	5.536562354	5.525136586	5.510387792	5.550160493	5.409535549	5.410494259	5.227777914	5.411593158	5.391416904	5.397267449	5.206833201	5.312800638	5.294552081	5.472556174	5.428214429	5.549703871	5.366826108	5.398362258	5.450559478	5.585822778	5.518877917	5.617296523	5.48895434	5.696917876	5.42950291	5.397268632	5.660698778	5.474231701	5.361254869	5.496927206	5.41260802	5.417768513	5.576691524	5.352701598	6.453785235	6.394428846
TRIM38	7.866447437	7.90612108	7.514069495	7.734310666	8.279163604	7.907180715	8.579897824	8.354121671	8.239891424	8.14145748	8.893245192	8.082990559	7.633618931	8.017249097	8.562597198	7.35250274	7.925252615	8.031628084	8.116695472	8.389908769	8.469710977	8.636295051	7.796746331	7.793342954	6.688852414	8.331212171	7.763163519	7.253954663	7.838381441	8.547029065	7.265022	8.134851479	7.833839965	7.358989045	8.177158115	7.48243269	7.834852945	6.94765533	7.763060564	7.789719211	8.123250199	7.061625544	7.371807947	7.178316786	6.803317928	6.318271553	6.826543776	8.786660452	8.810693705
ATP5H	12.44750452	12.42883143	12.49864724	12.34944806	12.37880486	12.24085045	12.34228355	12.12818817	12.26473538	12.30989627	12.32870428	12.42446136	12.15394349	12.36160831	12.30001842	12.44079384	12.48446407	12.32487491	12.26342589	12.16546582	12.31748183	12.37559369	12.52136022	12.31062499	12.16791308	12.10406126	12.41713946	12.55016088	12.24834436	12.3717736	12.6318694	12.49605277	12.44254607	12.43129431	12.48655198	12.40024076	12.45368276	12.32280215	12.38948384	12.26429872	12.6433644	12.39651989	12.39903827	12.3702544	12.28825076	12.19819228	12.4323666	10.14824931	10.3943333
UBE2E3	8.243112052	7.920934682	7.378502559	7.308199339	7.327919766	7.402001922	7.598985764	7.700867921	7.584342979	7.391458893	7.474514824	8.095834577	7.484039915	7.96936889	7.466130938	7.024678619	7.980383875	7.284659711	7.787326205	7.548023077	7.562974857	7.964608547	8.080190842	7.773396924	7.363014451	7.836718021	7.782446913	7.414176573	7.457314349	7.103959803	7.782060932	8.055298337	7.633514053	7.602014429	7.126553402	7.665899182	7.414950755	7.044618226	8.040382121	6.964970063	8.271905925	7.681669101	7.792998606	7.433221882	7.001222277	6.257579302	6.252766164	9.038098922	9.153767669
SLC25A17	6.369547845	6.292476212	6.082790448	6.042884369	6.09690682	6.175056936	5.947130902	6.184019638	6.122140827	6.191850391	6.017107707	6.307934189	6.239390635	6.19084429	6.17331677	6.235948804	6.191931267	6.242620447	6.225315471	6.026719125	6.212862773	6.10888668	6.321191506	6.1938523	6.364614444	6.23664	6.429213771	6.408781075	6.149393177	6.048668481	6.320172781	6.337799429	6.286566785	6.428874361	6.3506243	6.248331453	6.343899495	6.385700816	6.28827866	6.289634951	6.29974947	6.224552296	6.179080745	6.228122399	6.342426403	6.604281844	6.158019972	7.469952279	7.390917168
SLC9A6	6.998283188	6.954335086	6.557085767	6.845161327	6.331928802	6.821501689	6.851749491	6.756539441	6.947636384	6.989988649	6.801034928	6.763502526	6.77846362	6.997682148	6.668986032	6.688583643	6.742793556	6.9221873	7.134680728	7.235043354	7.165200966	7.002539211	6.920967855	7.191169175	7.042155757	7.067532039	6.925177388	6.934741809	6.941813383	6.907005623	6.757763564	6.908152081	6.687471087	6.662682671	6.40958181	6.942540757	6.874814224	7.078357742	7.166055189	7.000261364	7.052570501	6.788970169	6.854646691	6.691103008	6.610584347	6.474054179	6.581963636	9.065931066	8.845308576
CEACAM5	4.738091889	4.548164743	4.568971502	4.711003229	4.89602597	4.630083556	4.616156156	4.81820132	4.574919368	4.751387485	4.69337472	4.728480531	4.974403255	4.454963918	4.869881321	5.403318716	4.555017002	4.492078683	4.552279765	4.66675525	4.61625331	4.811993058	4.625459892	4.839498567	4.749400442	4.878788727	4.739439743	4.749957965	4.627072049	4.78803099	4.696614272	4.342061374	4.553012651	4.730312223	4.986757969	4.32936426	4.612219372	4.963425687	4.627491649	4.979389544	4.774539128	4.632854269	4.822984247	4.894805671	5.343080323	4.872973526	5.280907533	5.433975192	5.335003138
EIF3M	8.951067983	8.741857595	8.525304866	8.688159239	8.938324532	8.581129747	8.874633642	8.523025634	8.658727911	8.459464903	8.633632573	8.720060841	8.542350953	8.936342773	8.792109536	8.557987694	8.692900849	8.686065395	8.66644333	8.661153322	8.618285784	8.426810161	8.634496348	8.490957961	8.312870572	8.610133739	8.653470612	8.517421958	8.630553952	8.079706308	8.534569144	8.712902203	8.405151753	8.427892162	7.947889092	8.643086839	8.44688928	8.674927125	8.733639163	8.191582746	8.411695323	8.656109671	8.503818938	8.424423491	8.327868728	8.063443432	8.414190787	9.942395697	10.12956006
HOXB13	4.822994548	4.739109593	4.888560647	4.928899986	4.579400986	4.769275397	4.664126004	4.711877633	4.596961259	4.634653727	4.70910788	4.672909589	4.816839328	4.783625767	4.682653612	4.788052209	4.757693547	4.817651754	4.618389362	4.703425441	4.698729784	4.434675046	4.711551784	4.682582693	4.807789697	4.731831108	5.062490126	4.720931203	4.722789831	4.545417132	4.666728543	4.612861614	4.938356496	4.861502734	4.872207531	4.677384654	5.036930771	4.681988281	4.813472668	4.875711173	4.91271717	4.883065567	4.856579682	4.776619126	4.770480038	5.36876911	4.882617237	4.936572545	5.080729397
NXF1	6.922333293	6.654725318	6.623376353	6.880271876	6.652076297	6.862144507	7.173700326	6.679899027	6.735822298	6.74833773	7.190595121	6.687164242	6.985268952	6.346385352	6.838448815	6.514584496	6.737617375	6.742727682	6.868906628	6.834204254	6.893357565	6.903590306	6.805547802	6.58088861	6.637670898	6.912846601	6.476131366	6.915027026	6.555941928	6.727554195	6.602707321	6.803729369	6.672105669	6.449978613	6.668596925	6.733359645	6.804089477	6.840893196	6.787331696	6.616734259	6.68078053	6.587957237	6.591244438	6.772090349	6.224464704	6.421008638	6.455347204	9.462130646	9.053512837
SEC23B	7.451450099	7.264987572	7.185419085	7.292329136	7.392829474	7.131503864	7.279890727	7.199753601	7.276176221	7.253256775	7.435849133	7.344331497	7.015062595	7.478090074	7.313312659	6.794588652	7.528737094	7.138247018	7.364647099	7.258513979	7.235572837	7.353788157	7.249831128	7.223004857	7.133130672	7.710234859	6.948700942	7.411382965	7.145628858	7.232057342	7.204667814	7.264585555	7.059611769	6.867161361	7.404827877	7.412900986	7.092980637	7.210562974	7.303220439	7.061540527	7.562509082	7.334815896	7.34698658	7.140779702	6.883251105	6.416536995	7.149008039	8.192118217	8.096075849
SEC23A	6.186705891	6.456931979	5.661355875	6.014750244	6.299927921	5.922517641	6.536695018	6.285767664	6.518118906	6.738796022	6.533438862	6.296517334	5.808633933	6.442299295	6.552470691	5.671131142	6.476942284	6.448222206	6.877279516	6.575509019	6.377040627	6.916839894	6.439384242	6.281714222	6.216921978	7.073994118	6.439796045	5.900323087	6.574323147	6.568701758	6.049623129	6.582728672	6.544781427	6.838732564	6.653532745	6.445366024	6.447239752	6.170585632	6.731778611	6.487362719	6.925219025	6.179546434	6.723531379	6.623411776	5.906255852	5.95345878	5.726079204	7.526783404	7.836823445
C1orf61	5.922116345	5.989176194	6.120150344	6.166612515	5.846933991	6.183933629	5.701786481	6.327761714	6.153292351	6.119178394	5.902860011	6.020619675	5.853895299	6.131703333	6.464063456	6.029867139	5.705038042	6.003473162	5.872954916	5.970688429	6.057638144	6.047472288	5.984744536	5.971010641	6.291107222	6.092187005	6.326695534	6.027686533	6.104991283	6.218412241	5.95398688	5.751021901	6.055668514	6.217091773	6.667177278	5.98627437	6.108456349	6.305775022	5.84879076	6.311516414	6.007137751	6.180514228	6.044886998	6.160395214	6.509503258	6.463901499	6.524007638	6.922598181	6.906548205
CAP2	6.612527457	6.817600888	6.483963988	6.785006565	6.626519865	6.584300409	7.445983235	6.462466778	7.124567556	6.722823266	6.962639158	6.94426413	6.655372627	7.000830138	6.950984627	6.474796302	6.959988354	7.160766593	7.056913555	6.665194469	7.188191216	7.078551918	6.832955792	6.698150443	6.590119017	7.439698323	6.380873421	6.621390089	6.801158264	7.189661609	6.2854012	6.970707279	6.168478399	6.120088766	6.357828933	6.281620528	6.450984825	6.178745527	6.430554764	6.721725626	7.469338084	6.129758314	6.028109301	6.303148484	6.08669263	5.975157462	6.145036384	7.969377058	7.941763366
CAP1	9.558414211	9.434118415	9.627839619	9.607660743	9.984123875	9.615004788	10.45557503	9.556803433	10.12359193	9.838803235	10.01911967	9.843664382	9.809079916	9.876787725	9.899816822	9.428601159	9.90436652	10.18190323	9.918470974	10.35537891	10.18926319	10.19352386	9.812084004	9.700196749	9.557448806	10.20309568	9.986085418	10.05770868	10.08969512	9.913406442	9.73043713	10.3427611	9.654585301	9.754285923	10.04159067	9.817921337	9.835677346	9.857597964	9.828873581	9.505082797	10.54215528	9.520463781	9.491601302	9.617130435	9.536853265	9.165703063	9.358128643	11.52719977	11.77234836
CREB3	7.970429723	7.661013755	7.816769145	8.115653978	7.723774838	7.882948357	7.666149394	7.841756458	8.09275989	7.647155848	8.106564238	7.984320687	7.597084681	7.745668004	7.830521386	7.923389811	7.484232793	7.533603779	7.597865136	7.718634693	7.96842512	7.814580886	8.042807843	7.680020605	8.019069338	8.023674904	7.783073964	7.909495882	7.936635967	7.634873086	7.930689089	7.988613452	7.883483982	7.955441043	8.40046489	7.745903863	7.73943704	7.919171382	7.910793253	7.797928451	8.083967102	7.783902142	7.900662135	7.896361874	7.968083763	7.836001569	7.86015494	9.740521966	9.657755464
LRRC41	7.49164942	7.39012953	7.170336592	7.421330328	7.229225675	7.442330378	7.475055727	7.232352513	7.28502215	7.242392755	7.498311049	7.292667556	7.514460716	7.424594244	7.640112325	7.097595164	7.439576649	7.344666927	7.252629161	7.166696376	7.298527206	7.41454588	7.310553937	7.472724322	7.379598257	7.277147467	7.528273856	7.455096951	7.347491416	7.323756898	7.573045902	7.589166199	7.377695065	7.183885681	7.300402755	7.452310806	7.495603695	7.298692203	7.219392593	7.507059882	7.72774614	7.423562106	7.532903856	7.305143488	7.048559402	7.562495171	7.429850607	8.561212802	8.529128957
VTI1B	9.922250844	9.938296272	10.09794844	10.05026127	10.0958075	9.874835241	9.785980722	9.542682435	9.872319645	9.760338827	9.376502111	9.749729118	9.276160396	10.20732071	9.86040712	9.876292753	9.866696841	9.808764788	9.888550781	9.755483954	9.859823387	9.966729903	10.15648987	9.765337701	9.707764497	9.688158025	10.19933828	9.688751528	9.764744438	9.41493575	9.845931866	9.849857889	9.903918072	10.02288054	9.709583368	9.960878036	9.617383924	9.767717088	9.892716569	10.06347129	10.37612841	10.05776948	9.744997901	9.834327646	9.553382555	9.705936955	9.59831731	10.71283604	10.41435599
CRTAP	6.745287004	7.164435474	6.810312368	6.772058258	6.735809317	6.868036339	6.919222694	6.402479651	6.835337874	6.910456925	6.418850459	6.508915317	6.708717936	7.005386485	6.68615086	6.910885842	6.976259348	6.973018316	7.166884363	6.714274834	6.744271809	6.645142499	6.987768084	6.821137945	6.940990325	6.88364167	6.575119796	6.331239009	7.008519977	6.835527656	6.842313629	6.872114257	6.95568923	6.893085841	6.867369101	7.340562813	7.118707919	6.998616335	7.127102788	6.87263492	6.892879448	7.300554533	7.153679694	6.870227315	6.874226938	6.635146658	7.082813943	8.199951413	8.127014395
SYNCRIP	7.862017259	8.062826862	8.007998893	7.572446616	8.350772754	7.701618024	8.155578563	7.77995927	8.531290055	7.969453421	8.155293609	7.972176076	8.107651014	8.362180756	8.459586915	7.762110673	8.280917693	7.529089996	8.087895791	7.929120951	7.867626847	8.274320815	8.109872192	7.754302716	7.705016023	8.079915903	7.707366467	7.87274662	7.74730557	7.505629959	7.639308391	8.416612044	8.121971947	7.707562459	7.027609888	7.791195312	7.98484618	7.346362402	7.953279581	7.664128666	7.764694107	7.764784484	7.979095167	7.965572275	7.451729068	7.464532596	7.434611299	8.812972288	9.046325613
VAT1	8.723198033	8.772043132	8.96153893	8.804053402	9.069843122	8.835863514	9.002454216	8.513058273	8.946742986	9.143442558	8.898483336	8.873724498	9.050917671	8.980679277	9.114762479	8.905860175	9.075322009	9.042893352	8.626845979	8.563540068	8.711672341	8.56989129	9.136666995	8.972610506	8.874263128	8.910979889	8.83377929	8.633936896	8.984340927	8.683401152	8.833621037	9.352121771	8.683252753	8.886617256	8.846534628	8.893699358	8.905735442	8.83546544	8.614546514	9.048129318	9.038415677	8.738222235	9.001297902	8.819225814	9.139137499	8.995647999	9.056380592	9.606609455	9.910181308
STK25	6.319430471	6.081859332	5.892773418	6.426430465	6.469590181	6.000899467	5.867644518	6.301781179	6.355104998	6.347582365	6.419901718	6.068644954	6.082194794	6.037609221	5.946745028	6.681115554	6.341587593	5.664236553	6.21239499	5.93838918	6.111570337	6.50317541	6.708402931	6.220167031	6.168004443	5.754562201	5.577891207	5.933079071	5.952388204	6.241983461	6.128031778	6.534601217	6.17447917	6.07392223	5.819304069	6.309346026	6.079541996	6.35184286	6.257845151	5.95853152	6.340150088	5.973847088	6.317826041	6.016782943	5.76251773	5.508332602	6.010279795	7.867112524	7.713921083
ENOX2	4.124286022	4.219923035	4.201801804	4.438517687	4.279070039	4.244470292	4.375993378	4.126367833	4.20677197	4.262783737	4.272778973	4.178625458	4.215179205	4.388795842	4.274289794	4.262269059	4.256043918	4.219486417	4.219399344	4.236678507	4.260444139	4.242527243	4.273989936	4.245306942	4.30770525	4.314865608	4.201752549	4.265934434	4.283485517	4.264414362	4.160676105	4.148190793	4.189067883	4.2245662	4.11896531	4.172565968	4.230564851	4.187912247	4.141245969	4.21706608	4.255508663	4.197847794	4.182212945	4.224090903	4.335571762	4.180450936	4.234575875	7.332664106	6.974825962
UNC13B	8.379035179	8.363638002	8.154974111	8.253298261	8.152437232	8.178323769	7.855939554	8.216917752	8.254712325	8.330161457	8.402896845	8.314538908	8.131068292	8.499378218	8.149926805	8.330782073	8.158355601	8.260945086	8.269031198	8.183299438	7.926075264	8.34841699	8.50572453	8.399606986	8.430109379	8.097950724	8.569775577	8.573126206	8.007170057	8.392159842	8.449246624	8.268759917	8.283547963	8.392633586	7.920563695	8.257819748	8.282075978	8.482110666	8.448891816	8.365009454	8.408843254	8.276595088	8.322612216	8.34051254	7.979831467	8.135905161	8.260021864	9.537828509	9.2510913
CARM1	5.021696939	4.848770132	5.020043176	5.173126885	5.283816413	4.974650674	4.839732932	5.050344091	4.980894203	5.369847152	5.325862769	5.001060608	5.115612982	5.22480017	5.238723597	5.149981431	5.105753196	5.08237424	5.067150183	4.933259499	5.006312659	5.192225919	5.372080293	5.13544409	4.926491669	5.059187229	5.12117839	5.032519966	5.095420628	4.910085814	5.133653313	5.144516687	5.220070795	5.213984847	5.20883781	5.093961335	5.030209878	4.993424094	4.918334885	5.347062329	5.356889636	5.094185961	5.182838703	5.016697941	5.630004955	5.259475863	5.170305692	5.581231182	5.439273819
NCOA2	4.705093601	4.447459472	4.404888797	4.211903387	4.091088735	4.462064476	4.353945817	4.417645975	4.339517615	4.168875891	4.282284122	4.295177261	4.294260436	4.46944292	4.284193944	4.199416855	4.761896069	4.43841373	4.701114803	4.416892485	4.530034941	4.840743677	4.305978625	4.510666544	4.81074505	4.378108913	4.259743674	4.541462012	4.555505296	4.515383329	4.615885652	4.67007585	4.468634932	4.472133016	4.105414689	4.69923783	4.626165533	4.439214643	4.697967454	4.477954375	4.57309188	4.806431803	4.529526082	4.452369652	4.406397286	4.227256621	4.225179114	4.924527593	4.817793986
ADARB2	4.243815861	4.27550142	4.695767493	4.351611922	4.201667983	4.328991058	3.967582596	4.259334203	4.161764244	4.434326362	4.30820471	4.229613628	4.393661295	4.479352907	4.274241826	4.558663127	4.272333983	4.551055012	4.159471557	4.105893896	4.37101263	4.014064557	4.476141794	4.362416859	4.391431071	4.203378701	4.375530941	4.341039244	4.273852717	4.260426474	4.441664523	3.983142349	4.332444546	4.397782402	4.582844468	4.530175628	4.196360871	4.47794571	4.1810312	4.456219263	4.246347325	4.442240425	4.621842359	4.432570896	4.661556248	4.622975344	4.689637447	4.800378436	4.85820057
CEBPA	6.334055714	5.891910578	5.850450293	5.41492856	5.925810162	5.82697155	5.737406213	5.737802979	5.21444257	5.588124294	5.792677198	5.07799215	5.471717316	5.099120687	5.514211201	5.60582617	5.432314072	5.593340277	5.584552938	5.600646372	5.858001908	5.535188707	5.707047843	5.428704671	5.315425795	5.66970738	5.475668603	5.263442615	5.754738997	5.313830222	5.325357726	5.55328586	6.262204485	5.551653051	5.014947026	5.534845672	5.741099869	5.518139421	5.445389238	5.840342868	4.854417256	5.487087268	5.198279214	5.281596748	5.551580878	5.49314985	5.227749735	7.998352459	8.056975635
SEMA6C	7.038476462	7.12693263	7.405566756	6.993067984	6.945885732	7.104187144	6.689904108	7.00561252	6.587169515	7.384616695	7.110688915	7.151887256	7.426188741	7.12884219	6.921274192	7.473168901	7.282293237	7.541741973	7.059880611	7.027208612	7.124123819	6.907782094	7.198929214	7.49958885	7.501786176	6.517282755	7.328122109	7.107630151	6.651913647	7.111985004	7.453798953	7.018985446	7.470254037	7.586882979	7.404490908	7.322708844	7.433276989	7.649846585	7.201686702	7.741942668	7.382231549	7.312828665	7.4252055	7.512467044	7.859626613	8.329726407	7.864724913	6.278193739	6.423706061
SEMA6B	5.774473739	5.794211205	6.32798219	5.899611103	5.846481847	5.939539554	5.635481454	5.996996453	5.848634111	5.953806161	6.176594758	5.844366994	5.973223753	5.955601086	6.063992529	6.252463999	6.315862895	6.424351455	5.694167839	5.942500183	5.966431556	5.790848223	5.932475378	5.998851498	6.03145373	5.962783044	6.054414006	6.08940051	6.142194394	5.903956251	6.164353949	5.868982202	6.175486798	6.235100338	6.223478139	6.090709795	6.122876661	6.064782766	5.881277486	6.41534316	6.139046099	6.086378741	6.117300788	6.1236356	6.453476378	6.741467155	6.800878366	6.242670292	5.887768176
SEMA4F	5.775251594	5.764372935	5.633239916	5.759310635	5.70547849	5.771464195	5.605566691	5.833488837	5.765077998	5.692586595	5.67012262	5.727999566	5.866362988	5.78850325	5.876341658	5.940490783	5.649108793	5.853553163	5.660538146	5.665492255	5.90082541	5.642857472	5.590757004	6.010433938	5.912194558	5.799279221	5.778714771	5.930946621	5.767693869	5.736244947	5.672412196	5.5291795	5.607595289	5.947856558	5.898575091	5.602898123	5.648414237	5.973147261	5.617070325	5.99062194	5.872530102	5.839756343	5.853037869	5.943254406	5.948582252	5.944968536	5.906901526	7.080367246	6.91577503
SEMA4D	6.750933331	6.410505816	6.111860157	5.949858639	6.562413065	6.27000303	7.109606897	6.392440951	6.751405646	6.130537884	6.028420497	6.656157146	6.436211665	6.444459068	6.610970227	6.096090948	6.501095002	6.917745909	6.473038635	6.56880294	6.685217641	6.805916086	6.264412071	6.156507224	6.313423656	6.305000819	6.695495714	6.273732677	6.545961383	6.626825958	6.350137355	6.753786292	6.423186859	6.129214008	6.56605256	6.293753213	6.547916966	5.871790171	6.503023916	6.592344615	7.055721857	5.981365198	6.657359455	6.163890395	5.665907811	5.618594035	5.794597454	7.025223137	7.223008863
CEBPB	7.350097003	7.344702134	7.17547431	7.373590337	7.969293091	7.127238363	8.780789989	7.563348064	9.042754632	7.721926213	8.678933731	7.896781857	8.368780744	8.325342192	7.915780911	7.774395811	8.573698089	8.397009671	7.961240926	9.183617781	8.870009544	8.765413218	8.175922581	7.361823288	7.037445352	8.307477276	8.595557025	7.987634582	8.653568682	8.248072783	7.453680823	8.593106685	8.817232118	7.724264549	9.560178044	8.364940063	8.831295866	7.99719685	8.415239377	8.673189963	8.736709558	8.606895192	9.00744744	9.467272925	8.346181872	8.195305504	7.823718206	9.931416485	10.00043413
SEMA3C	3.996142501	4.414046918	4.129450392	4.200765386	3.843644209	4.468555837	4.352680294	3.967196321	4.350707964	3.884171876	4.162199778	3.906418308	4.59016917	4.213364613	4.098753115	4.154913317	4.271000971	4.353346802	4.370179052	4.428245003	4.406859066	4.072686298	3.936833753	4.397451075	4.419316074	4.711157305	4.43546707	4.387185705	4.608195353	4.167058191	4.278911003	4.340753138	4.654301537	4.270721728	4.212935139	4.284152966	4.668061094	4.578685303	4.290392731	4.264525141	4.025827926	4.76294406	4.061814017	4.621109292	4.336975291	4.376942878	4.209977243	7.106422981	6.627648497
APPBP2	7.052262128	6.654262263	6.286566816	6.504751964	6.360536111	6.446041721	6.590166122	6.606896606	6.370115678	6.306670825	6.536795035	6.426677363	6.402232071	6.468061653	6.413413288	6.27070413	6.507200228	6.375833643	6.750691164	6.666235301	6.493430044	6.825547245	6.520400389	6.657726359	6.547500608	6.41824278	6.542686787	6.500931691	6.49662249	6.686144314	6.40090374	6.72339165	6.550519104	6.541942915	6.540199061	6.506298747	6.544496129	6.199037014	6.658612536	6.34917306	6.704858612	6.507628235	6.425942507	6.322111409	6.202767259	5.859595729	6.123214047	8.288787319	8.385953297
MYBBP1A	5.166268467	5.138948951	5.260537718	5.376496947	5.435622843	5.076772897	4.836094619	5.218493476	5.292632472	5.164732778	4.880454267	4.956508788	5.207019625	5.134111326	5.313222581	4.804130689	4.818962632	5.212575342	5.076120612	5.151494035	5.183850101	5.109853947	5.152044886	5.450144667	5.373336754	5.37213676	5.529030066	5.31350948	5.138497755	5.18143851	4.953483098	5.059424026	5.153971009	5.157004924	5.100700065	5.127425883	5.150883955	5.474107217	5.077276424	4.96363687	5.110790854	5.062249698	5.185369639	5.285200483	5.39805842	5.718666231	5.284043958	6.035597298	6.053513142
FBLN5	8.761158451	8.589666217	8.685225649	8.349992488	8.863222496	8.514204977	9.27908063	9.39038748	8.964218002	9.409920536	8.900875965	8.398513397	8.71320179	8.018046805	8.571219368	8.185775705	8.858064363	8.871256811	9.067770291	9.491170174	8.554877935	8.630277203	8.715234172	8.003030496	8.858203665	8.752795056	8.710211191	9.245908477	8.817935404	8.706065174	9.235331202	9.177060761	8.284800839	8.175083331	8.017130306	8.767133382	8.238587879	8.628387128	8.737364377	8.244887075	8.9117956	8.585686556	8.164889033	8.621388643	7.930499802	8.036234604	8.303325665	6.47207279	6.878607726
CIB2	6.347144805	6.548691203	6.658186356	6.755171783	6.671238297	6.691472855	6.871499038	6.442169691	6.711013329	6.691658794	7.169797883	6.691090891	6.670805673	6.694587961	6.705898291	6.704374758	6.446037138	7.0362961	6.501841935	6.473434321	6.950062753	6.753846496	6.719037702	6.522855669	6.779723868	6.479947233	6.63483957	6.696780153	6.900468738	6.542180524	6.348837739	6.590685461	6.655903737	6.719209799	6.838778776	6.685504582	6.566797988	6.704341657	6.623871997	6.662222533	7.029928233	6.66439926	6.86594282	6.638314904	6.668445201	6.789405008	6.69183507	6.689031814	6.545827331
CIB1	9.811343401	9.777731881	9.897370326	9.571617238	9.711811641	9.649963738	9.38357552	9.617973383	9.375056914	9.760153142	9.578641844	9.725970323	9.130215683	9.890344077	9.562385939	9.5407348	9.389749	9.411419695	9.567576797	9.221691023	9.510282087	9.603146732	9.822779458	9.275371639	9.311243038	9.457228501	9.780539786	9.147023318	9.398419447	9.354139988	9.71649182	9.742270955	9.527093566	9.465853247	11.00849066	9.5727004	9.510304913	9.473010949	9.686238468	9.773089099	9.622887781	9.619292525	9.578454721	9.30411593	9.206092189	9.618755438	9.515752047	8.917583345	8.862102387
CEBPD	8.219463128	8.134441873	8.041850471	8.200153447	9.30457598	8.811314988	9.302784045	9.037578205	9.603157622	8.532210778	9.361217033	9.228450604	9.132648029	9.217479754	8.631775086	9.029959197	9.265039963	8.962305106	8.91003947	9.91936812	8.915776915	9.735659818	9.091578291	8.420870814	8.085151659	9.070008484	9.007446846	8.521609338	9.436380687	9.783705292	8.668372907	8.905650592	10.04569218	8.865110876	11.20004944	9.776323763	9.836307593	8.969038607	9.781778931	9.830343179	10.4177944	9.27503965	9.50618918	9.603396681	9.505118197	9.75732771	9.20146719	6.852618568	7.185646992
ZNF211	5.456568774	5.420522714	5.314910371	5.711806106	5.55623127	5.635706715	5.267468335	5.54534585	5.507380213	5.158788931	5.453503815	5.559030095	5.539918297	5.421363984	5.588122986	5.516258471	5.485852765	5.400606999	5.205320186	5.657318367	5.347067205	5.502909409	5.471113259	5.165406358	5.208673893	5.009053568	5.748325676	5.857154689	5.525351128	5.265655758	5.531741947	5.538288271	5.012828801	5.226665788	5.577132293	5.607326658	5.31599058	5.381738312	5.559096116	5.371742103	5.552987477	5.50461243	5.45833505	5.400763906	5.500491443	5.136785611	5.697812906	8.184301554	7.719472782
DDX17	8.552282669	8.312877704	7.233299284	7.44965709	7.418881236	7.067980629	7.162289336	8.212079906	7.632448773	7.072517064	8.763910223	7.242119564	7.601926132	7.063144524	8.671645424	7.100746501	7.34790836	7.409366044	8.111129725	7.32584946	8.249298736	7.301246854	8.479027811	7.179023818	7.264936318	7.27517063	6.987520542	7.301786334	7.266758319	7.152125482	7.203025946	7.235331674	7.213070214	7.924257678	6.610373004	7.53161685	7.064571192	7.204370315	7.671154854	7.162517159	7.115772675	7.229591118	7.683738283	7.43649714	7.268506254	6.733035838	6.832556819	7.550254424	7.554083157
DEAF1	5.468051656	5.556603169	5.476677628	5.651941178	5.734215935	5.781173522	5.878466892	5.225612571	5.503376686	5.535342554	5.9273137	5.409717554	5.440434906	5.582489756	5.828178042	5.959218666	5.597106601	5.459597723	5.528013631	5.637895217	5.719230105	5.474939834	5.505808761	5.78274223	5.470413442	5.542624391	5.900385785	5.801552864	5.383567403	5.392242509	5.500699203	5.667435297	5.660551964	5.581729623	5.426146609	5.55178265	5.717749619	5.644392719	5.687899058	5.498328854	5.659425036	5.715761916	5.429567784	5.330789036	5.369028629	5.62609782	5.707135526	6.780777011	6.178437708
CHERP	6.105232541	6.097257181	6.198517686	6.252039545	5.940655017	6.206138339	5.873488744	6.187365748	6.010948347	6.074804848	6.035622205	6.105901627	6.243153458	6.022676014	6.266159584	6.171282592	6.073091109	6.181858546	6.079942996	5.892095053	6.043129575	6.086777531	6.148205376	6.228025067	6.124263145	6.201782968	6.105274087	5.956472572	6.229580137	5.979793342	5.845935287	6.019034282	6.082304907	6.107380387	6.184189749	6.098099602	6.068017552	6.101109251	5.954435227	6.106131427	6.163587961	6.231859938	6.191770279	6.256017337	5.906871243	6.294962413	5.941428388	6.751850141	6.740201831
KAT5	7.741769665	7.5168112	7.434617696	7.517997772	7.506313862	7.556591559	7.441783083	7.389731047	7.381241216	7.675984692	7.628811715	7.613575031	7.234925	7.608390423	7.552625526	7.555216646	7.486795441	7.578636722	7.306250002	7.34411548	7.348170789	7.305162291	7.367166077	7.377739538	7.345329794	7.332596232	7.509937827	7.478271765	7.485993767	7.103201822	7.610480426	7.540922884	7.536821468	7.690386643	7.614276657	7.668305877	7.534246221	7.554472782	7.658989225	7.546713284	7.691707115	7.538720936	7.471282668	7.387317053	7.378699744	7.626535199	7.592323177	8.845904843	8.536421449
HYOU1	7.223849902	7.502352685	7.53105861	7.573971926	7.251333946	7.449303965	7.698583815	7.624129996	7.636302839	7.84072085	7.653054743	8.101125769	7.903382175	7.874419287	8.006922239	7.196391216	7.59330164	8.008175014	7.53584899	7.650508734	8.008066019	7.70338815	7.184942439	7.712591723	7.381492139	7.767252431	7.637495243	7.85636874	7.814221091	7.943432946	7.452657041	7.849242098	7.422998459	7.790954468	8.711649339	7.55925354	7.466977527	7.516401865	7.534799588	8.243540514	8.597621312	7.789009758	7.598849568	7.720627282	7.287953739	7.832203739	7.483242565	8.811625014	8.801738706
IPO8	4.926092701	4.789086546	4.941781832	5.36717583	4.949399156	4.994476603	4.745034943	4.854886021	4.86961333	5.03145868	5.150089153	4.859465453	5.015287077	4.840905069	4.856790686	5.084456498	5.224416721	5.132837822	5.240275181	5.282052423	5.286173125	5.390083567	4.653880917	5.198483224	5.353478219	5.145478796	5.43160158	5.497737953	5.181882198	5.317525738	5.504915754	5.19001895	5.172931451	5.365338908	5.571230095	5.157507296	5.10175678	5.145686047	5.337868875	4.983371565	5.046715998	5.128272434	5.056977698	5.211850462	5.341449946	5.04144965	5.091391783	5.970839786	5.777159143
NOP56	7.241296041	7.293342605	7.417633645	7.662173879	7.689972924	7.367153088	7.626356955	7.302392332	7.56737446	7.396563549	7.446359664	7.283810959	7.306605613	7.478140472	7.518785981	7.650347782	7.418264843	7.485576691	6.988559664	7.233263639	7.283015307	7.596752315	7.437078639	7.439136571	7.233590559	7.382680942	7.190980577	7.281981615	7.338459448	7.315508913	7.587196387	7.338874022	7.506103639	7.452380522	7.2677911	7.389541188	7.469395705	7.343830838	7.242596433	7.37879769	7.185472099	7.336997357	7.438041127	7.436006806	7.366462724	7.392802934	7.533229326	7.60799316	7.690365588
NEBL	5.93703938	5.539252603	5.522641721	5.701063351	5.155672549	5.697754228	5.200356913	5.677373242	5.336893606	5.679261949	5.437556726	5.710816747	5.564051966	5.309720565	5.353472384	5.607225723	5.532176515	5.761964885	5.526344437	5.511781693	5.543158887	5.457166804	5.353299785	5.74109866	6.010386353	5.289077798	5.745086553	6.067873234	5.736905741	5.543770613	6.082782797	5.757789148	5.708146237	5.678742717	5.678641059	5.801796827	5.860664234	5.690984181	5.703313963	5.449696527	5.603404071	5.781910872	5.676630048	5.730095026	5.718216861	5.777573969	5.792884682	8.49140001	8.286942971
CEBPE	4.883453524	5.108031596	5.266801219	5.235943757	5.096128256	5.013607874	4.985565809	5.093989802	4.642999672	5.051067595	4.986438168	5.065261973	5.100736888	4.929282772	4.89634523	5.522407877	5.168483662	5.096339479	4.849141419	4.76311185	4.930586647	4.738738546	5.121647999	5.033173928	5.141617009	4.984122086	5.131793877	5.157869731	4.980031814	4.946172645	5.221723169	4.637525199	5.158770046	5.400225397	5.251238466	5.075889489	5.047670169	5.371101815	5.009932364	5.35132943	5.085297358	5.167152234	5.334544898	5.158241924	5.783712422	5.743807065	5.515081181	5.480997705	5.271111951
PITRM1	5.929450276	6.908833178	6.72186207	7.054835972	6.262544713	6.860325767	6.997332832	6.784523389	6.782782571	6.903879993	6.911386984	6.955549435	6.78070083	6.673984014	6.836823151	6.844928152	6.940929307	6.651907036	7.115187066	7.025890161	6.811016958	6.892003971	6.81202238	6.987931498	6.781667523	6.695315692	7.624298601	7.115106855	6.547649857	7.007447815	6.819464307	6.930244874	6.756956088	6.88529599	7.059995499	6.530736396	7.014204396	6.724880625	7.066969879	7.07569876	6.82344847	6.787525503	6.271503132	6.872344208	6.69696291	6.571561274	6.119081649	7.388197132	8.410439179
ATG7	5.808072562	6.068861922	5.68518413	6.143022717	5.944408669	6.062152277	5.78542254	5.992869643	6.091847304	5.832235069	5.936655148	5.894489089	5.859846481	6.158655492	6.025769714	5.967821103	5.745685155	5.835159567	5.871856577	5.782050027	5.97365693	5.888214265	5.816443486	5.945122331	5.915678936	5.996314982	6.11601647	5.684880697	5.950418797	5.835812583	5.663523915	5.648120743	5.780225432	5.812221205	5.812416229	5.733147719	5.759647414	5.8674683	5.912778757	6.201097463	5.864974083	5.938684858	6.153628687	5.935102438	6.195305031	6.039209735	5.585941422	7.339743496	7.424651901
SSSCA1	6.846707982	6.734781255	6.424339068	7.097455276	7.298569818	6.737861527	6.483287676	6.668184966	6.754650684	6.67095151	6.955038666	6.655024834	6.261569134	6.845291989	6.60629467	6.547225222	6.631208222	6.197118635	6.79382861	6.634395329	6.69326616	6.568468856	6.921451892	6.516854485	6.64868332	6.621549645	7.217059814	6.81399315	6.618890683	6.435459629	6.634887411	6.817271155	6.647814822	6.850843499	6.882199701	6.911653196	6.629623249	6.650583368	6.867741977	6.661941264	6.895396372	6.450694143	6.700264041	6.423818515	6.545182444	6.974149868	6.857902101	6.84451608	6.893157174
RNASEH2A	6.703046556	6.894538892	6.959802454	6.585468493	6.913400481	6.989817211	7.269492927	6.765812128	6.897555849	6.979681286	6.730526408	6.959850552	7.033510559	7.015745568	6.845941335	7.06867851	6.936937967	6.986452335	6.730096353	6.644424033	7.17593155	6.827188321	6.936259748	6.731445184	6.875059448	6.836791494	6.997851242	6.687258951	7.029475264	6.560989355	6.763503395	7.034222656	6.828580159	6.87132079	6.99412598	6.814946463	6.919056303	7.025059564	6.926304935	7.104484868	7.254868387	6.868566806	6.890235361	6.812299838	6.823535554	7.027134759	6.782238323	7.441567032	7.279583907
LEPREL2	4.757377967	5.068969323	5.145557532	5.316178339	4.917286906	4.9280237	4.85713799	5.022397595	4.887469256	4.87880047	4.891794583	4.82956342	5.132296962	4.870483574	4.988053695	5.244386272	4.844073492	5.235500931	4.719141581	4.833195913	4.826351634	4.640717499	4.935775378	5.016662951	4.901334546	4.87824871	5.131483035	4.929637865	4.828569757	5.004852705	5.095077353	4.804860398	5.070821771	4.771481071	5.224249126	4.999186987	5.002379517	5.228187547	4.942216954	5.146401301	4.903752707	4.947946632	5.269169388	4.929497436	4.92194332	5.106351155	5.068805833	5.71852531	5.881589548
UBD	7.52769722	7.536349647	7.320057825	7.845387221	7.529440205	7.307257053	8.571736006	8.253959699	8.54536006	7.835994064	9.284146408	7.16714583	7.302710613	7.666449853	7.856701318	6.32284217	8.364961327	6.428683555	8.861817791	7.915200215	9.728732471	8.055860759	7.352812059	7.536781718	7.220479128	9.551240454	7.528680895	7.133157832	8.130801568	8.960185163	6.850547362	8.600889	5.576790099	5.297016256	6.108275935	6.715125141	6.612622824	5.780301226	6.665366933	6.620346084	8.575902088	5.780667706	6.858581228	6.238840636	6.832563386	6.101629056	6.169382917	7.762531437	7.972950792
BATF	6.029705992	5.948385256	6.468249283	6.367167628	6.347458244	6.155900418	6.36472242	6.370541719	6.181134233	6.212323504	6.287546775	5.911149543	6.266551773	6.056548904	6.127578037	6.282148392	6.199913008	6.314076352	6.020167405	6.445161078	6.666028692	5.913488743	6.322085582	6.358213771	6.092532734	6.316824362	6.313199347	6.265367623	6.419707183	6.161655764	6.022212133	6.191431545	6.118608509	6.157708205	6.590135097	6.082789901	6.291742721	6.386712092	6.08160224	6.551880126	6.292196774	6.268614803	6.180295068	6.211180882	6.605540439	6.969356985	6.811372636	6.354895397	6.235023818
GLRX3	6.877005481	7.059021424	7.060820404	7.257464066	7.064112367	7.057611343	7.077962174	7.021779586	6.93407005	7.043751132	7.092325354	7.014873439	6.905907344	7.095736433	7.198528521	6.867088133	7.006780833	7.105204933	7.022426421	6.844301265	7.028330422	6.934025809	7.059780331	7.001018892	7.045794276	6.999785825	7.06207685	6.927063264	6.98834455	6.844980063	7.068174657	6.908890283	7.219547198	7.091646301	7.267589006	7.093276031	6.99727806	7.116455699	7.112747187	7.095311213	7.273885785	7.110340234	7.083622663	7.089102676	7.048574132	6.949542603	7.318076213	7.022503195	7.140383425
CEBPG	5.783925128	4.532014303	4.186175821	4.314570169	4.723750121	4.526268162	4.492465233	4.846280557	4.511913897	4.551267809	4.095318455	4.376141071	4.372677305	4.713032137	4.317416928	4.484225218	4.599500355	4.567964566	4.711830828	4.627519108	4.403232661	4.966730302	4.548753939	4.446715579	4.380162265	4.569622035	4.645124407	4.56503452	4.437375016	4.384698848	5.185090149	4.745412469	5.229597874	4.604353962	4.425630113	4.968882205	4.922289093	4.532472979	5.172827886	4.118440361	4.448073436	4.487421342	4.319562438	4.528433442	4.208483305	4.314225931	4.307477734	5.806095765	5.610936651
DCTN2	9.486289431	9.611162479	9.535058372	9.264233041	9.784636859	9.480815812	9.83669104	9.363302055	9.477726475	9.789841788	9.497475009	9.438547812	9.659956528	9.688333962	9.688004808	9.533814304	9.657409589	9.741400179	9.501443624	9.46632324	9.517256236	9.498503118	9.850896706	9.523047156	9.324701183	9.395003465	9.725760315	9.643540999	9.584033811	9.395440893	9.89649541	9.858967486	9.541497324	9.526122934	9.80848119	9.492452329	9.760522886	9.691910853	9.552033533	9.806044812	10.00398292	9.577567107	9.654196542	9.564723151	9.450975416	9.868673113	9.72230774	10.79923014	10.71508266
ANP32B	9.962318491	9.818261945	9.95510153	10.00687833	9.976976084	9.881379391	10.77098042	9.760089736	10.29485751	9.984039215	9.685161916	9.990209493	9.948324244	9.902513483	10.1039511	9.704193155	9.910712922	10.11932313	9.866410254	10.29093972	10.14581281	9.76273097	9.657692225	9.836736533	9.958297968	9.903386015	9.846850764	9.795004469	10.08623855	9.801151342	9.692233305	10.06735155	9.59940785	9.741863009	9.558463229	9.866310561	9.707357177	9.745620821	9.707823623	9.494683612	9.513784629	9.967253267	9.78874248	9.735664978	9.750113	9.153964178	9.6471721	10.94182853	10.8173947
HBXIP	11.29910149	11.31001561	11.39191412	11.40646824	11.43419549	11.45720739	10.77785169	11.49118122	11.33992022	11.07426235	10.98695903	10.88686525	10.98532326	11.08793199	11.30253314	11.61822188	11.57178022	10.85755785	11.47526621	10.94698812	10.89254784	11.26009016	11.56915189	11.21730464	11.24555625	11.01558716	11.31482275	10.91540995	11.46349931	11.20041316	11.38413047	11.10666469	11.73711022	11.64371574	10.76379257	11.51771124	11.73634534	11.65275623	11.57767067	11.08383711	11.003016	11.0119496	11.36906313	11.21034487	11.13742901	11.3870349	11.3002007	10.91253197	10.9524533
PROCR	4.039079649	4.252484644	4.069481661	4.059121527	4.717188238	4.125853578	4.299723411	3.805515085	4.538177263	4.167983779	4.263761799	3.954016859	4.117800213	4.086388035	4.006008246	4.052118048	3.907739617	4.004389278	4.414352018	4.497072715	4.376692622	4.780452142	4.210710705	3.900970122	3.940994525	4.335648885	4.135082075	4.042418673	4.271069189	3.972520013	4.006008246	4.151390682	3.98747913	3.943981363	4.015177287	4.111806973	3.892801943	4.026573644	4.124887078	4.17873809	4.631396506	4.031468373	3.684650661	4.094863256	4.019038175	4.040829134	4.124889876	5.073983541	4.818749135
TM9SF1	7.699589027	7.699340208	7.659210853	7.580871623	7.689965933	7.663940428	7.993899927	7.730364929	7.819770591	7.783358922	7.732358534	7.892535669	7.518163333	7.917022797	7.675123216	7.199461798	7.850892586	7.873480015	8.000130047	7.975199187	8.020669336	8.368109862	7.019236154	7.811293296	7.753915573	7.936556256	7.868934273	7.722294484	7.723851478	7.775932813	7.693288936	8.198448634	7.612174331	7.589828219	8.023722289	7.835818046	7.590676389	7.56832268	7.769569444	7.574124134	8.089419749	7.430523203	7.571759963	7.567305039	7.211816745	7.296691108	7.22121922	9.796354136	9.690061937
PRDX4	9.006846828	8.596927406	8.518168708	8.380803967	8.81066814	8.418994861	9.906594542	8.431003512	8.849732264	9.118710151	8.765818587	9.000305458	8.630774635	9.04659618	9.096517594	8.254910493	8.911047622	9.001484691	8.923746613	9.385219626	9.481390118	9.037022838	8.766438245	8.512525927	8.156519246	8.827380918	8.258678784	8.169628269	9.214284286	8.674620091	8.798390504	9.302248441	8.452839485	8.627768309	8.759980437	8.832414274	8.494787969	8.235675401	8.740986262	8.659366075	8.869565462	8.598077793	8.412449723	8.496997133	7.981831758	7.638958985	7.443975759	10.20138528	9.958100659
ARL6IP5	9.641271934	9.5026238	9.550359988	9.89390338	9.646901992	9.112741968	10.63010635	10.01302708	10.42040014	9.510166203	10.27600651	10.28547123	9.172312258	9.547739811	9.646260044	9.283570948	9.751672552	10.39277519	9.887568186	10.21357279	10.50510758	9.670382735	9.601870391	9.062995815	9.383632632	10.42832973	9.478556767	9.278200805	10.00735536	9.678426395	9.633332481	10.30313419	9.380410618	8.778962032	9.694807931	9.395697041	9.388274701	9.294988168	9.096598894	9.455079797	9.229586368	9.517948881	8.976633409	9.396122585	9.149826712	8.92254617	9.055635582	9.95322788	10.03425985
AGR2	4.992019372	4.52844298	4.614227802	4.408296185	4.899409171	4.9879608	7.263186187	5.475001333	5.9550098	5.124883233	5.610926333	7.63115217	5.002140257	4.81891429	5.17804781	4.720091915	5.224705672	7.477146148	4.839648364	5.632170268	5.191844737	5.858210807	4.788695525	4.930530036	4.615866057	5.812247104	5.255200402	5.050421769	5.651430022	5.356425309	5.434414819	5.263171956	4.791660305	4.613435552	5.500593049	4.797955555	4.432189656	5.097873302	4.623601193	4.684692055	4.888275326	4.926984957	5.578351431	4.732196948	5.058950737	4.445033022	4.714689567	4.469578149	4.312194465
ARPC1A	8.980133446	9.229224019	9.116694844	9.077542101	8.884892631	8.96544254	8.872404741	8.637038374	8.935703536	8.900785893	9.013124856	8.962391682	8.59552017	9.065022894	8.939261604	8.58947942	9.099278625	8.842761773	9.045877953	9.149272304	8.761180444	9.211341576	8.5975964	8.858154514	8.978552795	8.91634219	9.222541898	9.132213221	8.847731927	8.913133504	9.240439081	9.227134299	9.100275513	9.190159131	9.148273823	9.008334871	8.803576443	8.910458305	8.985711565	8.801430187	9.223699361	8.885136039	8.782977123	8.907431072	8.521155061	7.952040174	8.709956788	11.4157886	11.12827902
HTATIP2	7.223326853	7.933465581	7.339398145	7.324795903	7.472030035	7.063376112	7.611678112	6.93499473	7.560323464	7.967200517	7.837977247	6.877310733	7.399687281	7.958780496	7.86445864	7.101841065	7.290408772	7.544122967	7.718469623	7.663749755	7.907205947	7.951641076	7.452996304	7.303957779	6.9467664	8.014251552	7.480208767	6.947050912	7.417242459	7.768058607	7.333282905	7.937509986	6.901805823	7.170469594	7.251958795	6.874516644	7.361819731	7.204752175	7.264415493	7.55889832	8.190879019	7.154358692	7.319207019	6.493118052	7.167731595	6.014674045	6.445321934	9.739163336	9.761605616
AGPAT1	7.26024243	7.631877347	7.609016855	7.789840123	7.539824144	7.607346095	7.188053437	7.655506015	7.320883184	7.651728548	7.513371224	7.686793591	7.725321219	7.589254566	7.539116595	7.766320555	7.581611945	7.385162018	7.43877895	7.150970276	7.229869668	7.433077938	7.675401343	7.64814779	7.6380726	7.41412615	7.63905317	7.419247658	7.351602907	7.506018838	7.580807914	7.499302352	7.640390238	7.656708644	7.557136041	7.521259321	7.605083804	7.556695353	7.476639212	7.692429935	7.553728058	7.356333949	7.673289658	7.484323768	7.493697125	7.53161287	7.437958583	8.902653174	8.733483694
AGPAT2	7.161250819	6.289068795	6.538058107	6.584777225	6.306153278	6.474253173	6.36495468	6.605045874	6.3479982	6.120994568	6.534537131	6.665278319	6.457163353	6.283639833	6.33022618	6.456156439	6.353873463	6.432192207	6.062819638	6.421639779	6.390510505	6.512854324	6.256007031	6.556330862	6.616871622	6.394524972	6.624576144	6.77460819	6.754530988	6.700440116	6.797606108	6.721129843	6.44264746	6.29422083	6.404379701	6.279474242	6.315365345	6.196892788	6.225823364	6.504553876	6.682006063	6.557939233	6.190747276	6.349222092	6.521978837	6.727489371	6.653779668	6.753824175	6.580516827
RPP30	7.551881254	7.600307249	7.380894822	7.328636296	7.333856453	7.26165405	7.507415001	7.466509284	7.400605288	7.534160875	7.510681331	7.474951546	7.170929792	7.51278416	7.503289212	7.508112323	7.477737351	7.431914388	7.454359199	7.586863963	7.566308891	7.648988942	7.62552181	7.252110876	7.291977422	7.168316988	7.2639658	7.449996885	7.452880493	7.237479529	7.128980264	7.403317211	7.381707452	7.442975107	7.34241458	7.219418016	7.015594054	7.335421854	7.441966948	7.42155875	7.804279149	7.404390153	7.312466075	7.181674593	7.060028361	7.030678823	7.041401804	7.304241958	7.50801528
RPP38	6.441193784	6.612336149	6.444201305	6.553839419	6.514748509	6.484202446	6.564084466	6.518506062	6.342902585	6.371068237	6.885899556	6.56743199	6.258144207	6.52702637	6.487534117	6.575123586	6.347515664	6.254381801	6.391092325	6.399773297	6.509741081	6.361185768	6.676483753	6.473793631	6.114705364	6.328158614	6.434666833	6.457593615	6.434820211	6.551128444	6.471285344	6.496316211	6.510730566	6.510594394	6.633282271	6.383941831	6.770010947	6.23009104	6.563448147	6.554254415	6.571193323	6.574847428	6.398917259	6.575190799	6.405699699	6.81354433	6.521714931	7.501414733	7.441609692
SPTLC1	8.360866815	8.251638124	8.2562526	7.989955096	8.0284172	8.186250734	8.465256001	8.151127512	8.380087672	8.195358807	8.24696803	8.326039813	8.084204574	8.182458115	8.015436058	7.632456078	8.177927273	7.958459781	8.318223288	8.125363327	8.217519341	8.487863419	7.902391173	8.000089943	8.142253376	8.338643663	8.136486143	8.005252748	8.342653064	8.319242962	8.074405321	8.491834338	8.003101963	8.053800639	8.24698395	8.141629368	8.223883667	7.995632818	8.244182366	8.123322795	8.210236803	8.163791976	8.180493125	8.168455176	7.752478836	7.791483981	7.832680496	9.516990163	9.267881486
SLC35A1	7.575554053	7.262714	6.895693607	6.696809509	6.870256305	7.091610138	7.043172092	6.975147347	7.165242938	7.022432935	7.014172524	7.227663561	7.062083302	7.425216381	6.994562932	6.598048725	6.927455921	6.874276534	7.372257858	7.344746816	7.011862041	7.372688042	7.467060515	6.939423485	6.996047585	7.304842843	6.640452721	6.914381135	6.991072226	6.890506895	6.872218744	7.035508205	6.592973664	6.716386118	6.366329794	7.13672439	6.89824614	7.291347257	7.235248438	6.50536693	6.806170745	6.791541261	6.759722104	6.762748757	6.548274592	5.887579775	6.560963494	9.916245915	9.579301398
CEL	4.353320725	4.30625294	4.673821603	4.666924413	4.130103168	4.600670713	4.038570501	4.209228112	4.143190465	4.173632327	4.221300825	4.124665317	4.559059878	4.431886023	4.518686663	4.724750836	4.311276686	4.30509536	4.24415975	4.055316333	4.047651908	4.153200979	4.427740209	4.389105917	4.645549587	4.149327534	4.334713012	4.289438146	4.197415853	4.191963573	4.192742034	4.087572447	4.711965469	4.391673878	4.264277503	4.657205741	4.750377039	4.611338624	4.504275652	4.762866092	4.339967046	4.598790564	4.436106274	4.362861142	4.923993878	4.684394927	5.171612982	4.643068317	4.665161671
SLC19A2	5.903391517	5.403693512	5.504963808	5.009940056	5.640999924	5.647816848	4.752175105	5.56326639	6.114154129	5.449042487	5.328428131	5.391166466	5.789512651	5.89319898	5.288366336	5.624303937	6.108189176	5.18453966	5.704274854	5.325834472	5.339002947	5.16956024	5.721580782	5.746420781	6.055083798	5.661213602	4.950568107	6.148347047	5.437800383	5.546399666	5.752128642	5.395228575	6.026044146	6.185208898	5.387670933	6.62468048	6.399512854	6.488527465	6.984238394	6.184256419	5.574570335	7.335661976	6.868222704	7.155111101	6.513445823	6.230310194	5.438765773	4.887618179	4.750348974
IFI44	7.093484357	7.83250208	5.031426525	6.637680399	7.211954024	6.960759194	7.013021383	8.490278675	8.640617761	7.272561604	8.247814167	6.931254047	6.616012818	5.720496091	5.363707367	6.177071771	6.54818289	5.99475771	8.473787766	8.601637143	8.685259917	9.219934396	8.642646727	8.600164404	7.528757118	8.198665899	7.184325031	7.623140519	7.248070907	8.905370424	6.648715224	7.737401715	4.286943548	4.157420983	4.589614758	4.179676372	4.218313253	4.427022196	4.406323644	4.489911184	4.547381861	4.165692903	4.338706782	4.66952755	4.506680543	4.735960822	4.443455084	11.12358079	11.35850068
OLFM4	4.405066826	4.740066865	4.339738754	4.056123826	3.872807002	4.511489488	7.50718292	3.65276916	6.136679658	3.784001927	6.652420612	4.592685133	7.330987422	4.84405799	5.931664051	3.816936963	5.9807929	6.173958153	4.29556002	4.174340611	6.466208458	7.601969412	5.091758999	4.192776777	3.939469545	4.456188885	5.045467042	4.237282751	6.889219536	4.823855562	3.906515357	5.238050317	4.186099761	3.926098968	7.245099014	4.232534815	4.50794531	4.455836655	4.086854549	4.700124502	5.272329606	4.728516828	3.759658036	4.280845603	3.980691531	3.886030688	3.753594633	4.301728998	3.93538834
CXCL13	3.946164287	3.612671531	3.756319168	3.650539157	3.750495249	3.71509259	6.827034431	3.851859659	3.727919206	3.862433376	3.717345035	3.654024008	3.777623222	3.677794661	3.73091904	3.852584677	3.688214282	3.767594516	3.666283459	3.802812555	6.491637804	3.636136924	3.753622565	3.871388065	3.859221002	3.619456168	3.763166607	3.815184837	4.201950704	3.745817446	3.715076278	3.630414412	3.733706974	3.727761846	4.02211272	3.855977147	3.615795004	3.781089978	3.63937863	3.784251048	3.762931998	3.673647131	3.784075381	3.705087228	3.988154401	3.717624587	3.766826649	4.089761123	4.283471821
ARFGEF2	4.467037053	4.374614746	4.355800757	4.61705463	4.203179951	4.814914188	4.250450515	4.489090207	4.427135559	4.541491552	4.630489574	4.298721702	4.531623901	4.490741576	4.44672958	4.685377461	4.586142749	4.616486933	4.642968337	4.674588634	4.586882434	4.707792276	4.580142458	4.539260823	4.678304224	4.749387359	4.560381868	4.470981843	4.588781519	4.697493311	4.603289092	4.717196639	4.597113604	4.621900394	4.619216318	4.581450506	4.771356207	4.493303526	4.764048877	4.354008141	4.571954842	4.685364702	4.637633485	4.519521953	4.56894536	4.417783093	4.585212103	4.936293043	4.827285662
ARFGEF1	7.258240681	7.201355524	7.109652174	7.207907218	7.149606989	7.373354489	7.227529369	7.204790235	7.141961632	7.2645856	6.910517093	7.290982797	7.090683057	7.436479631	7.340808115	6.993403117	7.361078771	7.543447989	7.293399523	7.45955153	7.34024063	7.342179817	7.073381787	7.418746958	7.530140091	7.446680932	7.491301397	7.358930695	7.30074034	7.338522744	7.271505638	7.365965847	7.107654547	7.151174539	7.171599411	7.408916861	7.214881828	7.145362895	7.422578479	6.929509947	7.057284325	7.27816122	7.176311879	7.023473852	7.004624318	6.881302072	6.895862241	8.264589084	7.973570585
AKAP3	4.956149864	4.926495958	4.809554849	5.088047241	4.742682547	5.08446689	4.698273285	5.173735593	4.99277687	5.181443817	4.816164821	5.048391838	4.953584518	4.838227768	4.989674823	5.292354816	5.050054052	5.050939427	4.993297931	4.798215825	4.921121592	4.672041987	5.027440658	5.188917507	5.169593517	4.718276599	4.908547917	5.009772344	4.841833554	4.719500367	5.355816436	4.969151964	4.919955445	5.209621527	4.913402275	5.028384781	4.901269258	5.304432714	4.977251788	4.795716538	5.330708072	5.295876882	5.274511536	4.847472941	5.145900185	5.361081816	5.257883784	5.429232271	5.453438281
RABAC1	9.208316288	9.217833708	9.358511173	9.09378993	9.000805345	9.057892501	9.270882103	9.051481902	9.15671214	9.1497508	9.238117588	9.284553923	8.933130684	9.159863069	8.891083233	9.015094088	9.10543792	8.855962647	9.417251337	9.348355347	9.367379526	9.591659987	9.363473983	8.914826886	8.975262946	9.061317196	8.64644237	8.987698231	9.078391592	9.17178736	9.232836517	9.329530032	9.200243837	9.249076627	9.843739271	9.261804657	9.269724244	8.677425326	9.363754834	9.061140931	9.611320639	9.13919886	9.19543769	9.126787276	9.138175127	8.471224517	9.018233804	10.84109995	10.64263308
CELP	5.249667568	5.633715841	5.85216497	5.600437948	5.343484481	5.579836211	5.106084198	5.29830584	5.148406128	5.299380307	5.301191806	5.351258398	5.620994349	5.150275238	5.199589692	5.746446916	5.411883214	5.708907886	5.217365474	5.323995453	5.264291242	5.090387371	5.630649522	5.626663363	5.755277948	5.077949877	5.366406817	5.39274438	5.331377684	5.483198069	5.743600398	4.997230313	5.945966926	5.556998612	5.52164516	5.528743712	5.694961541	5.804131837	5.400199998	5.5360811	5.553663596	5.779100911	5.619344837	5.470948273	5.441151601	5.928466498	5.617421561	5.804744128	6.192295783
DPYSL4	3.903662028	3.932361862	4.121746011	4.216162562	4.089676651	3.925706679	4.0402036	4.089403012	3.973745637	4.000284447	3.992909954	3.96707727	4.108969406	4.030336829	4.051887914	4.250199991	4.015712364	4.008547074	3.836904753	3.896110106	4.021930579	3.947973577	4.115115432	4.063194201	4.006639894	3.954213795	4.021320672	4.064457049	4.096785924	4.16728099	4.114415363	3.949116459	4.070164389	4.231366062	4.301423969	3.96518995	3.950196562	4.043644074	4.103669236	4.175388833	4.004828501	4.044213496	4.060807101	4.087080305	4.448118976	4.312855984	4.238590308	4.56709744	4.498517036
SIVA1	7.353675817	7.4435508	7.269886653	7.674828466	7.918769143	7.234357393	7.340015687	7.139883275	7.28067682	7.478910541	7.051365759	7.306159099	7.023151414	7.588074318	7.577703999	7.746113681	7.274302514	6.976933152	7.268703601	7.669100219	7.109226463	7.258823917	7.672982755	7.253903593	7.233866712	7.177764678	7.626558943	7.207595467	7.433978102	7.089248131	7.189323233	7.290631304	7.534701002	7.356505741	6.812394426	7.704548408	7.611658469	7.407322205	7.42263537	7.40042012	6.885795902	7.155430388	7.031210141	7.047682444	7.370409379	7.313266478	7.122097044	8.004841095	7.867104103
MRPL28	7.305516827	7.075699018	6.998104013	7.486311659	7.52213355	7.115497769	7.233618943	6.996494038	6.954784287	7.059243019	7.064954655	7.108016839	6.894025388	7.210478602	7.334134278	7.22406968	6.806440476	6.924349443	7.161761859	6.882531256	7.05918215	7.101218773	7.239844944	7.150195414	7.253919306	6.845810695	7.673949172	7.337218242	6.978519644	6.858371279	7.26432586	7.275930704	6.976837873	7.281501706	7.250630844	7.145569548	7.152195017	7.223360653	6.990923762	7.393740397	7.549651733	7.107468088	6.843425543	6.928090551	7.194361565	7.466005374	7.307141681	9.38362959	9.071236096
CCT7	9.425369794	9.234549133	9.275902338	9.178959617	9.336933059	9.409981199	9.617169827	9.141680968	9.361104917	9.458905737	9.511059656	9.342341152	9.018399984	9.560489309	9.373656114	9.138565878	9.280912471	9.357010886	9.371050749	9.387501545	9.561434945	9.400486707	9.100332513	9.187169444	9.245798727	9.19502752	9.040723139	9.444226943	9.23630755	9.3741996	9.447476272	9.406032906	9.16710305	9.2833668	9.381555513	9.244258346	9.328137119	9.359475042	9.251851588	9.341281809	9.550812998	9.322615023	9.41702072	9.173041529	9.091567637	9.298969491	9.278661588	11.41274153	11.13716875
CCT4	9.938036937	9.993819813	9.890094139	9.800082132	9.877758171	9.954063768	10.05835037	9.726238938	9.64775797	9.881770205	9.785174431	9.96330666	9.545589757	10.01547501	9.989178208	9.814707871	9.806570014	10.00740008	9.893367077	9.902901809	9.949211299	9.825195829	9.74721053	9.658267862	9.669410357	9.834710504	9.921702255	9.877345179	9.819576492	9.756383281	9.828494433	9.957292035	9.720597459	9.858368478	9.769734651	9.824155614	9.828816929	9.89635716	9.779626323	9.863066457	9.856341886	9.777515817	9.719067709	9.613985861	9.364063816	9.346757808	9.296662345	11.32693091	11.23061735
CCT2	9.472346702	9.387271772	9.416810269	9.518401819	9.689076967	9.485692734	10.01585857	9.317013736	9.663871505	9.305914067	9.91675185	9.722625307	9.166547572	9.851859984	9.57844137	9.060564547	9.434571561	9.528034444	9.637000962	9.478441021	9.731717516	9.737426082	9.338451358	9.41732608	9.363661536	9.935191894	9.077654873	9.590744591	9.490590895	9.525005719	9.46982603	9.738500577	9.453799801	9.451926562	9.295990618	9.674061822	9.44563981	9.567909278	9.608022	9.064131235	9.453021998	9.291892772	9.330130101	9.19722664	9.210956824	8.65505058	9.043679605	9.897823097	9.910925134
NPC2	10.43130963	10.90247138	10.7807755	11.02189034	10.96803129	11.02099709	11.23106145	10.68572946	10.91964087	11.23098666	10.96691242	11.03637481	10.79655455	11.13814858	11.02457062	10.62384087	11.03465838	11.03171104	11.0979456	10.76401194	10.95909744	10.65614937	10.88862017	10.65125794	10.46381433	10.96492335	10.63355042	10.33728984	10.8673548	10.63118615	10.55556741	11.01941359	10.69033781	10.66279854	10.28150975	10.80555161	10.74765976	10.30716421	10.62518849	10.84209761	10.40260843	10.15763205	10.55906082	10.61670703	10.6186252	10.6662429	10.62625421	11.58499265	11.57622373
GNLY	4.619432249	4.510242182	4.667728443	4.824635146	4.616258607	4.742962499	4.682748965	4.704524725	4.426092119	4.698379443	4.772493903	4.581479625	4.490646137	4.639392382	4.658599131	4.810052364	4.411021675	4.769284016	4.519965251	4.700224158	5.041498173	4.781841784	4.626133715	4.601724784	4.651955323	4.523504607	4.941715533	4.6778151	4.550925615	4.567304386	4.650797364	4.720527777	4.615913208	4.705772322	4.935866723	4.701755848	4.476194227	4.628773369	4.52384175	4.681597365	4.567965067	4.682072432	4.668960492	4.661919714	4.986990127	4.865748329	4.820031902	7.284260414	5.646150499
TACC2	6.434243212	6.663261056	6.495254144	6.746818847	6.275043392	6.385294111	6.389479631	6.206072515	6.7119412	6.599547187	6.444918737	6.588692701	7.278893672	6.892744993	6.438343233	6.877490124	6.884221093	6.598830847	6.600860674	6.556164291	6.35958688	6.588585814	6.88921927	6.513792782	6.518323373	7.210852243	7.105012524	6.877892321	6.775475738	6.573808824	6.962263126	6.425249852	6.89818075	6.421636021	5.970070355	6.58885471	6.543522733	7.026035465	6.526928045	6.78607541	7.254913596	7.200781242	6.859756886	7.394081468	7.25446633	7.747081472	7.435984657	9.009986264	9.084350692
CENPA	3.960470743	4.194372244	4.000178494	4.348003301	4.252352964	4.08995397	4.335909226	4.233229605	4.16432623	4.27709819	4.295079417	4.057852141	4.160994151	4.262553695	3.995546193	4.642170559	4.136339193	4.22537115	4.045584759	4.019434657	4.387313442	4.138260718	4.218922229	4.18466514	4.201575287	4.175810476	4.012492119	4.104992637	4.084511079	4.084239199	4.291902758	4.292604742	4.16525511	4.228160548	4.164132675	4.015697325	4.157320598	4.215852518	4.099156819	4.10664038	4.178280473	4.070251116	4.139197706	4.177384412	4.224561402	4.325455368	4.158924021	4.694474931	4.897937974
SORBS1	4.569954832	4.633647746	4.638331998	4.476638082	4.402746633	4.520688237	4.336688709	4.563576096	4.262762831	4.41433174	4.50642781	4.556590237	4.651707072	4.599098725	4.529526442	4.623311055	4.633257149	4.398447662	4.51587277	4.347987432	4.414489938	4.404176353	4.455670799	4.488841401	4.42950521	4.456504627	4.573053676	4.579663406	4.390641228	4.546162731	4.596968601	4.502323876	4.587097702	4.548222574	4.438044006	4.541347305	4.602976042	4.580110547	4.519423687	4.556440762	4.472216201	4.505028379	4.641631397	4.585234703	4.756004282	4.419965829	4.476201863	5.056256738	4.979991023
IFITM2	9.694005436	10.03080974	9.455460738	9.933492575	10.50201414	9.3526987	11.74603028	10.50373824	11.12138318	10.32460443	11.59644039	10.35079534	10.60421748	9.851985994	10.61969608	9.514488895	10.10225724	10.95794772	10.46783157	11.34070971	11.0875318	11.71982643	10.26984463	10.26709784	9.766539262	10.59530595	10.71073731	10.83156973	10.87624037	10.62126256	9.439834622	10.62102676	9.133828548	8.886799928	11.86207252	8.600743301	9.197937075	9.084242261	9.214104108	9.632525755	11.38827618	9.001704164	8.829112124	9.325857759	8.941510903	9.364803692	9.1551826	13.47725764	13.57703816
COLEC10	3.940884035	4.042366327	3.791914001	4.173612717	3.919790167	4.068391164	3.81752485	3.860812768	3.605425281	3.985260996	3.784505571	3.890363537	3.987408586	3.987299855	4.156408072	4.367520649	3.70973653	4.046765492	3.766233087	3.876551174	3.799152993	3.836680599	3.871559431	4.071212309	3.973306834	3.723390745	3.911311185	3.960487006	3.912387209	3.997364495	3.970861915	3.817213838	4.018051028	4.19609838	4.08173032	4.155118808	3.837102793	3.916240472	3.814696549	3.993572971	3.858690635	4.182250748	4.181517608	4.134878022	4.066563597	4.343704858	4.236938878	4.644211418	4.714077123
POMT1	6.238126946	6.309443052	6.09091972	6.471116364	6.653864158	5.779006347	5.960273958	6.021862746	6.078238772	5.973725516	5.673556374	5.70863452	6.317757792	6.181218856	5.867702632	6.311120084	6.209274198	5.92932858	6.245402989	5.786575821	6.043016775	5.727146962	6.238656297	6.36383587	6.301542276	6.045866838	6.625699042	6.065640059	6.007205281	6.105882145	6.182829612	6.173204643	5.988509053	6.128167124	5.788254994	6.336503946	6.066279464	6.349926472	6.090326968	5.977162505	6.23428688	6.198744808	6.140059482	6.136074783	6.199440365	6.035625246	6.347070773	8.289956328	7.81656082
MAB21L2	3.745580468	3.918829662	3.74047232	3.845760395	3.846448449	3.757593125	3.699549639	3.818046101	3.697073764	3.693195964	3.770776473	3.749704346	3.817091927	3.73762884	3.827183411	3.811810984	3.79765989	3.770477741	3.717300202	3.7227513	3.757745078	3.657633328	3.770556636	3.802120555	3.779206923	3.832199909	3.819166622	3.79405527	3.755848492	3.91202956	3.698602432	3.635221609	3.830004166	3.767337089	4.029302481	3.767283619	3.73787495	3.744172833	3.663091201	3.820202413	3.793623629	3.857290001	3.833458233	3.826310153	3.844173432	4.120310048	3.918919259	4.309408217	4.407328775
TXNRD2	6.308108744	6.186481951	6.282646186	6.51758284	6.273949677	6.446447015	5.924239395	6.048293919	5.786037044	6.24014136	6.009068355	6.470754093	6.231278702	6.501356468	6.607400516	6.447790587	6.387931313	6.023830799	6.033330704	5.863373453	6.071614957	5.992579931	5.971911146	6.180092411	6.34859546	6.021375072	6.669118786	6.206674769	6.109206359	6.214682312	6.472585762	6.378208611	6.654291798	6.39896047	6.233242819	6.697934293	6.731282381	6.504193161	6.366504308	6.319647558	6.515603076	6.306913542	6.337892791	6.581256276	6.190432267	6.34000185	6.59204288	9.269334973	8.764422905
MTHFS	8.697811364	9.335878673	9.423656142	9.286435116	8.90853102	9.05100415	8.489721419	8.817219729	8.764913605	9.268048026	8.97807606	9.023604188	9.06098259	9.159614748	8.557577129	9.173684743	8.901595329	8.754054388	9.145907227	8.67673592	8.646055343	8.88007838	9.190176119	8.970136622	8.95550643	8.643852588	9.195832942	8.380945955	8.548028693	8.830227067	9.354580545	8.69381896	9.728892849	9.347309262	9.341179663	9.390972881	9.218618819	9.328906606	9.23688083	9.333861628	9.365392829	9.471730384	9.251165753	9.315356139	9.550828512	9.481530075	9.452279695	7.297972599	7.604561
DRAP1	6.664212543	6.759558193	6.669189735	6.858437498	6.60525929	6.609507138	6.847144939	6.468334806	6.679626774	6.896152428	6.815558161	6.751713168	6.532502762	6.793616887	6.602993055	6.499858708	6.737538386	6.485952595	6.5727845	6.798626989	6.865012551	6.801457755	7.025295638	6.649608089	6.819517329	6.628762408	6.978284305	6.578525462	6.508017127	6.676890201	6.987170014	6.768463296	6.822403006	6.711848802	7.054712306	6.708350797	6.736094139	6.479290238	6.797181551	6.576147398	6.65009915	6.928433767	6.75031196	6.687712703	6.678868157	6.798654244	6.433027133	7.527659948	7.143626443
CENPB	4.338582244	4.34651932	4.368961342	4.222153486	4.38508455	4.466842573	4.204079309	4.297691601	4.294958273	4.555458622	4.202810081	4.239562849	4.513923764	4.115488799	4.380967084	4.236409123	4.478180631	4.384775118	4.362563185	4.238096877	4.055602968	4.234702103	4.324632819	4.324913462	4.178373364	3.972063905	4.250781326	4.37219055	4.415891526	4.273425913	4.107576708	4.429080856	4.540646187	4.439697011	4.342969838	4.382252635	4.319095019	4.59538023	4.432744079	4.442247615	4.711018469	4.489905305	4.476928727	4.47143455	4.505010267	4.689456025	4.31407659	6.172017552	6.02331952
SCGN	5.42567114	5.160783333	5.041610298	5.598372817	5.006188214	5.198629445	5.217205868	5.296307079	5.34150263	5.478999143	5.176232415	5.187834517	5.296509515	5.562749307	5.114068282	5.42572408	5.285070291	5.504873429	5.380150527	5.303031157	5.549409101	5.091461268	5.268254759	5.256675517	5.63279097	5.498693641	5.413160653	5.387534296	5.415173509	5.121879951	5.309569436	5.188507889	5.21789866	5.356743115	5.951084454	5.313190092	5.174934861	5.424181935	5.373839014	5.780942429	5.559654413	5.260466002	5.452754776	5.49471392	5.494284824	6.20650301	5.549536764	5.809160255	5.790616515
C6orf108	9.867234816	9.747014805	9.854287331	9.897084148	9.81417335	9.805289625	9.165439992	9.804801972	9.510168746	9.866152889	9.532350472	9.660040789	9.366863006	9.839812011	9.504739388	10.05279771	9.663619805	9.066964497	9.70971563	8.943534483	9.553549839	9.554638572	9.822894979	9.631880192	9.332205499	9.395789004	9.777017826	9.342232027	9.377420491	9.45813274	9.816707971	9.346228489	9.825426528	9.835018998	9.505599454	9.878466579	9.858802964	9.744512052	9.727227768	9.816233464	9.25624138	9.67383087	9.754590275	9.60043944	9.823596753	10.04457845	10.0318622	8.061629985	8.260486771
SMC2	5.456359839	5.501780637	4.945223515	4.440489221	5.398139277	5.243967898	5.549384506	5.256463754	5.181769144	5.297335181	5.244961767	5.126677831	5.163514203	5.29644608	5.229177397	4.850734623	5.408462566	5.418580422	5.753316267	5.107717796	5.615020217	5.400225821	5.086952101	5.411303847	5.311885642	5.459720759	5.468030182	5.225934102	5.372168892	5.141054107	5.321170173	5.793367614	5.247579781	5.295912259	5.249121767	5.319242845	5.312999101	5.620708584	5.130679121	5.13830686	5.36036046	5.215095557	5.283699466	5.347603183	4.956304775	4.931868384	4.849100029	6.471121706	6.662143362
PRPF8	7.73322453	7.475870079	7.369486839	7.202821704	7.3226072	7.462451035	7.886772349	7.461178458	7.347471454	7.602998091	7.200966311	7.659074078	7.773825813	7.53603109	7.418792644	7.715472306	7.511436478	7.393754579	7.392349446	7.4824977	7.479365063	7.451699013	7.338704705	7.84801477	7.478325002	7.23276888	7.881265427	7.600945731	7.58994191	7.548808778	7.473771723	7.603252212	7.499309996	7.683440092	6.801651651	7.553122984	7.759869701	7.78488146	7.626699556	7.529703336	7.532546724	7.543038791	7.509164212	7.452808269	7.354231198	7.772278159	7.443583714	8.882567283	8.43136816
ERN2	6.007350362	6.056439388	6.177934174	6.423544157	6.006101216	6.073731178	5.849741069	5.828538736	5.968862972	6.321390649	6.034022821	5.691203633	6.352753545	6.09169783	6.230734391	6.606847249	6.029994353	6.221714878	6.052830225	6.12545693	5.60252274	5.851579928	6.17459423	6.071421772	6.227431248	5.968633396	6.327908665	6.087584592	5.852944219	6.011564235	6.355974215	5.723362158	6.20643043	6.131454998	6.415561236	6.077909753	6.238601065	6.298548958	6.007351836	6.420111844	6.254201395	6.219484323	6.175559941	6.287338681	6.615828296	6.625259835	6.422738411	6.078270672	6.138975206
AHSA1	8.553272875	8.356013453	8.387728097	8.715320723	8.657131358	8.195789057	8.496010849	8.497515311	8.224320113	8.270917812	8.242809851	8.663096946	8.346395569	8.55243636	8.343387421	8.480081673	8.167003956	8.258305769	8.495597815	8.483559002	8.274592915	8.479883426	8.534214504	8.389484673	8.200723998	8.489907144	8.325673807	8.424456175	8.260954337	8.622440366	8.491154101	8.267044702	8.471946231	8.419584928	8.199881485	8.344371931	8.478682954	8.367191406	8.428834148	8.660901613	8.416105699	8.172466152	8.350467446	8.177739587	7.836419681	7.791960928	7.98464378	10.48416415	10.3198263
SLCO1B1	3.781408217	3.702067269	3.800274895	4.098268411	3.842384039	3.901165622	3.738524516	3.971846764	3.743396448	3.841270213	3.848694748	3.872287919	3.971012875	3.811844576	3.92944565	3.892607701	3.882509122	3.80040828	3.666684088	3.965616588	3.901673482	3.84092556	3.975488637	3.925390333	3.802777378	3.799918341	3.806823384	3.916806034	3.90653659	3.740735967	4.224440739	3.790249458	3.985382056	4.158703678	4.204866134	3.848578457	3.78904511	3.901532008	3.799300051	4.017933176	3.953739083	3.877778278	4.108028227	4.162219113	4.140191014	4.156536689	4.176800697	4.429494452	4.283346557
CENPC1	5.323772112	5.265325343	5.340318834	5.406464247	5.21940945	5.156369088	5.642029281	5.310196274	5.597150535	5.409173423	4.789056599	5.231453625	5.227469146	5.297040449	5.294177115	5.694335165	5.345958696	4.943551206	5.197201843	5.163938472	5.164798411	5.191616272	5.681455223	5.153037137	5.283521317	5.692088157	4.872355301	5.444928862	5.366863959	5.133704854	5.328460159	5.108292285	5.12463121	5.391918597	5.276030312	5.318674216	5.380469028	5.288002844	5.238249558	5.346292357	4.936395323	5.527859425	5.304586585	5.161862726	5.008742455	5.127989967	5.458230709	6.475914863	6.083320717
USP16	7.604966086	7.411198613	7.413149328	7.347308855	7.330556381	7.210743537	7.634070387	6.966951319	7.269306802	7.470380861	6.972659541	7.389719255	7.413609691	7.634151816	7.396089853	6.821001806	7.472379461	7.45101747	7.307785012	7.529188283	7.227267588	7.28060781	6.862166721	7.223828375	7.201946001	7.373241489	7.4025314	7.066727159	7.057509299	6.9290826	7.209686603	7.095521778	7.139338975	7.034877819	6.628640355	7.273840308	7.236718552	7.225427089	7.229711319	7.30799886	7.661211903	7.06900786	7.229827141	7.202037123	6.491580241	6.745860791	6.349271671	9.342915888	9.120113827
CDC42EP3	4.980302173	5.492979767	5.242813792	7.06815369	5.456611111	5.086328112	5.519840332	5.239389251	5.446928143	5.155044691	5.22240675	4.823510161	5.565758042	5.113994097	5.484383067	5.378075585	5.252173966	5.573274356	5.489349335	6.266596752	5.431047418	5.523586816	5.197146528	5.28240188	5.471243427	5.31296764	5.70258803	5.272612585	5.887239221	5.246388281	4.760557234	5.142911445	5.26514281	5.030310205	5.059268505	5.319286531	5.715150851	5.261856187	5.090258632	5.367078098	5.323299663	5.517670057	4.989180214	5.384637022	5.349316036	5.04055591	5.172328191	10.33360955	10.064438
SH2B2	5.167087896	5.151170998	5.404225222	5.567567687	5.256140995	5.423422462	5.371499417	5.607739256	5.525533734	5.568887738	5.644102452	5.233297975	5.531255692	5.233481139	5.574156172	5.42741162	5.365119343	5.327801628	5.136117331	5.353841226	5.50113773	5.591290383	5.611354764	5.531516997	5.813853434	5.384373736	5.634450149	5.659880731	5.461539285	5.785797958	5.255722473	5.491421359	5.489092092	5.51499423	5.828279291	5.53830209	5.488618232	5.454800055	5.37921124	5.411787053	5.580652862	5.452644958	5.653131627	5.544489863	5.46264068	5.747392908	5.735666661	6.279052947	6.102538785
PAIP1	6.634438134	6.910046659	6.473694009	6.396641066	6.808276138	6.624025123	6.87333142	6.48675236	6.398456593	6.838938452	6.729439252	6.509326581	6.177881345	6.41161867	6.539646742	6.657985472	6.662152167	6.132613982	6.533192195	6.250921716	6.294617164	6.356258895	7.330546736	6.575525552	6.701588545	6.616162187	6.867186668	6.347244917	6.159221821	6.290241658	6.767846159	6.566594375	6.473837541	6.410649619	5.673057004	6.567887303	6.57362297	6.829422609	6.486369544	6.978809391	6.624946708	6.656081472	6.775639238	6.447323979	6.093276916	6.081068758	5.725189699	5.033561693	5.720432088
PAICS	8.262652173	8.212748171	8.215034312	8.127733	7.970500214	8.257445195	8.054653794	7.83114031	7.985517272	8.022037029	8.026828761	7.972373444	7.784858301	8.133531391	7.920591701	7.671778987	8.320919488	7.990483621	8.310340501	7.878302452	8.144607864	8.15999438	7.80442692	8.008296251	8.155573002	7.92328154	7.936808972	8.136416156	7.923983345	7.92984952	8.072062607	8.099996252	8.083838894	8.183910525	8.184202681	8.112937805	8.122063987	7.97033852	8.205455663	7.940058223	7.759820999	7.913462056	8.11621127	8.064625991	7.558801694	7.522947029	7.845110028	7.768930659	8.079216624
TBL3	5.10211817	5.03484143	5.023960143	5.462887057	5.128639411	5.194515031	5.161495409	5.143869777	5.046056991	5.076824916	4.977624371	5.107401419	5.094879185	5.039199101	4.977910396	5.308183549	5.314375532	5.082660177	5.079998148	5.115789407	5.167109895	5.38425738	5.09403333	5.267155862	5.491615281	4.932818454	5.278480033	5.227539938	5.207625998	5.303639199	5.329832264	5.044548702	4.694661602	5.404583403	5.104967017	5.226718974	5.193801456	5.305674263	5.10650474	5.33862387	5.562162638	5.41303924	5.330584336	5.197619715	5.478102951	5.453609833	5.326824451	7.115615079	6.555882782
MXD4	6.672287698	6.489473446	6.749196077	6.861294659	6.906484571	6.778792701	6.816007696	6.545278548	6.73244926	6.788934088	6.898886805	6.860612341	6.884538373	6.755612216	6.747222105	6.87235193	6.677007741	6.731035547	6.585610648	6.550677088	6.65956847	6.486207343	6.833961502	6.722058304	6.619416541	6.713343457	6.920568153	6.923434616	6.593204996	6.308565729	6.712565578	6.559919798	6.456074503	6.46049016	6.55587985	6.588989526	6.488360957	6.82690435	6.506292057	6.776868566	6.851397891	6.528555662	6.534398119	6.6629971	6.9203187	7.107183865	6.803627384	7.792446033	7.65216464
SC65	5.035187432	4.831006788	4.980004504	4.89653187	5.222108049	5.00080843	5.201838951	4.845902707	5.128815136	4.753513595	5.037395779	5.140234407	4.958249669	5.039491074	4.987557881	4.79527526	4.860558096	5.00171436	5.058810405	4.992366817	5.097579016	4.965265086	5.133834705	5.075751172	5.147134846	5.005074177	4.92284859	4.994073258	5.058478972	5.002029493	5.275401133	5.176725884	4.82201707	4.880348414	4.824099544	4.970374423	4.891223283	5.008709811	4.606497349	4.81169328	4.968861954	4.886544758	4.997112943	4.970073387	4.965756175	4.726602324	5.206505926	5.643222437	5.656172546
ST6GALNAC2	6.59680139	6.951762715	7.398103729	7.001771031	8.095860233	7.059325777	6.521511486	7.064848851	7.253868638	6.913629316	7.187985151	6.065924054	6.946971106	7.324084546	7.336664858	7.308033141	7.192770406	6.975215445	7.254113407	6.675022328	6.730889231	6.535076567	7.575141098	6.666246841	6.523520319	6.859094133	6.679570735	5.898955722	7.070348771	6.735967244	6.903909379	6.835302366	6.433159916	6.968460518	7.619838146	6.797996867	7.117174816	6.771141081	6.691955591	7.644280014	7.147264401	7.048205096	7.126236063	6.47538972	6.643973131	6.695354318	6.72839814	7.352128156	6.491078083
PDLIM5	5.297252574	5.472641949	5.612862432	5.459372634	5.523522276	5.485107986	5.797342989	5.572540481	5.766376275	5.557283999	5.821462321	5.464682087	5.625618056	5.672986088	5.512444362	5.424627948	5.662737565	5.588588119	5.775475269	5.897543461	6.000414027	5.952212465	5.506703148	5.412634995	5.50714946	5.936416881	5.732827213	5.558279216	5.889169544	5.864609987	5.374990937	5.75076403	5.623343535	5.526646625	5.531932175	5.581872767	5.502584563	5.421234447	5.703758837	5.523000098	5.939895705	5.514590602	5.490311521	5.623456536	5.411531628	5.3727138	5.368345571	6.447618467	6.58690293
TRIM3	4.094427678	4.214520951	4.228302174	4.315467479	4.22006073	4.227215631	4.065176841	4.203146667	4.095613835	4.259298759	4.18733368	4.175209507	4.250590077	4.148624019	4.290565486	4.339476582	4.118227432	4.240339292	4.078951103	4.041545751	4.172724341	4.087828042	4.296970897	4.157743646	4.271003827	4.140555696	4.206873171	4.122301756	4.16066417	4.195430718	4.232188819	4.099023383	4.248770109	4.38215416	4.530551942	4.184184038	4.267914824	4.283831179	4.218354623	4.430706338	4.267695151	4.333101295	4.261547262	4.278652379	4.324942727	4.610295101	4.687142551	4.822349629	4.659412232
ERLIN1	7.255439092	7.388478537	7.082437469	7.131527513	7.063986289	7.147710097	6.680440483	7.12195316	7.252858967	7.31607593	7.133298016	7.350841635	7.098840731	7.270258799	7.031711938	7.186414319	7.250394115	6.953332847	7.479352064	7.161512466	7.09208567	7.47641713	6.831117606	7.41807095	7.27395516	7.530879797	7.20569246	7.09045251	7.102215607	7.506021995	7.381344524	7.302669215	7.180504406	7.192495005	6.821542527	7.268009211	7.056689282	6.846721877	7.459280957	6.681853805	6.751071315	7.257148857	7.308048489	7.180500666	6.568299811	6.558421884	6.811871848	8.039504739	7.539806271
HEXIM1	7.939356273	7.843265371	7.791501136	8.074033041	7.688665335	7.717403005	7.5879266	7.694309236	7.873995777	7.666814522	7.344643651	7.660458321	7.57613084	7.596408452	7.610526041	7.880173288	7.825339731	7.541912705	8.129434134	7.733312441	7.672961295	8.016235767	7.734612011	7.502163276	7.579331615	7.798316194	7.66415261	7.626755898	7.521892844	7.910717942	7.798923305	7.723169913	7.883796949	8.191640184	7.326521488	7.904593379	8.038772663	8.002162056	7.990800221	7.606574002	7.746178822	7.607417439	7.936638646	7.965703102	7.476591685	7.425916916	7.639491818	9.506477067	9.844399429
SPAG5	8.035932937	8.030973478	8.043096559	7.543352995	7.767788132	8.065512021	6.339546314	8.181634649	7.033761388	7.58480536	7.651668848	7.516000159	7.511823738	7.496648099	7.191059691	7.885773012	7.587109842	6.41917344	8.039857745	6.794721505	7.036299944	7.191670844	7.472036509	7.91684871	7.605246861	6.668140362	7.973261286	7.395318645	6.956227209	7.958895657	7.904901003	7.605950959	7.77051754	7.89799108	7.250989339	8.102242149	7.899329115	7.637158572	7.752781915	8.004977869	7.270291014	7.828834494	7.781131791	7.797099604	7.801917782	7.810409295	7.893085414	5.78647728	6.142300658
RBCK1	6.402146886	6.372255312	6.606071679	6.667405832	6.617209791	6.43414582	6.349299609	6.533743661	6.337392241	6.633457653	6.513374714	6.097870324	6.464372019	6.410333603	6.378169787	6.844307706	6.46135575	6.595738076	6.425833473	6.503953663	6.364853969	6.32769458	6.678282894	6.718396885	6.408322307	6.281643031	6.470297979	6.624571113	6.246548725	6.528746194	6.696658175	6.563874802	6.820914667	6.558309299	6.292753779	6.686238723	6.535848313	6.520124508	6.625921989	6.840510051	6.627009896	6.372823628	6.374625082	6.265656568	6.766323455	6.919835228	7.173762951	7.721934328	7.418690476
STAMBP	7.804834456	7.931224981	7.617044549	7.52910716	7.548678363	7.714514671	7.628886608	7.56003437	7.51555022	7.815126095	7.568331846	7.819404561	7.392800186	7.606882687	7.594020555	7.807417721	7.656948717	7.67865784	8.005065842	7.606501777	7.595863674	7.857866431	7.997608758	7.449216119	7.555369855	7.321897464	7.381436447	7.088437128	7.488426937	7.607216752	7.637055156	7.665951658	7.344760028	7.588542495	7.453198567	7.591617166	7.454988971	7.251883923	7.594176782	7.566925688	7.591765699	7.539870708	7.757680029	7.573663464	6.745138131	6.983203707	7.173533528	8.653821208	8.949105497
TGOLN2	7.856434441	8.105540376	7.943793553	8.066147678	8.02123761	8.028521489	7.789527885	8.075202547	8.178372337	8.141616155	7.846237996	7.829651539	8.18972826	8.215002992	7.904245464	7.991872968	8.085376595	7.931286901	8.244162631	7.851078999	7.910353826	8.224588927	7.639813585	8.397814616	7.988478351	8.214410033	7.942284232	7.889549846	8.014183024	8.198985763	7.895405801	8.049215377	8.014486248	8.007634934	7.505228253	8.161547809	8.025576546	8.149992376	8.155518722	7.821493411	7.889071766	8.013461725	8.07059876	8.151241856	7.854777039	7.759108104	8.002208085	9.04992754	9.008199888
CENPE	4.11867074	3.938178814	4.049522098	4.481139136	4.154448094	4.115557772	4.04958962	4.243732917	4.057587819	4.030192471	4.080742968	3.866869431	4.186848486	4.136017258	4.363898652	4.014924077	4.01994817	4.200822749	3.893349026	4.146381502	4.189980543	3.93207974	4.049323715	4.158816832	4.028918557	4.335894448	4.05324656	4.104933042	4.191934505	4.081133036	4.123420201	4.003825218	4.066530826	4.129266979	4.270397198	4.011679002	3.903875635	4.024463486	4.061383156	4.001659433	4.088470614	4.238169429	4.416643397	4.23284599	4.205481034	4.217418581	4.27211689	5.095491326	5.257001125
POLR3F	4.451264498	4.783749759	4.310807339	4.393225113	4.395047263	4.294670878	4.392233755	4.425186158	4.395998898	4.470765223	4.515909362	4.649574919	4.43303674	4.426350928	4.421111788	4.530213519	4.619247848	4.404048943	4.515869025	4.307100552	4.3121715	4.422853008	4.511708425	4.526064597	4.345139599	4.488251789	4.333425337	4.601219679	4.470939005	4.459560152	4.56390642	4.421496335	4.502919755	4.532607141	4.409777586	4.473317485	4.42860087	4.443937141	4.475987702	4.488144252	4.319620936	4.469922839	4.47060469	4.394645019	4.560298582	4.257471382	4.248819479	5.893796616	6.017689748
POLR3G	3.853314578	3.987464236	3.983851698	4.335165552	4.245043106	3.659457624	3.921581772	3.984799888	3.687912936	3.967824952	4.076352788	3.90359541	3.832021217	3.851704527	4.094865472	3.947871083	3.948069113	3.97456843	3.832629783	3.837286825	3.746242714	3.874233241	3.985363832	3.896034811	3.966926538	3.853404315	3.918193928	3.948195587	3.835222618	3.919997484	3.862529552	3.855288004	3.879886764	3.909568061	3.84261944	3.949856579	3.77077843	3.878569534	3.814031322	4.247331271	3.853314578	3.983754865	3.815656165	3.954909169	4.159002221	4.240743325	4.428713202	4.283515438	4.216960484
POLR3C	6.477451145	6.296861253	6.079119451	6.277163897	6.274295685	6.29740949	6.38290902	6.105498968	6.211189017	6.221359862	6.244640226	6.073323436	5.992494311	6.239669861	6.476220172	6.057063531	6.255337591	6.396307801	6.306051507	6.329469019	6.212599285	6.458385768	6.248119504	5.970940641	6.315488913	6.169535462	6.174235271	6.104417629	6.342438924	6.110273919	6.121653483	6.373210416	5.955861633	5.948887458	6.095677263	6.170660227	6.169663185	5.742893947	6.083194376	5.877821476	6.115876156	6.100404895	6.073370247	5.906976712	5.757502865	5.838920756	6.103783648	8.065621241	7.79733601
IVNS1ABP	8.959070586	8.349277799	8.382594502	8.477211238	8.411880467	8.506376187	8.63957983	8.276568236	8.751458836	8.707066084	8.503770087	8.678812847	8.720347939	8.353229057	8.229473305	8.391013506	8.69161741	8.276799228	8.774844583	8.665416094	8.763701545	8.719371673	8.823268004	9.148010711	8.969121322	8.875923002	8.489839776	9.197554594	8.295716816	8.635614279	9.105055434	8.894133178	8.800400984	8.700642509	8.175300281	8.970872192	8.757145797	9.090916364	8.680002469	7.92501821	8.046323538	8.935397703	8.687181277	8.873167666	8.649254873	8.186037622	8.321929595	8.827918066	8.72012369
TXNIP	10.78510574	10.7499932	10.70180078	10.91170757	10.42678537	10.46418605	11.71073364	10.25219176	10.75088736	10.04384259	11.0754772	11.43438276	10.9585447	10.44285475	10.81260779	10.00469544	10.75667495	11.77920783	10.90918317	11.9141252	11.31989698	11.1261048	10.07811996	10.03475839	10.55787097	11.10521541	11.07939848	10.87418299	11.1236251	10.95732881	10.72661043	10.64446989	9.515855975	10.01373971	10.51051523	10.46373974	10.47375622	10.21553127	10.02671759	10.35699182	10.30059576	10.63916069	10.11092198	10.6263513	10.10979632	10.75220958	10.41063112	11.67517617	11.54765503
TAF6L	4.244270405	4.349232874	4.583494655	4.410087448	4.362105713	4.347894859	4.139977191	4.425379514	4.2877928	4.284976593	4.337307597	4.413153956	4.434133409	4.403180019	4.539855483	4.559565772	4.356541619	4.346499877	4.317629196	4.239691624	4.276523018	4.43015918	4.390783283	4.515193398	4.310426271	4.354820799	4.446713211	4.541445083	4.526668134	4.304360857	4.449823868	4.360498454	4.657707805	4.559284	4.639390445	4.46587498	4.442909656	4.638067166	4.456030321	4.438377297	4.489955806	4.460872974	4.412275821	4.423377456	4.482479623	4.62650416	4.716274834	4.983777487	4.947340327
CENPF	3.968625639	3.975987265	4.13148542	4.08091066	4.239899959	4.090204028	4.199573978	4.026829744	4.221365595	4.111954234	4.202161363	4.071507655	4.15036181	4.302582738	4.193589775	4.051803527	4.073614794	4.087879852	4.074667576	4.026994883	4.333658296	3.954212844	4.014076127	4.088472142	4.136970089	4.254001253	4.309844799	4.152664757	4.063496876	4.084657321	4.055887983	4.192529159	3.991928783	4.112032798	4.173408795	4.16868067	4.0184469	4.128734863	3.952288765	4.225986796	4.120143593	4.018184558	4.066087261	4.065958835	4.160220174	4.288395683	4.219674125	4.978180191	5.13201153
PDPN	3.71077179	3.970443234	3.920467248	4.497268247	4.043447845	4.036257232	3.83651942	3.863601186	3.873638902	3.789547796	4.000338133	3.943919394	3.990696667	3.85146153	4.082041784	4.240411192	3.971016707	4.15363616	3.775852516	3.969093194	3.936161636	3.799615062	3.890307129	3.882827232	4.127142216	4.00171668	4.165429929	3.90834328	4.012281258	4.048124999	3.860405174	3.775299039	3.992315111	3.969504506	4.083393059	3.775212319	3.895863823	3.930759982	3.887523782	4.03232374	4.072092221	3.955766851	4.142595738	4.109976188	4.176563267	4.21787193	4.320259055	8.988906527	8.231443315
POSTN	5.060637344	7.409004679	5.530904168	5.675110274	7.436672051	5.771282453	8.496590978	5.420045026	8.644439135	4.809237268	6.859538943	4.829438833	8.182054937	8.13407084	6.549976779	5.152653381	8.146615558	6.042783923	7.167381907	4.764343402	6.233444442	7.505672421	7.141556041	5.940871179	5.228466071	8.428349236	8.874070436	5.133654092	7.890165355	5.85443051	4.829993988	7.245863486	4.957362643	4.949421393	4.813533647	4.959653535	5.055964975	4.703997265	4.863118254	5.546289044	5.341216126	5.070656447	4.541792612	5.164560532	5.315182562	4.858437967	4.707120577	11.65313334	12.13520714
ATP5L	11.13471077	11.20123274	11.23244395	11.03645659	11.23463896	11.02798284	11.04040873	10.92203107	10.9695345	11.04982141	10.97400923	10.98289881	10.80544199	11.204087	11.12843918	11.15777966	11.16587264	10.9098046	11.14653677	10.9775468	11.12698251	11.15881207	11.04779603	10.96824993	10.85042959	11.00855958	11.19820655	11.19796159	11.11746905	11.03030882	11.08283262	11.0603128	11.04339722	11.19385904	10.97977858	11.2696709	11.20152184	11.27642761	11.09229455	11.05283355	11.05065402	11.19980583	11.07066952	11.15878953	11.02365032	11.07283399	11.09826882	10.13618944	10.28582849
RASL10A	5.319695649	5.304123507	5.327454984	4.994325175	5.574700741	5.100970999	5.146634678	5.410284538	5.157895237	5.233272835	5.407338316	4.995860594	5.514356	5.176785061	5.361217537	5.637805468	5.242916412	4.946025547	5.037709733	4.977227449	5.119444563	5.081585018	5.479079154	5.355334225	5.425851859	5.365655033	5.290556457	5.632192162	5.276475114	5.421196149	5.515836833	4.870290042	5.193564293	5.473061152	6.0441162	5.235059057	5.218771558	5.327299307	5.389253249	5.29961042	5.168158281	5.350534316	5.487072424	5.385518689	5.6295445	5.490342813	6.176296393	6.510313798	5.832870323
GAS2L1	5.782322488	5.710760756	5.992878266	5.893748454	5.758424939	5.896628332	5.835435095	5.963887803	6.057806076	5.822077925	6.172394634	5.772503032	6.04245108	5.922868575	5.880355901	5.904177509	5.8948128	5.916102996	5.825817903	5.82869848	5.942966979	6.161656539	6.396226935	5.937005708	6.095276029	6.078597985	5.924335161	6.219420542	6.131022075	5.995626887	5.921517251	5.99776163	6.03354897	5.98413315	5.990531969	6.137806134	6.295282656	6.159239083	6.048799986	5.995648575	6.427489427	5.999218815	6.03489896	6.140210554	6.062177347	6.052676776	6.16833722	7.668568782	7.351778407
RAD51AP1	3.596524698	3.435558636	3.37426342	3.659507729	3.646399718	3.511729857	3.649607258	3.604741774	3.574061065	3.719155442	3.571548387	3.606241197	3.59578383	3.604676213	3.639333134	3.387581244	3.677517655	3.780230211	3.49548953	3.643319002	3.728190407	3.484162419	3.527582996	3.619556129	3.554895882	3.695224261	3.505670585	3.463173323	3.540974754	3.511602953	3.454296379	3.729540437	3.453292131	3.446726643	3.585764012	3.389050843	3.398926709	3.417902147	3.343589501	3.539058682	3.73734704	3.570206832	3.545621254	3.614393363	3.789214101	3.575278274	3.432120398	4.521904713	4.254835544
RGS14	5.350570155	5.015254723	5.153798596	5.231133998	5.378785136	5.057900857	5.110023099	5.246353011	5.123390774	5.365897126	5.444497855	5.134268434	5.046921432	5.320614365	5.456262672	5.062759832	5.291202186	5.140286472	4.848548795	5.080136514	5.212905965	5.112837945	5.44557466	5.199153339	5.169388209	5.209681328	5.15859674	5.219748302	5.245458328	5.26134823	5.366729778	5.221777878	5.299105728	5.360749328	5.79982633	5.268419214	5.116695944	5.381958005	5.12051193	5.429872836	5.618279217	5.115459255	5.146848261	5.16797423	5.447528974	5.579529359	5.278167002	4.942602743	4.993165433
LEFTY1	4.637530832	4.692431287	4.929387759	5.440804281	4.632241444	4.723410357	4.483485022	4.778151482	6.598333979	4.664923047	4.915243789	6.747039304	4.709421533	5.261113554	4.668330626	4.991175498	4.891815317	5.821886952	4.737168756	4.80551237	4.607841174	4.93703103	4.794503418	4.92049177	4.884814582	6.577541436	6.630969895	4.756082648	4.778746596	4.883053932	4.750670589	4.701674489	4.951165256	5.069761662	5.792663285	4.767741459	4.854934144	4.961924949	4.903245485	4.540836328	5.533037674	6.466085662	7.588386402	6.178138053	6.146133005	6.911247522	6.766495982	5.635301847	5.576170607
SPHAR	5.816849213	5.770072353	5.133210358	5.3404256	5.16564711	5.343035073	5.559067735	5.306694295	5.527371626	5.320307626	5.466412716	5.699986623	5.03328561	5.679705926	5.414404489	5.22692548	5.547908733	5.231327341	6.037026332	5.445888263	5.446223913	5.801390473	6.093813528	5.31840688	5.254532436	5.90516229	5.035395855	5.467701964	5.712951281	5.346971805	5.411850225	5.684512542	5.296149893	5.316997611	4.928053866	5.850166309	5.530057169	5.529260194	6.062411857	5.031680202	5.005210642	5.484722443	5.542151638	5.731820577	5.148875959	4.884021374	4.932257505	6.958706089	6.851914892
HHCM	4.585929656	4.723624052	4.842607185	4.831932905	4.904274364	4.790628868	4.678176912	5.029163802	4.734419261	4.904041337	4.790863796	4.64404407	4.856089283	4.665850193	4.748711607	5.188460754	4.575014546	4.85713761	4.574180067	4.554564808	4.679701382	4.533897054	4.894250992	4.846164325	5.227460276	4.521688679	4.777873001	4.953701438	4.585576652	4.761713208	4.746907343	4.525457799	4.927267059	4.679601265	5.211758779	4.802190565	4.731625388	5.001374189	4.752884171	5.035174092	4.835674388	4.803308381	4.881390617	4.915829895	5.191625141	4.650657027	4.989449244	5.507346048	5.228735199
EXOC5	6.384302439	6.319929243	5.715206875	5.758804592	5.768851121	5.76466454	5.696608328	5.78470458	5.739616857	6.045659093	5.790316784	5.859401362	5.308293196	5.977269829	5.674356781	5.37796335	6.471578851	6.135801343	6.368507298	5.795424105	6.237019151	6.645421508	5.703910186	5.873359971	6.474058441	6.374499952	5.516716646	6.050655365	5.947547423	6.01960016	6.575721087	6.635630241	6.300361515	6.024393934	6.225067099	6.402264329	5.927604988	5.579161586	6.798122635	5.493209294	6.089029671	6.184927395	6.004967683	6.176194308	5.724276673	5.612155213	5.798894882	4.768245229	4.996398636
TUSC4	7.744855568	7.751570664	7.598822334	7.695871921	7.932410899	7.806675041	7.564024991	7.487050624	7.635900338	7.591701583	7.501279312	7.687635862	7.40086251	7.748743839	7.666219182	7.587949298	7.665182392	7.309570766	7.719413742	7.562138991	7.671989453	7.671930499	7.760781831	7.555085983	7.417645472	7.362189133	7.255147681	7.244546731	7.528692898	7.624194475	7.692103589	7.659916535	7.476767199	7.575035283	7.513666469	7.808802692	7.792900665	7.633390748	7.66890052	7.568571521	7.439993431	7.607044255	7.647315747	7.516381752	7.381087442	7.340964334	7.235093875	8.619449541	8.328950096
IGF2BP3	3.592605789	3.55155388	3.463123422	3.528207529	3.561032565	3.407200227	3.604533788	3.601937556	3.474272096	3.652340416	3.507521911	3.409318297	3.44512162	3.642236275	3.433321261	3.809476735	3.373579266	3.608656616	3.460824802	3.544016682	3.611597794	3.526676633	3.534004189	3.554844994	3.492018494	3.461652537	3.487754198	3.566269501	3.547852133	3.520478351	3.597985654	3.569017451	3.583466909	3.614586488	3.640860254	3.646738982	3.626638106	3.70380125	3.476050258	3.732916987	3.480714601	3.664928034	3.65144329	3.535271716	3.711101564	3.704128737	3.605665096	4.048395747	3.968149222
CAMKK2	6.087230716	6.201418584	6.292163938	6.144012089	6.107273816	6.165724306	6.227966931	6.2386501	6.05358127	6.028502214	6.233833412	5.971847195	5.992901626	6.190443577	6.139601339	6.27225995	6.044554214	6.302684229	6.020977481	6.0924553	6.308793957	6.164711251	6.248182487	6.097274475	6.230374124	6.205832424	6.142689254	6.135141857	6.11075082	6.119270943	6.135856811	5.982253847	6.059249776	6.237176436	6.202579222	5.973127655	6.030878937	6.107530112	6.186216323	6.236236671	6.173615034	6.40753176	6.14821623	6.052647208	6.26784358	6.437507949	6.129598673	7.414900428	7.148880728
SCGB1D2	6.720471111	5.125594275	4.963337098	5.063192981	4.075285651	5.233795041	4.291003037	6.683736168	4.511355582	6.811827935	5.491643124	7.237129916	5.531121659	4.580671416	5.243860932	5.210396912	4.77489465	4.917918784	5.281383397	4.156385244	4.774337504	4.723034107	4.813200618	6.171211797	4.818356855	4.559293203	6.347960862	6.725057179	5.014982943	5.90487104	6.355414764	6.278053418	4.741140382	5.033085399	4.782320962	4.990627334	4.889583126	4.886792025	4.741015114	5.175973029	5.470577087	4.821282337	5.233331529	4.754959243	4.85813521	4.628575004	5.144919468	4.719109159	4.756627605
SCGB1D1	3.712447118	3.697657225	3.709194527	3.8327804	3.906499314	3.817117548	3.603790596	3.697936417	3.744322504	3.733809446	3.738787393	3.725113377	3.618415194	3.694578889	3.756280514	3.791751052	3.523170017	3.718287937	3.626634155	3.64242957	3.663380347	3.63561114	3.645004798	3.689979951	3.828559921	3.68166213	3.714440723	3.616972958	3.687921413	3.71481274	3.70336311	3.541262443	3.786626023	3.753732985	3.816750548	3.646951811	3.66323755	3.589778378	3.757898237	3.950568776	3.840357719	3.641275609	3.684675092	3.682981313	3.790124819	4.052770331	3.803676787	4.353449801	4.18928375
SLMO1	4.584563886	4.725309046	4.522002081	4.579269358	4.723086336	4.489019603	4.305430852	4.523769228	4.493278623	4.519973364	4.623739597	4.559767602	4.764580037	4.671873923	4.45751562	4.836701171	4.504335806	4.708099275	4.446128659	4.645375379	4.63713011	4.326965436	4.528623018	4.781492342	4.788113807	4.693953213	4.555199133	4.590396903	4.39861966	4.611427313	4.632696333	4.394306019	4.452169455	4.734217176	4.566474218	4.634002355	4.540045451	4.495408572	4.491363016	4.801141047	4.571109823	4.613750842	4.841151587	4.668872942	4.597854082	4.573020983	4.413858567	6.083343663	6.105673002
MTX2	8.270920446	8.460955772	8.386180443	8.277779319	8.52042877	8.316242779	8.36021258	8.135332018	8.457128105	8.123024784	8.411468913	8.224367612	8.246959469	8.59781287	8.278801161	8.254172639	8.250138895	7.977272975	8.436302094	7.957538399	8.334527713	8.394012202	8.352242233	8.335022503	8.127936129	8.275316147	8.539390098	7.98003013	8.253074819	8.207965924	8.235238493	8.426747709	8.15541574	8.259511153	7.931716621	8.371247958	8.332484285	8.19736849	8.302101173	8.286053888	8.321591862	8.132949257	8.054620923	8.119157827	7.75825369	7.683483439	7.688385008	9.628607572	9.283771457
YKT6	6.583862669	6.735766137	6.651733982	6.452276512	6.657464769	6.524183051	6.621422994	6.297092535	6.380960634	6.692865171	6.62248326	6.602891623	6.348328328	6.759484989	6.562385583	6.650917817	6.596796428	6.766635355	6.464082026	6.571740755	6.567238606	6.594891282	6.414909154	6.452388514	6.132977246	6.456765864	6.728069609	6.438966281	6.459908465	6.516490105	6.711531069	6.7388823	6.598250494	6.486221104	6.672007039	6.551396193	6.76666452	6.557967865	6.682696757	6.813184079	7.016888488	6.57236227	6.531072658	6.602630861	6.123674824	6.283531485	6.402373574	8.258229509	8.185978422
SPINT2	9.885120541	9.376220044	9.438218191	9.390737175	9.717956589	9.418897164	10.10436037	9.69175928	9.869536937	9.564916497	9.612452099	9.950204007	9.776273545	9.667604436	9.662779578	9.479864711	9.587300722	9.732943239	9.806464328	9.875748283	10.19031263	9.967073453	9.450807323	9.543852551	9.665169452	9.529579409	9.842451129	9.984951541	9.760853735	9.718867227	9.6753956	10.14252087	9.31112731	9.035856977	9.421560146	9.617600611	9.53307058	9.514994134	9.671720559	9.640089244	10.05916455	9.469354621	9.429943548	9.462430834	9.121150003	9.060207258	9.119057176	11.60229667	11.4921429
PMVK	8.348549175	8.126330632	8.520102595	8.092644979	8.315034421	8.157206474	7.826726764	8.087473656	8.06588553	8.216506096	7.900046887	8.420093856	7.817299769	8.212741933	7.816762812	8.070613419	8.059759418	7.823460182	8.075205421	7.815630258	7.853301417	7.869973385	8.136975903	8.056892093	7.934294054	7.888121016	8.334095827	8.215036757	7.773414664	7.778648441	8.390108145	8.021975678	8.079579123	8.219267039	7.360609429	8.272866872	8.172516689	8.057137318	8.164958508	8.241730701	8.022702716	8.263229532	8.043625249	7.982401192	8.18128556	8.09820931	7.957226653	9.045644107	8.730913029
KHDRBS3	6.805399714	5.627097831	6.167326574	5.835350737	5.927838736	5.759632977	5.756969999	6.340630492	5.768167664	6.170595085	5.917321634	6.402310629	5.995294952	5.913911982	5.959958647	5.751457921	5.794749283	5.368727286	5.580777383	5.715606472	5.662346475	5.802651302	6.145686591	6.193858212	6.171876574	5.956845614	6.017913993	6.603084354	5.701138204	5.884469884	6.595712523	6.381853766	5.664593651	6.024089418	5.940111767	5.743128882	5.576821931	5.709000596	5.930993207	5.862271901	6.138011977	5.85173038	5.84254825	5.551457124	5.922174617	5.835775561	6.14403048	7.565130833	7.006034448
KHDRBS1	9.039781209	8.834282686	8.679910679	8.829754408	8.840196451	8.798737915	9.146576593	8.867094128	9.054841691	8.778380026	8.668621903	8.944949785	8.924320474	9.052744342	9.02135444	8.508783339	9.046734786	8.958865561	8.876688616	9.040544321	9.061886336	9.113673914	8.806679248	8.87035203	8.902486075	8.837386031	8.827476565	9.029729512	8.954610871	8.747673235	8.769402506	9.04426187	8.839785967	8.816463056	8.72548492	8.894664869	8.93420248	8.6383271	8.83254409	8.459985445	8.874135626	8.813188035	8.761123406	8.811862105	8.423227692	8.233655818	8.554765299	10.12091407	10.30771499
CUGBP1	5.707093258	5.348706666	5.406178781	5.307807517	5.163344317	5.57021085	5.449598021	5.703265576	5.536664888	5.401416509	5.303654425	5.424690388	5.189634588	5.368366368	5.393753513	4.980107944	5.944904026	5.378750872	5.936315309	5.531263022	6.029656164	6.309929346	5.02806479	5.62050926	5.665378851	5.654351068	5.254726498	5.856754052	5.735553088	5.598124886	5.84950074	5.944556786	5.542139678	5.527451964	5.499314916	5.687217728	5.650204613	5.368743671	5.577672934	5.399992242	5.550823858	5.849678227	5.719019293	5.628933626	5.814962019	5.329171324	5.705198451	6.258256976	6.335251981
CUGBP2	4.624842649	4.791154539	4.710730248	4.790779418	4.780286945	4.789977645	5.333273941	4.642723198	5.154008385	4.770419486	4.705433965	4.668772137	4.915738556	4.554467526	4.665073019	4.528799685	4.837834969	5.295892191	4.75100458	5.276762174	5.11084611	4.659234739	4.472380679	4.62170589	4.715338654	5.092172895	4.817567342	4.801404257	4.91973104	4.60563461	4.549777746	4.700259137	4.566506192	4.615199575	4.579032647	4.591334381	4.50824658	4.563858702	4.460995631	4.651863674	4.761374127	4.827090908	4.543892827	4.977688539	4.808343415	4.875157916	4.682555165	5.613759786	6.084218967
LBX1	3.898191776	4.049057142	4.128419608	4.035492506	3.925321045	4.009445324	3.961731057	3.905893215	4.066827449	3.811930647	4.121492879	3.959596159	4.081764902	3.965603083	4.074881294	4.343587538	3.932213051	3.921597515	3.934805948	3.909652827	3.965675643	3.830777022	4.029608648	3.982880799	4.055525095	3.909435705	3.876939373	4.087721413	3.928045441	3.981740625	4.076207174	3.930814422	3.96308151	4.072301751	4.245658837	3.860012541	3.970691602	4.13615322	3.934896028	4.310281973	4.003210963	3.999096483	4.201634802	3.992369121	4.327768985	4.546939005	4.416690277	4.674809946	4.543108531
KLF1	4.496856982	4.819818187	4.709595729	4.695691729	4.869545411	4.647830289	4.505513887	4.663826325	4.371533138	4.742238603	4.48546331	4.426672491	4.559984091	4.448278078	4.675740685	5.130215311	4.73007352	4.646589426	4.534146819	4.546468076	4.669952391	4.374316206	4.789851854	4.610167043	4.779143193	4.733975382	4.735704965	4.616886568	4.474934933	4.566827054	4.520314375	4.594722011	4.582405658	4.75433983	4.907668589	4.727816477	4.647252603	4.889475978	4.63329524	4.859992162	4.563449114	4.528971249	4.681221795	4.564088256	4.752693607	4.890671501	4.701917568	5.385042582	5.189335057
CXCR6	4.267170963	4.11398602	4.427056883	4.391742058	4.310214499	4.266295885	4.366366538	4.244932378	4.494094931	4.497873859	4.325193373	4.229913918	4.44708668	4.328427134	4.424327081	4.488751797	4.451416778	4.443545034	4.266924368	4.399195413	4.548289536	4.244820322	4.257614568	4.33413645	4.443707365	4.374727477	4.48494311	4.440396336	4.362166947	4.39994556	4.29347118	4.16929955	4.46597358	4.426197145	4.452800993	4.231130448	4.336500299	4.573220668	4.241834921	4.601783271	4.37239356	4.416412585	4.43162218	4.513831308	4.5810021	4.559014637	4.423535712	4.647565953	4.636463191
CTCF	7.457898975	7.145794113	7.169290072	7.01408355	7.227029213	7.237257056	7.506372201	7.080891487	7.250449762	7.159002397	7.098519115	7.217455565	7.21820399	7.243409453	7.277141142	7.065241681	7.271103422	7.402323584	7.511806461	7.807443354	7.559701708	7.52957889	7.22518738	7.195567829	7.192148988	7.101612088	7.220942473	7.301515157	7.42560613	7.357696212	7.223962941	7.49621299	6.844546487	7.143783933	6.672007039	7.234536199	7.063210631	7.114106729	7.317176224	7.001403261	7.259742454	7.224150278	7.081839782	7.043885688	6.522749349	6.263809813	6.825615734	8.480699798	8.323728458
C6orf10	3.679268528	3.873490897	3.76822793	3.752834821	3.684961583	3.824946522	3.659684048	3.755931657	3.787929999	3.675291477	3.702983008	3.738926157	3.877098996	3.798879635	3.577722531	4.231366707	3.68834003	3.774554398	3.78644164	3.761136256	3.655669216	3.720011755	3.900008861	3.862962913	3.800156968	3.75955132	3.731598662	3.68224477	3.613323432	3.754850856	3.769015176	3.608306082	3.810337256	3.869267645	3.92949894	3.826634476	3.64300224	3.844190461	3.852309595	3.787188827	3.752756317	3.916125057	4.049471138	3.848218789	3.987241911	4.20111007	3.965393341	4.088113113	4.326624161
CD226	3.795129839	3.77329172	3.938654703	4.012876676	4.046301442	3.829311456	3.863192891	3.824115136	3.816855943	3.872543861	3.865479876	3.857544796	3.914562927	3.740572676	3.803992157	4.021117745	3.603507579	4.070321398	3.734028147	3.756957905	3.867361663	3.69917095	3.892684295	3.791130552	3.826416707	3.736717493	4.009779972	3.821528125	3.73433561	3.966585024	3.813923888	3.579297644	3.898396915	3.835887027	4.048595271	3.758121019	3.991417519	3.883076817	3.808214532	3.975918759	3.883076817	3.847607575	3.873557205	3.926792774	4.061365673	4.269352769	3.958759477	4.498245685	4.452195035
FARS2	7.119418865	7.134200427	7.091202268	7.21307613	7.139859969	7.018718994	6.852228786	7.058951411	7.071219658	6.97112642	7.263922707	7.140082656	6.368047218	7.020515905	7.041903654	7.148491618	7.084486835	6.841217741	7.036632323	7.015898933	6.920214324	6.994416405	7.123906191	7.046478676	7.048135642	6.843542833	6.996798486	6.838279454	6.799122854	6.855080978	6.944862968	7.049021088	6.967018942	7.171259722	6.758734985	7.094325417	7.069837614	7.095092265	6.909674074	7.012677257	7.100344773	6.8972548	7.023068651	7.035230079	6.953989152	7.085374241	6.936148917	8.190762873	7.737411065
CGRRF1	6.897199382	6.592227785	6.684703022	6.684359509	6.676996067	6.728624717	6.65318971	6.818838937	6.364045306	6.843853876	6.811638617	6.795083514	6.565288281	6.801279063	6.785450294	6.491314366	6.762510303	6.180738592	6.784138754	6.801950919	6.482475448	6.693829491	7.272259549	6.846383678	6.590359528	6.481154701	6.739709068	6.59826997	6.630230709	6.548513804	6.901480393	6.424164582	6.745656465	6.586982393	6.598141361	6.890428849	6.895885177	6.762219683	7.000987153	6.945034147	6.983401467	6.675678433	6.435486633	6.638105735	6.464505778	6.462236067	6.490655087	8.784570243	8.311005965
CGREF1	4.480511385	4.256200018	4.600033154	4.469369598	4.554469972	4.354459931	4.272562072	4.431203403	4.116779783	4.515165521	4.362284206	4.067195993	4.591815859	4.458681628	4.423081085	4.369021639	4.173718399	4.389180863	4.232024333	4.094422179	4.166958213	4.315241337	4.335596133	4.588438856	4.377666225	4.297380456	4.493177019	4.208762204	4.23502123	4.236685196	4.65537339	4.248896797	4.209865046	4.549860154	4.603090785	4.310238494	4.499897946	4.446893459	4.541891815	4.320421964	4.598033572	4.262474282	4.627753167	4.43184556	4.701393392	4.437176838	4.747870233	4.638775943	4.605366873
RRAGA	9.293571259	9.340701895	9.454125515	9.463315948	9.460100268	9.361475973	9.643952321	9.204234035	9.567408369	9.388948546	9.389345865	9.427850284	9.413669259	9.473226312	9.378619723	9.395836485	9.540011027	9.540262467	9.623855258	9.382116949	9.36622673	9.43682572	9.647014174	9.337786949	9.041241584	9.370565813	9.085450873	9.143937969	9.383218953	9.301857547	9.168567113	9.4624286	9.483078927	9.394808554	8.89283133	9.528319618	9.4921544	9.368548884	9.516861625	9.418269101	9.389576838	9.372119041	9.383167434	9.382379558	9.122803365	8.898245273	9.076309596	11.46439697	11.27626303
DCTN6	9.039842803	8.788910915	8.893914229	8.799025514	8.938971714	8.687650143	8.724630177	8.649849267	9.024442723	8.563480809	8.967385439	8.924928143	8.645722343	8.965639789	8.715962539	8.400374414	8.843515917	8.903756732	9.089636681	9.040266989	8.821520818	9.129761939	9.157688501	8.841123184	8.780355121	9.068720115	8.990034065	8.762668749	8.879841887	8.589245077	8.819631994	8.88430284	8.938558406	8.846668768	8.826552349	9.204320525	8.892177497	8.499121936	9.067925372	8.629411678	9.031374801	9.041916019	8.891302575	8.913575309	8.654904762	8.117070338	8.402069175	10.13434153	9.860863116
GNA13	5.144971358	4.567555084	4.81400762	4.368980044	4.598079928	4.778029699	4.78615098	4.762789064	4.773146084	4.711170567	4.884374649	4.9036863	4.861690034	4.630950934	4.577789632	5.001504561	5.562668355	4.929831034	5.579389133	5.444808946	5.097028753	5.875276586	4.499114635	4.684112495	4.999022273	5.435214701	4.75973971	5.063088822	5.421498823	5.123896672	5.468263347	5.537526366	5.75103293	5.434077947	5.765902274	5.53102474	5.203114465	5.235623959	5.448450014	4.995778408	5.298098581	5.457108039	5.524704782	5.243942902	5.255755289	4.880838027	4.868314118	5.009986153	5.165327466
CSPG5	4.067793989	3.994683064	3.96214364	4.155952538	3.930913645	4.099410399	3.871805104	4.076652746	4.141439953	4.059627224	3.940119418	3.963039396	4.02212395	4.067897109	4.123891277	4.081019625	4.006331112	3.980213544	4.001172164	3.801989922	3.914403338	4.021977868	4.011619459	4.083901371	4.050981182	3.922343398	3.962912127	3.96844812	4.035334589	4.113794155	4.06676942	3.892062974	4.04270021	4.221220286	4.195036008	4.128986093	3.988342285	4.040037304	4.030358714	4.113529383	4.088989071	4.148315236	4.055813893	4.103389808	4.306147698	4.303261666	4.123444489	4.754385662	4.887988588
AVIL	4.279085917	4.324093308	4.411210279	4.570804341	4.507873177	4.269515824	4.252490053	4.421414923	4.231161201	4.232242866	4.218072073	4.472738838	4.403422957	4.394477238	4.293703686	4.583019885	4.242431977	4.178424163	4.131722483	4.308587123	4.202508891	4.157923061	4.48893515	4.380532615	4.347145789	4.264423403	4.30625764	4.246697362	4.424184781	4.281370481	4.510689069	4.136382791	4.407296541	4.393881286	4.326369799	4.06328675	4.354847309	4.389620122	4.156493791	4.270409612	4.215244671	4.485972825	4.328641418	4.50856389	4.432077928	4.706544779	4.612545377	4.83427653	4.703776923
B3GNT2	7.334951959	7.17005059	7.098061426	6.967762306	6.65433567	7.087381199	7.175780252	6.98580206	7.080915819	7.062991153	7.081171997	7.256508277	7.090099221	7.018522932	6.965442386	6.960323278	7.349534472	7.250409276	7.479445601	7.074454149	7.101061828	7.512242659	7.092988599	7.14303116	7.390168737	6.869526858	7.059935254	7.057567496	7.285418099	7.44822023	7.223950228	7.579465092	7.59663924	7.633760661	7.037721545	7.866647051	7.450917137	7.296130415	7.734708146	7.131111044	7.324092787	7.296848367	7.269726817	7.358535249	6.763310078	6.337572706	6.781891055	7.538072825	7.274912273
CETN1	5.128846828	5.302083126	5.20884561	5.158161922	5.410598163	5.148991949	4.83979473	5.239072945	5.043501572	5.333351605	5.075303035	5.105105116	5.444338703	5.204941921	5.219533573	5.503189178	5.132804068	5.316496149	4.958146567	5.079781809	5.110269229	4.908504346	5.271281678	5.379378061	5.246866698	5.082461889	5.322378112	5.106422408	5.271518433	5.329881881	5.262451258	5.019826768	5.271528353	5.424512579	5.482386364	4.989285756	5.096126168	5.160755646	5.012629177	5.416629434	5.243250048	5.136053993	5.373169043	5.407083925	5.172569167	5.473280458	5.06776003	5.749750732	6.042431135
GNB5	8.243539516	7.441910921	7.854538447	7.964258267	7.394679673	7.798678546	7.514486958	7.756459748	7.528926457	7.19672891	7.370609436	7.940189293	6.888761568	7.302487293	6.771993961	7.526390298	6.926838903	6.794370286	7.904617238	7.302396755	7.157840038	7.575014864	7.875456812	8.059895138	8.092438541	7.58990633	7.362164659	7.738100707	7.348208105	7.123814878	8.109839025	7.690738914	8.014594632	7.783730573	6.987669129	8.104017358	8.39173286	7.801114439	8.268969126	7.609995896	7.26821911	7.612185347	7.422508239	7.444692954	7.530376417	7.721880512	7.454473595	6.968472629	6.690376912
EBP	8.674630442	8.667001437	8.641063054	8.748736741	8.937984769	8.498121257	8.212959351	8.534395824	8.065963071	8.718413423	8.095347288	8.480754001	8.241086986	8.62879094	8.374201441	8.62897921	8.569579582	7.765886453	8.509761733	7.833680582	8.486613025	8.317223392	8.625117635	8.562711163	8.468838322	8.170092804	8.661046337	8.414987876	8.403479199	8.348619954	9.020107208	8.435926377	8.847439272	8.856129065	8.146253344	8.89074247	8.763509846	8.472139129	8.788268257	8.90264585	8.390100238	8.715759353	8.477784657	8.574999303	8.859058516	8.980702068	9.10754009	7.583289115	7.450090717
DLL3	4.363796026	4.374256924	4.627999057	4.568946343	4.253700375	4.471797541	4.314879788	4.546731079	4.322054863	4.347855447	4.440715877	4.308117478	4.528624197	4.456757931	4.457783022	4.67143471	4.473034081	4.519902526	4.476671	4.320832499	4.380630001	4.392848619	4.447013767	4.367920661	4.430857558	4.356821018	4.456390985	4.607723786	4.287075151	4.322609715	4.675155796	4.408207251	4.44653332	4.574190307	4.696289249	4.49857835	4.60833353	4.753271542	4.407930827	4.587394218	4.641855295	4.448378653	4.566776039	4.559380892	4.771456588	4.78009403	4.465267041	4.919420637	5.04002136
CLDN16	8.970165892	5.848135648	6.342259371	6.046852816	6.051410861	7.339524027	6.257404177	8.193125418	6.495130873	7.43491594	6.940928589	8.53633822	6.184890028	5.311691722	6.118478183	5.252854256	5.927125207	6.187972852	5.577566384	5.822102184	6.672335245	6.688365364	5.386270751	7.875977808	6.550076601	6.387376808	6.887738341	8.214113118	6.780897302	6.303065963	8.324272273	8.448580029	6.383269428	6.671269557	5.989519182	6.688676229	6.352484777	7.121614964	7.298449759	5.392528254	5.730127854	6.866808535	6.556042812	5.479493142	6.126648114	6.096362339	6.215578008	5.120563066	5.310731992
PNMA2	4.651811638	4.772733712	4.804179626	5.278857298	4.682272152	4.579290112	5.263062565	4.791793983	5.32666905	5.080554108	5.332917892	4.803564946	4.92907658	5.322785003	5.144272315	5.068451775	5.084035124	5.60237132	5.017187268	5.254560428	5.438021309	5.010517378	5.192880818	4.802730441	4.728737427	5.686706707	4.883984812	4.809056553	5.26470598	5.006782916	4.553625965	5.359079115	4.501002615	4.915942193	5.222799851	4.795437419	5.130342171	4.785510299	4.75084452	4.860720638	5.230105082	4.655332207	4.742541054	4.806292855	5.070708525	4.791405062	5.045361971	7.178841387	7.400257198
CETN2	9.45038049	9.583368802	9.445680385	9.561788705	9.54045366	9.53179437	9.82463265	9.296959664	9.457917053	9.705527257	9.763316299	9.842664428	9.127632087	9.668309299	9.387228168	9.313555473	9.710684804	9.588912151	9.83621586	9.360110755	9.638440432	9.641358289	9.836369733	9.336218512	9.380511382	9.523463827	9.249089417	9.264762485	9.630584383	9.413380102	9.201146238	9.595961774	9.52415454	9.672287188	9.442044144	9.660721045	9.393359379	9.496196237	9.638439941	9.610718406	9.376291519	9.357828758	9.644940948	9.426950124	8.854711877	8.983086074	9.000299334	10.60595005	10.32488887
FUT9	3.374306556	3.401039386	3.406955001	3.478521083	3.43432007	3.536976998	3.367183194	3.543027006	3.45911182	3.505446291	3.360398866	3.368412179	3.321629196	3.400985884	3.462522396	3.375205614	3.431216332	3.554367246	3.402768781	3.489933695	3.359762448	3.403488929	3.497984552	3.381256569	3.434641107	3.424661142	3.314400079	3.403128892	3.432263826	3.406262839	3.384974857	3.330516461	3.322904384	3.370925235	3.429412861	3.591495877	3.538668787	3.43546303	3.46378892	3.484229515	3.349866454	3.423561499	3.460610617	3.452583925	3.534787443	3.63032999	3.701644034	3.892441116	3.933184611
GMEB1	5.509186431	5.473716911	5.817966776	5.977005074	5.364420315	5.499339773	5.45094017	5.680572159	5.403278737	5.631603763	5.743436246	5.627225297	5.741933976	5.577469955	5.302294512	5.775549245	5.485465492	5.567534243	5.348985191	5.624755576	5.450067491	5.511757385	5.584919218	5.561861618	5.507032951	5.499820635	5.84706856	5.842518637	5.615945477	5.366624149	5.546416515	5.373891303	5.564955591	5.806461965	5.720274745	5.471557941	5.415521427	5.55965263	5.420086356	5.717197974	5.611374295	5.598889735	5.617713456	5.716689546	6.051126268	5.64210212	5.51701439	6.182685285	6.230995427
RRH	4.442788325	4.294047747	4.359187277	4.560264562	4.440762157	4.518476812	4.225413826	4.327324772	4.31075191	4.37218444	4.427250011	4.322298834	4.513717461	4.478678355	4.390865087	4.540349677	4.3281311	4.27926002	4.383586356	4.264477853	4.314608422	4.184194617	4.563280462	4.707129603	4.579171948	4.309936957	4.472982763	4.465669765	4.103822677	4.374756537	4.616913082	4.349283676	4.312626406	4.464730084	4.648083432	4.416967245	4.55046646	4.497445262	4.390018541	4.593346166	4.36787482	4.480973742	4.482141366	4.495758172	4.554907956	5.087928875	5.094408926	5.260801236	5.345347594
CCT6B	5.522769752	5.954273285	5.282417731	5.52580004	5.03951121	4.994134976	4.467410891	5.318988232	5.122697062	5.035867692	4.612433578	5.108553502	4.796573501	5.179386717	4.728126663	5.172560422	4.934806652	4.928640886	5.676945419	4.639460141	4.826243104	4.49072997	5.389423859	4.992313804	5.215400421	4.805702638	5.907717439	4.879529166	4.862107258	4.311042663	5.760051439	4.736344051	5.396620963	5.4644124	4.86178317	5.565274242	5.348612096	5.136234632	5.783126888	4.933391671	4.647099504	5.807647516	5.966479154	5.10305097	5.804270083	5.607639293	5.639196491	5.241120809	5.78475077
CCT8	10.66386145	10.34665815	10.38301233	10.23235659	10.4971735	10.24359412	10.5311531	10.43441342	10.39603912	10.2430973	10.48383412	10.35132965	10.21689946	10.48810567	10.59198424	9.869956106	10.49976628	10.39977487	10.49183262	10.06125427	10.55122611	10.4454369	10.15126225	10.42352385	10.38283057	10.5609323	10.29327447	10.08192955	10.49535177	10.51607391	10.55154972	10.59757331	10.24949255	10.42417499	10.18029913	10.35175483	10.28253045	10.07131016	10.39966463	9.638357953	10.39952822	10.28093429	10.40154736	10.23450419	10.16496913	9.391110416	9.964890356	10.91035319	11.30172689
CNPY3	5.422587572	5.572085053	5.846485448	5.907048396	5.828136074	5.862668836	5.742549077	5.869821457	5.675134478	6.029774674	5.991203067	5.804141497	6.11008444	6.126840628	5.81163026	6.030299556	5.918636345	6.103970439	5.609200668	5.78014805	6.014605055	5.893988762	6.055675118	5.678218171	5.943877311	5.868305722	5.748407473	5.702819657	5.893020582	5.89158957	5.92189573	5.938448822	6.04051391	5.915313219	5.895066948	5.882488871	5.734329791	6.029870143	5.785589593	6.124208223	5.979696256	5.920525698	5.827613375	5.848343561	5.942179712	5.908977919	6.125632731	7.72391813	7.699368655
CORIN	3.530534929	3.569737996	3.563316926	3.818957868	3.562413676	3.688278858	3.583402579	3.701395653	3.579235082	3.60140286	3.608241897	3.632546099	3.750998182	3.511479701	3.751053218	3.785907053	3.582758483	3.566913755	3.5810794	3.591426997	3.639822221	3.648230166	3.644439991	3.713759365	3.670626504	3.538103384	3.711734715	3.877368956	3.542999222	3.702236344	3.71190003	3.550402356	3.713716115	3.608365499	3.655773515	3.705179435	3.672050257	3.656125984	3.678291944	3.617030919	3.629614487	3.602122466	3.817732258	3.804738139	3.901808352	3.65014343	3.791350786	4.110512736	4.128508809
ADCY1	4.803667282	4.990691653	5.166588502	5.212072293	5.121101895	5.157466413	4.800993253	5.082459624	5.143019798	4.980465415	4.956367673	4.962890761	5.280237396	5.070085111	4.932195248	5.223315134	5.084664429	5.039308569	4.985910143	5.01970687	4.91881417	4.845889339	4.918415135	4.98806869	5.140157775	5.251017131	5.14481469	5.013410719	5.119014717	5.079050018	5.078912842	4.797030542	5.268014414	5.166258354	5.204954686	5.065273854	5.104745186	5.383078623	4.90839428	5.377642213	5.299346538	5.199771636	5.232917304	5.365999738	5.630261254	5.94044236	5.601685044	5.868484711	5.464356885
CETN3	7.428241964	7.440606506	7.092718247	7.236637015	7.457004535	7.236378613	7.550661928	6.985632004	7.739977386	6.710492772	7.533508925	7.19513542	7.022304167	7.54818389	7.178742418	7.179931775	7.197981518	6.98678305	7.73931884	7.29515911	7.448701297	7.464463566	7.693232054	7.124483957	6.867056166	7.298531467	6.709362436	7.441843555	7.295760037	7.093361478	6.972054491	7.103716187	5.871900362	6.610723804	6.220023087	7.126500263	6.352970177	7.035430746	6.957845406	6.396759198	6.9181213	7.180905581	6.843747943	6.431460593	6.50423665	5.352983858	6.281732479	9.563319423	8.919002373
CETP	4.731533781	5.987038594	4.497077925	5.661704968	5.112950999	4.660211475	4.957703633	4.749911903	4.616005991	5.363062977	4.717665042	4.822916616	5.366044886	5.047273331	4.790673582	5.089662621	5.172840046	4.489935935	5.559816067	4.672928991	4.565731857	4.423055898	4.738245298	4.886126115	5.011155268	4.78421301	4.690900738	4.320442072	4.646338973	4.720802112	5.033613526	4.626799765	4.654068054	4.822068088	5.041408213	4.743357367	4.711002445	4.672502012	4.472418289	4.563381274	4.605370689	4.934441925	4.865457582	4.608715143	4.59550529	4.545724732	5.032274751	7.416536599	7.390448189
FAM189B	7.806052507	7.720690408	7.807169325	7.842652908	8.08915483	7.933179408	7.86523332	7.965421784	8.045534886	7.887734211	7.786666584	7.856626263	7.945902185	7.845484189	7.67049321	8.089924437	7.71724322	7.837416062	7.939257109	7.924823428	7.969502711	8.002013029	7.818960179	7.896818543	7.935959039	7.939558188	7.881691241	7.934882702	7.935756264	8.264353774	7.712396077	7.644948693	7.857541002	7.938139065	8.107976667	7.802427598	7.894287723	7.991358576	7.718412408	7.860333168	7.939355476	8.004567415	8.142259818	8.009620253	8.190215357	7.922518899	8.055705812	9.21780979	9.167217466
USP39	6.839778265	6.51020277	6.687923222	6.816223374	6.558746463	6.539647244	6.728376975	6.509141664	6.460719849	6.620031093	6.585360488	6.439559368	6.412180014	6.765586462	6.59574702	6.488229877	6.676069747	6.603268791	6.603494794	6.5761419	6.559999585	6.720907984	6.582542277	6.569458989	6.615117886	6.607406353	6.740953189	6.647875423	6.703348539	6.765465442	6.659502329	6.778409892	6.50008013	6.725524523	6.850310327	6.718097525	6.54202643	6.581065716	6.349332477	6.769574946	6.924071958	6.6221794	6.647169938	6.660032336	6.457621736	6.629914354	6.58408479	8.822539682	8.478309141
POLD3	7.868396658	8.123372599	7.90678749	8.317516235	7.992390273	8.142937559	7.30123668	8.096100429	7.757361935	8.210200333	7.666704303	7.795980179	8.045726346	8.424207688	7.551464388	8.664871862	8.365257629	7.998441498	8.243225645	7.522524383	7.600391911	7.486912232	8.634695905	8.55995865	8.622437429	7.323694159	8.534408989	7.415841672	7.652213782	7.712090026	8.735945323	7.502066025	8.323213164	8.233142402	6.907753679	8.616463392	7.949458797	8.376997122	8.192052724	8.06148669	6.898148271	8.362530741	8.804137109	8.46604749	8.436533745	8.421364231	8.522639418	8.047681268	7.943273825
TBR1	3.616136207	3.721210723	3.91117444	4.025710882	3.659211836	3.872721806	3.779614712	3.762114356	3.732608096	3.778698763	3.761970156	3.869353353	3.987408586	3.637438148	3.755591605	3.847406022	3.704903175	3.779750303	3.732545957	3.800597461	3.753241664	3.592182982	3.589408907	3.780985486	3.928917304	3.706909451	4.117474929	3.555824972	3.56367795	3.605336724	3.617520651	3.528852401	3.674063688	3.701662011	3.920567851	3.641978015	3.855913671	3.666724743	3.813956702	3.982973077	3.72730898	3.687013825	3.924389048	3.771275522	3.820683843	3.850362543	3.850196899	4.188587307	4.369359081
CFL1	9.111636893	9.460813318	9.524158548	8.977000246	9.454651451	10.00101418	9.955382552	9.658312943	9.926490373	9.680347778	10.08827852	9.939129705	9.801648575	9.815277589	10.12698282	9.407272569	9.978058377	10.00939475	9.921533506	9.372479596	10.112119	10.18937392	9.801377361	9.216299329	9.407726922	10.30794749	9.791687069	9.941256062	10.13986463	9.760836984	9.46423734	10.59719168	9.913236357	9.777610423	10.86959342	9.953760154	10.02372033	10.0343679	9.95469635	9.927473084	10.21159285	9.911976005	9.843299846	9.78941167	9.686836617	8.988315709	9.87770501	10.32082584	10.39397009
POLQ	5.125436609	5.273298054	5.339187686	5.100270177	5.306600967	5.419675478	5.232963314	5.496443685	5.418158831	5.623685278	5.772921398	5.180260099	5.329811992	5.354208247	5.369624897	5.627232319	5.234200968	5.52115248	5.297827663	5.297129992	5.331044224	5.174119109	5.308185372	5.315637012	5.357121677	5.393119493	5.516418	5.534303237	5.330209045	5.293555313	5.182933561	5.108926396	5.347342451	5.618694054	5.586297784	5.316990006	5.262176145	5.636333288	5.335120225	5.250393532	5.588980426	5.530046151	5.614219064	5.532073893	5.818491297	5.78585017	5.858978222	6.187058679	6.149687106
SLC12A7	8.965755851	8.730658788	9.011406199	8.900817967	8.896785659	9.127172477	8.584535461	9.295477042	9.193247774	9.104129857	8.750399445	8.634725455	9.075982284	9.063939266	9.305741294	9.170894557	8.850585717	8.971196695	8.949837253	8.684451302	9.118762296	9.195079169	8.77981951	9.359203753	9.234160704	9.291028434	9.050300584	8.962032958	9.173477207	9.566419986	8.755222846	8.920446574	8.931365411	9.119569529	8.642058936	9.07481463	9.173401119	8.878293202	8.75478182	9.409718803	8.931377391	9.144779535	9.095849963	9.35748961	9.064333551	9.097466512	9.006422869	9.341350668	9.044818145
MGEA5	8.209807523	7.792785605	8.112468881	7.870999048	7.501910101	7.893070789	7.847896945	7.672511271	7.510116121	7.859841727	7.763863439	8.510107867	7.565345908	7.873961883	7.593698512	7.609504244	7.709292816	8.376548391	8.178245943	8.086237639	7.783148305	8.031358358	7.725035615	8.164671874	8.000056819	7.772508955	7.730977928	7.721319503	7.923678766	7.599550271	7.953893974	8.1235754	7.681564734	7.690260138	6.476131366	7.747105649	7.702912826	7.894906201	7.736007334	7.82725876	7.756809798	7.558511107	7.408945894	7.43385052	7.370409379	7.087199822	7.148540423	7.866820509	7.660598681
NFAT5	5.421469748	5.130278219	4.896309677	5.262371603	5.179531065	5.068492125	5.033025829	5.030709485	5.202084003	5.033341098	4.983385261	5.122744927	5.439658922	4.909572233	5.170046576	5.031919705	5.052072106	4.996570141	4.897171684	5.282192815	5.135260486	5.081625688	4.910953756	5.186845671	5.182144014	4.961128141	5.34675263	5.164433119	5.029746618	5.000601453	5.049884795	5.063779001	4.87439699	4.805438437	5.113309794	4.840984643	4.913304026	5.076567282	4.941340096	5.054152609	4.960571022	5.018965999	4.762307571	5.176992573	5.065869822	4.873585192	4.787528429	6.246904211	6.7041589
NUDC	8.78652934	8.516307359	8.732279077	8.963243445	8.846201585	8.540686318	8.842289824	8.505832464	8.627174375	8.832513248	8.642354949	8.69837208	8.664357316	8.865414625	8.645807343	8.871625603	8.531058813	8.915415806	8.649636172	8.786159881	8.77849906	8.607359221	8.362885339	8.59619219	8.428059003	8.543577191	8.805526303	8.706708628	8.518878562	8.69279448	8.798911422	8.654148549	8.588427104	8.697019871	8.7766317	8.830865077	8.713108402	8.669461988	8.491945184	8.882749859	8.906899617	8.631177095	8.509889114	8.547513264	8.904562436	9.33847863	9.120159535	11.06698513	10.64848727
PTGES3	10.73414333	10.55032306	10.6193919	10.64562863	10.27254668	10.55616481	10.9133277	10.6545397	10.74589908	10.47166722	10.86085342	10.81805401	10.61610495	10.66160619	10.72853131	10.66922649	10.70444111	11.0062211	10.64910611	10.96451334	10.70742898	10.80382153	10.8690341	10.65467436	10.63896767	10.90753714	10.50537906	10.76812982	10.90636149	10.88268624	10.60446612	10.79893277	10.5702692	10.53079958	10.62995395	10.55240307	10.55966386	10.46143265	10.58033979	10.50523683	10.68105185	10.51942087	10.47810066	10.46898072	10.13508358	9.958973336	10.04691472	12.15326189	12.32906276
YME1L1	9.302463818	9.409146141	9.300471107	9.112838826	9.230719706	9.227410008	9.454948515	9.265024098	9.33569002	9.289451301	9.26872859	9.356564641	9.092378978	9.40098232	9.317810355	8.780028542	9.311066803	9.270541468	9.360693102	9.478427266	9.317653444	9.475517138	9.029643072	9.244928725	9.214067625	9.474635698	9.18046164	9.355108071	9.152728218	9.240044609	9.305666798	9.412234196	9.224815477	9.130692475	9.174257445	9.232472495	9.203144646	9.159375129	9.308564368	8.977046035	9.214826971	9.226783045	9.179527478	9.129365582	8.548315823	8.413735859	8.618293774	10.68746873	10.77050086
TCFL5	5.560291368	5.279802457	4.639270736	5.133029878	5.21840891	5.174737079	5.413429085	5.749662065	5.338456842	4.996870776	5.308123859	5.763489847	5.415260769	4.985705186	5.25378024	5.32580496	5.164460577	4.917396147	5.174903015	5.117367668	5.399069382	5.284078807	5.445810613	5.621792849	5.215871829	5.173936833	4.784491353	5.494046324	5.203919209	5.352288284	5.338479836	5.667707334	5.215080598	5.191627518	4.248867665	5.573981212	5.292947655	5.451677615	5.628213929	4.809002233	5.208540229	5.202955405	5.373043768	5.204508519	5.505190082	4.60910832	5.015982903	7.26807172	6.024857116
PLK4	3.61063639	3.676997618	3.64402714	3.645041639	3.595296862	3.612255028	3.630405489	3.598237825	3.589030438	3.721839593	3.626107933	3.712087354	3.710058327	3.645459797	3.711960249	3.7576509	3.666295835	3.651456036	3.574077077	3.589239257	3.666018499	3.675892903	3.732811858	3.723368849	3.722685678	3.693942268	3.641162322	3.659741433	3.663686095	3.661487637	3.618009208	3.701265262	3.707538057	3.713643178	3.787665326	3.605214728	3.672877116	3.682021039	3.764528194	3.741967461	3.708399224	3.663257024	3.69224894	3.721149666	3.653058255	3.846092283	3.729611917	4.16001425	4.226228808
STAG3	6.527184903	6.538825169	6.584681663	6.381854357	6.570314229	6.376989099	6.48016987	6.620639493	6.269849727	6.434614896	6.632406288	6.461738385	6.562432747	6.575402214	6.770799624	6.789200895	6.295713229	6.565372607	6.056063399	6.575234654	6.35092565	6.528705957	6.59786655	6.944055018	6.790836067	6.768333498	6.441418201	6.696973397	6.264183256	6.477465242	6.439995093	6.173366013	6.580719488	6.691725782	6.825116269	6.535709259	6.526521552	6.860532368	6.638378009	6.965034173	6.943357423	6.619739548	6.854770553	6.776961678	7.031259941	7.325948275	6.98016711	6.398918175	6.403294935
STAG2	7.841208763	7.402999256	7.07692418	7.184535258	7.223414575	7.26444717	7.437413467	7.471766278	7.502336354	7.395958166	6.734512402	7.217430501	7.356564296	7.479588383	7.198428967	7.236879967	7.530007523	7.494689748	7.531045158	7.647139833	7.294485199	7.487863746	7.178317218	7.536908846	7.524944025	7.415836145	7.207776634	7.214703871	7.179755431	7.322808512	7.402201317	7.355268655	7.168369529	7.388573358	6.448821032	7.359097586	7.25630446	7.201182855	7.437470109	7.034344915	7.1178914	7.364948591	7.337325774	7.375245597	6.759373088	7.029711929	7.015103986	8.601040329	8.659882356
SIX2	4.230667788	4.114527956	4.473965204	4.321341359	4.115483853	4.294617047	4.048926442	4.325393491	4.29177964	4.211191122	4.171224466	4.15706396	4.253407992	4.271762101	4.338788878	4.433423546	4.210307768	4.14566565	4.101550048	4.139220845	4.081137849	4.087100629	4.22137328	4.246580353	4.281666212	4.163589428	4.286619232	4.34783655	4.168360742	4.249397501	4.176033843	4.078714098	4.293971629	4.267934232	4.395257357	4.241405293	4.243874816	4.279260709	4.253842583	4.25060798	4.191921071	4.275299907	4.338619617	4.433553344	4.530786188	4.578778645	4.487472353	5.175646641	5.012889518
RFPL3S	3.587690543	3.630932353	3.599626007	3.613999147	3.678524544	3.666442245	3.616475314	3.713969948	3.689233163	3.756054532	3.658773148	3.734348632	3.713241109	3.651833035	3.643361503	3.672472011	3.722746517	3.711594426	3.604232703	3.640860876	3.582010838	3.648453458	3.681924838	3.733097907	3.731515002	3.654124913	3.80148353	3.839148113	3.584715079	3.659173394	3.59917493	3.639207997	3.739173451	3.725986189	3.844546866	3.663090976	3.556623711	3.697317656	3.679846686	3.666782327	3.665675134	3.695319414	3.710702221	3.619024618	3.81519495	3.894200622	3.539661012	4.250603383	4.170531302
RFPL3	4.796789306	4.756058583	4.983973017	5.087674594	5.083578911	5.104008457	4.581299116	5.425361674	4.683457986	5.174088478	4.996718084	5.074910199	5.2378168	4.981763395	5.210005145	5.738600685	5.014015427	4.985916452	5.008645187	5.050399093	5.364099963	5.042154715	4.898426284	5.157759439	5.175933179	4.628813283	5.049928523	4.877463147	5.196435094	5.261564557	5.377753829	4.616879856	5.108665283	5.076290073	5.390106146	5.019851325	5.02769068	5.249879149	5.075937207	5.121001465	5.029596486	5.092416264	5.547929531	5.427312355	5.742373	5.120531513	5.257259613	5.720521687	5.819428288
RFPL2	3.872893822	4.131430094	4.095159855	4.109580085	3.912604477	4.139819649	3.812851384	4.065380343	3.875006562	3.944519441	3.982752738	3.768739465	4.074893407	3.978528918	4.185422792	4.261466758	4.230403553	4.107793298	3.934847338	4.109643126	3.959710441	3.869754482	4.121252152	4.292110155	4.193152148	4.006578398	4.047526703	4.286662946	3.881286726	3.970879755	4.116317326	3.844618114	4.009785465	4.167064244	4.103191717	4.071115358	4.153270294	4.137766086	3.928590549	4.138232551	4.060978896	4.222898408	4.230340418	4.146730867	4.377896777	4.176957871	4.397078797	4.488013973	4.586564113
RFPL1S	3.674628392	3.42397139	3.47663048	3.481333276	3.561816975	3.676479318	3.612161056	3.691087871	3.544286139	3.750627036	3.742316709	3.628496297	3.659288937	3.527558482	3.888245091	3.72099309	3.632995149	3.686117699	3.561447296	3.765160924	3.55437745	3.512227092	3.610562979	3.499291737	3.674503424	3.472184885	3.296405615	3.593254867	3.570945924	3.469906434	3.949562424	3.631766493	3.710775596	3.86975584	3.725331166	3.767893194	3.616815646	3.546394465	3.720914597	3.877692207	3.670049597	3.670222452	3.683480741	3.697574205	3.820683843	3.834409691	3.965813796	3.997314877	3.878437809
RBBP9	5.249472396	5.162778631	4.93170934	5.155698516	5.409418268	4.948691261	4.603926846	5.306825819	5.246029957	4.918358827	5.073501786	4.743700816	4.432075326	5.115097798	5.162493401	4.96072057	5.327474779	4.719958656	5.005966393	4.761312814	4.914328227	5.24768772	4.669524376	4.86374972	5.198730232	5.249568434	4.725669136	4.959413936	5.037130353	5.216480893	5.291674492	4.984826248	5.220384013	5.036593815	4.845280832	5.369788933	5.013005645	5.268190377	5.275660512	4.806212623	4.366360498	5.330514802	5.05268356	4.661617985	4.56373636	4.758714824	5.339133385	5.563448541	5.312672393
RAI2	5.692790222	5.414681251	5.079163087	5.349338765	5.358868904	5.202494257	5.999222687	5.464069681	5.681993209	5.33308176	5.471259783	6.192369017	5.826287391	5.551674374	5.753705604	5.328373401	5.643369342	5.813016713	5.310036216	5.962942432	6.23026461	5.480273111	5.860327598	5.343766191	5.687414082	6.268409979	5.428292546	6.402268796	5.747056076	5.457054585	5.262941683	5.633627786	5.151869189	5.123698352	5.454355947	5.016596435	5.301329239	5.339221677	5.533188221	5.281128982	5.206517377	5.2274246	5.150207514	5.421254509	5.041495368	5.281703863	5.037642727	8.009732098	7.798151052
PTTG2	3.768688316	3.787675525	3.867851615	3.817113298	3.724325127	3.753565309	3.743347168	3.680290854	3.633879971	3.765729044	3.733610971	3.723342704	3.764483463	3.861849015	3.772039205	4.159523968	3.808500787	3.747253978	3.628316099	3.659464515	3.69281541	3.599236208	3.874105789	3.763753638	3.763765928	3.76889235	3.585500515	3.914670091	3.788503064	3.742256796	3.873358218	3.724787488	3.766504715	3.801359669	3.989096732	3.682335645	3.822494305	3.960194993	3.798581128	3.921128704	3.767931208	3.767534358	3.72896216	3.748722609	4.181164379	3.813146288	3.838652329	4.169479495	4.052954547
PHTF1	4.24872463	4.320786826	4.400177253	4.308870247	4.335401164	4.354113351	4.52022156	4.429461228	4.336988115	4.271124157	4.576109419	4.351223928	4.433515858	4.368648125	4.474147007	4.317100541	4.117357751	4.602175899	4.253674686	4.267121892	4.570710039	4.541973013	4.390339285	4.247964396	4.410931498	4.534889183	4.591587296	4.584991967	4.434720427	4.533708156	4.392260085	4.606641248	4.315618005	4.317233649	4.650141872	4.212643493	4.384075569	4.241290198	4.22260661	4.334479372	4.562648889	4.263677328	4.370486302	4.380549722	4.456141868	4.415171934	4.401753073	6.411470386	6.665940514
MAP3K2	5.866573963	6.074706349	5.903404118	6.366012604	6.118495751	6.018104888	6.025222865	5.929865049	5.821612625	6.082911877	6.212204761	6.06219356	5.606195999	5.955717441	5.898128713	5.73029033	6.027157359	5.863508203	6.00161803	6.162415706	5.891897193	6.14373885	5.282026118	5.900262325	6.153910594	6.070399954	6.044237533	5.865725534	5.916735265	5.774851644	5.848148963	5.972889219	6.142931144	5.957510605	5.788881345	6.068607846	5.973115254	6.013378126	6.217768682	6.194138963	6.114663227	5.960911852	5.941399245	5.75221842	5.763813553	5.938469445	5.763045682	5.124433636	5.335754568
MASP2	5.495003711	5.669905499	5.946272068	5.788008951	6.008597893	5.729881966	5.72063166	5.678537034	5.672296066	5.627599252	5.812970907	5.663278845	5.705881323	5.683257538	5.831556703	6.038687188	5.585673198	5.76880005	5.338591593	5.744896806	5.595807407	5.608285113	5.658749726	5.751066488	5.769176594	5.703734406	5.63372485	5.745976015	5.82023373	5.712699473	5.603037581	5.498390056	5.687151821	5.895575913	5.970010855	5.629585521	5.740032663	5.827169227	5.656197119	5.903844656	5.752826108	5.789978539	5.839214206	5.764526185	6.06213147	6.17520329	6.053197614	5.481874226	5.525766294
KLRA1	3.662975803	3.613805765	3.584437635	3.698280066	3.78010099	3.568518732	3.690444428	3.60261728	3.620652464	3.798715772	3.663498761	3.742093252	3.716474587	3.623226759	3.67727995	3.794929141	3.651582132	3.786537648	3.749728664	3.742851165	3.629260922	3.56959916	3.858518149	3.805655723	3.600302797	3.540331272	3.691640711	3.708597467	3.642580177	3.790187703	3.632482364	3.704213412	3.599962882	3.619869115	3.758095149	3.767673141	3.604608919	3.888165535	3.727311685	3.692712312	3.695375294	3.717944901	3.795783367	3.718130371	3.733642535	3.844835684	3.789168251	4.146031925	4.119024598
KIF1C	6.015729	5.92302233	6.683086877	5.936842628	6.053039514	5.922800243	5.551645148	5.69094535	5.909487283	6.186993783	5.746156763	5.856037119	6.045825165	5.890026936	5.880786507	6.119545404	6.039636347	5.75116092	5.734645947	5.699022773	5.699908369	5.788128601	6.316685267	6.334602987	5.823464478	5.969832206	6.209962377	5.719206984	5.709967539	5.730505692	6.277528419	6.067693339	5.913288969	5.91230584	5.913046868	6.250763842	6.109531273	6.08159574	5.935562142	6.373481318	6.284851281	6.111261094	6.229979013	6.045785152	5.785057932	6.324798629	6.281732479	5.950290365	5.784406297
CTSC	10.92215628	9.882036044	10.24576282	10.6790624	10.73870624	10.30282124	11.09815782	10.71901239	10.75990065	10.71288371	10.61809476	10.6447838	10.37574172	10.68020086	10.59201923	10.54869835	10.29458661	10.4246433	10.40206683	10.10254195	10.63049876	10.6196137	10.46822667	10.39062591	10.32160759	10.3399473	10.22989651	10.4349216	10.11278585	10.30408856	10.64065381	10.63114376	10.26738716	9.972113166	9.522371333	10.4874396	10.19161222	10.35681872	10.97319714	10.05565226	9.756409301	10.17485079	10.33565841	10.11087976	9.90922753	9.716167566	10.96843157	9.83106299	10.17347147
GRAP	4.555876273	4.572445824	4.696085515	4.726389204	4.568192038	4.598630698	4.771501908	4.708827574	4.517640534	4.958146834	4.794385931	4.511075064	4.770211195	4.646302235	4.494521945	4.877226449	4.928698281	4.74908997	4.491172169	4.671804924	4.545705614	4.632412684	4.54804252	4.379739115	4.80919114	4.600044996	4.814872481	4.874102058	4.428473989	4.537915402	5.079978913	4.56384735	4.616550252	4.909802501	4.850915829	4.603686466	4.927803758	4.991510579	4.687799509	4.631213579	4.78442968	4.721083296	4.662905678	4.566162098	4.987343506	5.472989928	5.277674843	4.87778055	4.958061274
CHL1	4.490751617	3.805505731	3.654600052	4.232209762	4.445549846	5.159572284	4.302947772	4.765259821	4.722391392	4.280664312	4.510607279	4.770943351	4.620458506	4.613014387	5.004383216	4.227882824	4.871651348	5.021468571	5.270590259	4.877831332	4.823097734	4.2357794	4.89367413	4.988453593	4.915351521	5.590185542	4.052075362	4.049234294	4.387644266	4.961851079	3.858044082	4.732038319	3.937446758	4.210224928	4.289839901	4.637898658	3.973858232	4.811767215	4.371935346	4.327522053	4.121963811	4.295462408	4.991380204	4.891686298	4.153102117	3.916115407	4.028994453	4.024977371	4.045633187
CAPN9	4.260922535	4.385505308	4.362820415	4.436921487	4.235279023	4.381206658	4.096868766	4.36809265	4.195750831	4.564280131	4.372964221	4.447726145	4.475153459	4.311635725	4.364927493	4.486419301	4.213578856	4.426629722	4.315322843	4.211984965	4.329255293	4.229468148	4.29755235	4.260421791	4.397923002	4.294306815	4.292010643	4.556458463	4.370587918	4.251759876	4.484246366	4.218580978	4.322244039	4.475327266	4.549787024	4.25383816	4.443691181	4.627510866	4.309079568	4.620737162	4.399688655	4.413618874	4.49625849	4.575114087	4.44403409	4.88205669	4.466237246	5.059077954	5.208718531
GIPC1	7.108364816	7.262703045	7.188556267	7.240929327	7.070169028	7.272772336	7.09478292	7.079361629	7.160155862	7.791406466	7.297464242	7.46569218	7.556454373	7.341257777	7.534586261	7.630587322	7.67789331	7.591078999	7.105525307	7.143775852	7.124307966	7.301040823	7.407882175	7.188686423	7.353830482	6.677081706	7.222908524	7.290340786	7.391206671	7.177255258	7.622657306	7.497791325	7.545400762	7.535486397	7.527658901	7.329373221	7.426725703	7.50894117	7.475004213	7.765332463	7.613981524	7.449624311	7.552917781	7.522986297	7.589690293	7.697522105	7.567950498	8.392272255	8.354370553
TRAF3IP2	7.358848787	7.027875463	7.132639431	6.868777026	7.182516518	7.193693131	7.883238718	6.972039201	7.162641998	7.174872709	7.338385246	7.482572533	7.070092603	7.260057637	7.568760941	6.537315311	7.04742683	7.393940051	7.179579317	7.204584237	7.44249942	7.24800183	7.059421262	6.943643466	7.211126681	7.284380957	7.423009948	7.308244139	7.305721857	7.024868559	7.048559302	7.57533587	6.635038301	6.579487824	7.050941521	6.925868352	6.772685827	6.989203567	6.601265318	6.898091377	7.40057608	7.125298223	6.894139532	6.719181591	6.663870969	6.958499274	6.804161785	7.84481344	7.551395856
PLAC1	4.56898695	4.800762462	5.001573531	5.060635075	4.850163354	4.796166441	4.927855036	4.774603485	4.540096969	4.853823969	4.711758436	4.644358362	4.883354597	4.981907486	4.994530698	4.871134892	4.823970001	4.734663462	4.697343093	4.513589761	4.643677496	4.579533234	4.725208679	4.891652725	4.745245109	4.728186037	4.914690744	5.093997463	4.773622936	4.804630033	4.757844859	4.729321197	4.952170636	5.096688617	5.146664534	4.819150634	4.766109009	4.851501184	4.698980537	4.929539288	4.985140189	4.80139381	4.932972862	5.119027756	5.245798071	5.049293714	5.114479027	5.490295494	5.833301829
NUP50	4.453404663	4.402554952	4.372579901	4.456531032	4.247349255	4.569542034	4.508495589	4.50615703	4.466700475	4.657139508	4.585070335	4.422676325	4.467957616	4.733391542	4.545125113	4.234851917	4.564276228	4.670039103	4.558054517	4.877584305	4.863756746	4.55966369	4.305928157	4.520728918	4.552835472	4.687099415	4.768811975	4.780560398	4.533312454	4.610037014	4.682020816	4.642065889	4.592890621	4.442520125	4.728286437	4.593026506	4.507204016	4.587606302	4.569833867	4.569589943	4.728616934	4.575822641	4.524910687	4.496164516	4.382214185	4.579169284	4.499726449	4.943391531	4.708055298
NES	6.652615703	7.056676682	7.29143916	8.465209168	6.763907132	6.981415441	6.835480643	7.22310345	7.389152884	7.06518852	7.100519397	6.827312723	7.684151207	6.780218249	7.266110643	7.525170194	7.584319077	7.288883411	6.768433954	7.355118616	6.627085915	6.840098507	6.901884671	7.110954094	7.508361745	7.074696965	7.870328463	7.387185905	7.354739198	6.976335821	6.877840316	6.629570682	7.226072292	7.050488966	6.898392805	7.062231298	7.670942164	6.910148678	6.842729113	7.693645352	7.316911899	7.396071272	7.109608483	7.413632208	7.157620178	7.140212517	7.061262733	12.63485657	12.53583821
KDM5B	5.842822788	5.766624999	5.590539726	5.637008279	5.82901355	5.930394112	6.399841937	5.867570889	5.978506927	5.658244907	5.861838359	6.043853526	5.973567387	6.110771749	5.992920142	5.6629739	6.021722836	6.062387918	6.050596826	6.17555427	6.071277529	5.994967799	5.833478498	5.898260687	6.066955761	6.314049631	5.778449316	6.045335582	5.812845562	5.682908015	5.837392091	6.398925268	5.811062542	5.794527318	5.769097933	5.564757839	5.892874377	5.616378693	5.852865309	5.627039662	5.617756235	5.704540384	5.688934174	5.949962505	5.624985552	5.562362834	5.569787905	8.119866516	7.968140985
TOB2	6.037315169	6.089489661	5.903019059	6.362130387	6.300924166	6.058419283	5.91331811	6.161351218	6.270375168	6.0363676	5.793641266	6.49205861	6.468987602	6.430346939	6.035725962	6.216261031	6.672800501	6.306692142	6.310849217	6.063222342	6.034956153	6.362995037	6.32336419	6.071690101	6.193723898	6.119349268	6.680442156	5.986517722	6.47273988	6.109935414	6.153642577	6.413616773	6.449304558	6.776809909	5.794644033	6.613429227	6.285122799	6.806125442	6.586770181	6.493986593	6.164554777	6.447607742	6.453952488	6.553541437	6.32499193	6.735951116	6.439056224	5.462565525	5.485782313
HBS1L	5.358547006	5.388302633	5.282919504	5.157227135	5.096128256	5.206644494	5.291297124	4.989545692	5.185441482	5.282201815	5.041868362	5.274243741	5.11287832	5.222317864	5.200338549	5.354429762	5.48011826	5.291677555	5.156405966	5.271829082	5.133438946	5.18991442	5.189458846	5.202455878	5.082314453	5.131573029	5.203097178	5.329524444	5.309971614	5.122888938	5.46890912	5.222681195	5.263687951	5.227423338	5.113269567	5.131804645	5.260496261	5.199333031	5.313848466	5.179930957	5.270050199	5.414219864	5.229842938	5.255180047	5.287073236	5.135103996	5.168890492	6.270684953	6.317994747
AHCYL1	9.89759487	9.855855256	10.03657594	9.739706311	9.991875029	9.919229299	9.77692067	10.02306103	9.94132915	10.03346294	10.05949514	9.970085044	9.847558189	10.0685959	9.858162158	9.963856186	9.952453627	10.07152687	10.08654497	9.829704164	9.980977983	10.23173787	9.956044735	10.09067088	9.779742853	9.987386007	9.815406033	10.10902511	9.956626169	10.24751642	9.817734575	9.997615317	9.865829174	10.09312887	10.79304782	10.01988196	9.986910852	10.08531554	10.06456062	9.955313994	10.78971039	10.25842642	10.14889514	10.15678568	10.00959959	9.811762809	9.977973627	8.662864791	8.779891273
PLK2	4.522253814	4.067607922	4.034472325	3.934259568	3.990367201	4.020282125	5.774216367	4.062071737	4.520329065	4.324243408	4.938199806	3.86453668	4.427695577	4.147581688	4.84979818	3.903924271	3.853611562	4.144883518	3.985071426	5.349904866	4.666443836	4.522671875	3.986754789	3.91246303	3.967039336	4.384507931	3.992921145	3.943544195	4.359847547	4.197433011	4.031954026	5.01623266	3.947991424	3.907757048	4.259548965	4.230972088	4.306893351	4.574867905	4.319109031	4.029671496	3.645858919	3.890838466	3.789764204	3.839526932	3.843885104	3.591266966	3.823821336	8.260196907	9.104518422
ZMYND11	7.893183929	7.600816749	7.738198049	7.911543085	7.715687553	8.053317994	7.997475555	7.887020543	8.010556212	8.025462119	7.705799946	8.132232712	7.753674349	8.050607679	7.82938771	7.503612975	7.997248206	7.955926792	8.116991621	8.084678744	7.956501892	8.130829021	7.806173459	7.954430826	7.965372278	8.104582221	7.58826574	8.150064651	7.985334068	7.71506223	7.992436885	7.904438188	7.692848354	7.924876418	7.643339589	8.16441411	7.93613802	7.891488941	7.945967584	7.567403318	7.832649862	8.12783366	8.016993717	7.959733558	7.899826862	7.527354226	7.957891929	7.852929095	7.630193837
FUSIP1	6.898467352	6.514102433	6.437997538	6.267106388	6.892417404	6.458951352	6.637657433	6.613622206	6.568270093	6.293508248	6.461272184	6.791718238	6.257865607	6.742927886	6.596151727	6.130296526	6.765441354	6.377565905	6.797668102	6.795769832	6.677819912	6.953017956	6.431804539	6.392432098	6.19198251	6.647444227	6.258919243	6.722257462	6.589605312	6.509944205	6.502991543	6.914315056	6.489305668	6.339587803	6.558767139	6.49040783	6.465236859	6.289167653	6.499318413	6.190061888	6.494954852	6.246745759	6.206453191	6.29386878	5.763908893	5.277517974	5.716472419	7.958123993	7.74788945
ZBTB6	3.672046547	3.553691871	3.553056849	3.625244936	3.511716956	3.553887753	3.704887022	3.653237409	3.618800073	3.585687133	3.592010744	3.648544678	3.584254998	3.668046122	3.593730685	3.566081688	3.716301418	3.562987215	3.719711489	3.700676312	3.713452623	3.957462014	3.542875768	3.545605562	3.66764339	3.679473946	3.653592737	3.390400628	3.684391373	3.907277947	3.614778931	3.726332922	3.748119618	3.61066112	3.54782777	3.676735242	3.668699775	3.617578527	3.695852264	3.667257368	3.728027485	3.658875833	3.641567936	3.736808727	3.80263507	3.607754252	3.545236415	4.243470436	4.162353565
POP4	8.717905022	8.774207258	8.759699355	8.650230546	8.685858674	8.460694729	8.652205625	8.144267731	8.622759838	8.545580529	8.67202331	8.788082114	8.39157029	8.791896099	8.578254324	8.565613373	8.570571206	8.438631608	8.685677435	8.836378259	8.466518826	8.677320745	8.686881994	8.585734006	8.264784653	8.724219667	8.599846994	8.65887017	8.540078757	8.322144243	8.58042429	8.865076111	8.507969678	8.561372499	8.334005946	8.572734819	8.605445769	8.44405385	8.681035822	8.485496984	8.771818755	8.519676549	8.25461336	8.340112029	8.163945938	7.889953892	8.18582108	9.478219339	9.512698798
ARPP19	7.340696725	7.024501164	7.112771517	6.93251644	7.091985783	7.109998171	7.187303392	7.022558055	7.190011133	7.12207265	7.05802429	7.214716146	6.908923326	7.274067971	7.118359283	6.939000838	7.401577883	7.311839875	7.424234295	7.226529709	7.213366816	7.550478318	7.266010354	6.963776262	7.04327691	7.313920128	6.971037307	7.238493203	7.205191801	7.219028663	7.406211233	7.418366984	7.495671423	7.441160787	6.950504208	7.47382561	7.473274378	7.361617181	7.566329622	6.934414969	7.6458563	7.335580036	7.272882728	7.340239537	6.791010815	6.715046048	6.824343162	8.666833682	8.421702331
ARPP-21	3.906760546	3.935871002	3.887033425	3.918018748	3.874753145	3.861175616	3.765261992	3.97247751	3.743270071	3.808192278	3.99893792	4.012635869	3.935035839	3.855014078	4.065313113	3.940481393	3.930464858	3.839934791	3.785629824	3.846997104	3.764631785	3.78886723	3.991391795	3.974868863	4.025809703	3.905245178	4.016896903	3.893301655	3.895412442	3.965998673	4.066898687	3.751088241	3.855017464	4.017385256	4.106908239	3.948497102	3.831948448	3.870900534	4.017961851	4.049418515	3.967824952	4.018863524	3.95363259	3.967627862	3.960867845	4.138767657	4.069316761	4.197058713	4.318640337
ZNF271	6.53717082	6.600507154	6.28354759	6.698302484	6.460444871	6.221148824	6.30129416	6.254119547	6.005830816	6.233326264	6.204219864	6.509732803	5.9254356	6.578745318	6.305024063	6.351717221	6.404240197	6.31434996	6.305539577	6.582915254	6.104301716	6.357247198	6.203351549	6.457156038	6.163183403	6.184034361	6.421008638	6.276959585	6.283018149	6.068248348	6.442038158	6.285010977	6.235385346	5.946382095	5.715809858	6.253374219	6.078547054	6.126262137	6.186133337	5.771538076	6.130575867	5.872180716	6.019824664	5.691292742	5.396475124	5.039235925	5.556289308	7.517201741	7.611099177
ZNF266	6.4834852	6.043994185	5.689933361	5.935292384	5.976286672	6.127228149	6.529004575	6.170700848	6.330085544	5.900443469	6.551353438	6.338095358	6.467449227	6.122871716	6.367578126	6.366050882	6.184400626	6.219422877	6.078844708	6.571209501	6.383332103	6.03986089	6.490950574	6.315734159	6.509962986	6.657835087	5.982103625	6.358745848	6.388894026	5.71909614	6.208247766	6.203257462	5.969832621	5.855666489	6.272085452	5.836680539	6.146198739	6.420187165	6.22244045	5.674061098	6.015315655	6.010666311	5.873238973	6.036614765	5.95427562	5.638995238	5.805710936	9.096516489	8.994853895
ZNF274	7.367776316	6.820897439	6.825921834	6.831389781	6.649157912	6.797481026	6.835178956	6.84157154	6.471905868	7.016581626	6.730441247	7.340771912	6.990920486	6.935794588	7.14196288	7.402446126	7.040078558	7.021874819	6.78609009	7.190052997	6.834646255	6.716454417	6.974113009	7.078390351	6.943226421	6.841432483	6.884699289	6.783936841	6.834061702	6.842953577	6.997655802	6.980436392	7.081653086	7.04503213	6.596165138	7.038929518	6.932251759	6.918192847	7.25164884	6.706649664	7.033951102	7.153304418	7.092807902	6.813070194	7.133603243	6.60799392	6.987459015	8.392449961	8.002063151
WDR4	5.01762699	4.85924952	5.316164262	5.133029878	5.159429191	5.116987955	4.977196525	5.129087478	5.058458114	5.197240379	5.288924849	5.090338529	5.256243176	5.14979866	5.406912668	5.071914457	5.101958137	5.179731894	4.943966626	4.94883352	5.358946696	5.24648535	5.173582847	5.200787694	5.248790542	5.230042457	5.117885886	5.537779887	5.211956594	5.209403785	5.197965541	5.241868945	5.4805602	5.398685967	5.632291954	5.03545768	5.462785432	5.338522948	4.974602107	5.156492977	5.177432685	5.279869534	5.235408206	5.255916673	5.376662668	5.283859436	5.483039323	5.674430662	5.501492352
SLC17A3	9.63525406	11.2359376	10.97558016	10.26217529	10.99220115	10.60116885	10.73504891	10.36156132	11.20064982	11.21164484	11.43322857	11.04281131	9.97940422	11.54887375	11.67629051	10.83573956	11.1136638	11.72064891	11.16963438	10.65384937	10.43397149	11.19100238	11.21688557	10.56780931	9.814478024	11.30818263	10.61459024	7.608867129	9.80197303	9.899079062	10.49386268	10.15425254	11.18710158	10.46358491	10.3014478	11.26286001	10.5305759	10.55290191	11.3324857	10.93033942	10.26670197	10.63709481	11.40791254	10.47944016	10.38552594	10.73218161	11.12577624	7.799291662	9.808488051
NCKAP1	7.143285328	7.299986071	7.212726862	7.184754621	7.222646921	7.047503893	7.211661931	7.345101719	7.298565066	7.075990864	7.195608505	7.109953807	7.209503706	7.531571892	7.366408826	7.002840771	7.28037072	7.148743726	7.108629036	7.108344406	7.200205819	7.267999648	7.254193911	7.179334424	7.094629085	7.428874314	6.99307404	7.379135783	7.165181265	7.091211488	7.203275844	7.187727313	7.130718713	7.204160737	6.718454594	7.299840591	7.108310249	7.243878598	7.158514483	6.865626275	7.181446211	7.125298223	7.347493694	7.143536388	7.350566516	7.014257763	7.08292237	9.443027495	9.806782404
IQGAP2	8.84816239	8.928915805	8.901201651	8.632940557	8.36278288	8.923479363	8.070067457	9.007409962	8.379233523	8.981087016	8.316409381	8.850393204	8.72138656	8.794618305	8.367981086	8.750397694	8.829607982	8.368593204	8.841026065	8.189363435	8.096593859	8.005066155	8.579532806	8.804344401	8.869196915	8.208055717	8.707076393	8.450900755	8.150995356	8.76607265	8.700277071	8.303138167	8.714780552	8.719132287	7.331341647	9.016828586	8.79957411	8.960041065	8.837323194	8.730002248	7.893609202	8.755185469	8.751204395	8.73261656	8.516304623	8.42655272	8.686423015	11.61679031	11.57813332
VAMP5	6.216304598	6.417855492	6.431998035	7.625851536	6.699040051	5.91700963	6.877499516	6.120882056	6.661883767	6.222259373	6.470692268	6.051102091	6.063254438	6.148499841	6.417786956	6.208332524	5.840774013	6.307341406	6.203326569	7.290392481	6.784741536	6.485594119	6.501643884	6.128762549	6.135571728	6.2539924	7.227392112	6.724715627	6.31491238	6.418896649	6.072896941	6.132774571	5.985538514	5.752634286	6.343199099	6.09723694	5.810979307	5.639541611	5.979365499	5.915245419	6.146249505	5.775525672	6.026491017	5.95452673	6.234380729	5.752773572	6.285294349	11.02503561	10.66303999
ZNF273	3.936316031	3.99052055	3.959506812	4.183077091	4.001158633	3.953730831	3.945161484	3.976020634	3.952571242	3.761368778	4.113980422	4.037059282	3.932485686	3.954617854	3.960111899	4.001780614	4.058562844	3.832533058	4.041966216	3.761175622	4.066563164	3.956551434	4.13891076	3.85731554	4.02133581	4.138144312	3.858081845	4.0424172	3.836229666	3.898611624	4.10319814	3.922057942	3.984614905	4.010322924	3.902221254	3.917922269	3.741053467	4.027796647	4.075300281	3.767419626	3.907791943	3.821353314	3.833617878	4.013914547	4.147811046	3.963237994	4.0755932	4.379325132	4.5046154
ZNF460	3.694718868	3.562425555	3.805019288	3.928846045	3.774775828	3.670473044	3.579590326	3.733375147	3.749075417	3.534231626	3.593744873	3.615959875	3.613054168	3.529480606	3.551350252	3.646310636	3.699211451	3.706279153	3.604130371	3.667324646	3.657456456	3.653875054	3.611458524	3.767024727	3.74345722	3.692754311	3.745157738	3.610459839	3.642325646	3.687107276	3.639136767	3.56597433	3.697500702	3.780462662	3.728361086	3.694713153	3.60699335	3.635279796	3.716562499	3.653391318	3.747415815	3.729033747	3.775885525	3.600073686	3.723094543	3.814490799	3.754886096	4.090152323	4.116561107
MTHFD2	5.045011442	4.778842186	4.685011553	4.718344469	4.667669918	4.442380677	6.326495596	4.819024638	6.686119477	4.932854797	5.741439837	5.068136798	6.498167051	4.875302617	4.948632742	4.677238133	5.389044756	6.259931495	5.172241621	7.588253394	6.56882633	6.192612266	5.159611924	4.735026998	4.92166278	6.037297165	5.764335814	5.693520603	5.794158058	5.707298587	4.744851025	5.982028545	5.054623457	4.213145497	5.94146601	4.596711747	4.834522654	4.628846724	4.793224846	4.887088125	5.343313801	4.964226136	5.016281275	5.134999905	4.70861385	4.713633195	4.619586028	9.418862232	10.18209039
OR5I1	4.726645415	4.668209684	4.64583255	4.364268912	4.733721162	4.978742905	4.486750328	4.648009768	4.631508266	4.495377893	4.53289266	4.862680695	4.821013864	4.742148805	4.852654943	5.172123103	4.696787581	4.774858932	4.478392436	4.627244077	4.577061739	4.514340122	4.89505762	4.747876358	4.730743681	4.578222141	4.435297893	4.815925253	4.649853866	4.527835331	4.528585347	4.557120591	4.869907185	4.822068088	4.834865437	4.770510318	4.568813538	5.014301324	4.639531732	5.014467749	4.740389189	4.7704226	4.965445966	4.956413231	5.187179473	4.958668312	4.841822538	4.734236787	4.861264706
RPP40	5.852575022	6.132323692	6.144928156	6.252107526	5.7789087	6.230348347	6.220513518	6.021736245	6.612605285	6.090692787	6.842257325	6.578997708	5.817532119	6.599958724	6.621532413	5.475213569	5.926929569	6.230913462	6.468347636	6.05303634	6.364021539	6.382359116	6.591515543	6.102248585	6.207433582	6.36424421	6.525458928	6.352546839	6.052869204	6.319522271	6.229410652	6.710663442	5.948026285	6.045484645	6.17246837	6.077986885	5.923402607	5.969575688	6.111154557	6.205678425	6.250474362	5.883827616	6.064069039	5.988410744	5.930168221	6.215963508	5.880249327	6.525257092	7.180802388
ADCY2	4.477162789	4.520078038	4.525859946	4.566133286	4.62308104	4.481513727	4.2979541	4.6355055	4.54167916	4.52336479	4.471378916	4.452833888	4.510979387	4.421723308	4.626035987	4.707954948	4.389333815	4.534224493	4.313703967	4.331612275	4.477007347	4.335603244	4.548649927	4.381496687	4.728156176	4.659822426	4.468691526	4.579514108	4.463695489	4.523745319	4.349028652	4.378170834	4.523676082	4.670346296	4.935838665	4.448071	4.522629363	4.561317293	4.460468742	4.573991006	4.54550781	4.507204564	4.730200246	4.666181159	4.720419747	4.961654025	4.578666214	5.275031673	5.358865899
CFTR	4.199519116	4.300703739	4.446285964	4.363025006	4.282398449	4.394930544	4.286805867	4.278319684	4.33478007	4.297522892	4.390389962	4.176228008	4.640156692	4.28013967	4.257955359	4.294583265	4.41409028	4.406749636	4.290419003	4.245571182	4.461577867	4.48011956	4.223666104	4.316755597	4.193396545	4.421047096	4.451291718	4.2811467	4.553897308	4.150580507	4.29559848	4.375730846	4.446293744	4.426371023	4.485670745	4.370433789	4.445354301	4.401038732	4.228119168	4.491474885	4.324490278	4.427377304	4.405954028	4.468765514	4.734616009	4.809393106	4.358017168	4.494068072	4.566679141
SEPT9	6.470744436	6.127252975	6.387491361	6.504215061	6.33800681	6.392607889	6.714592033	6.449752659	6.449434512	6.52534283	6.432090663	6.738127014	6.632425585	6.394803447	6.526971037	6.521336962	6.252906939	6.756758675	6.378645971	6.629034242	6.583807146	6.436847855	6.371762779	6.500886428	6.461473391	6.425187531	6.636230963	6.542391105	6.64228412	6.407083134	6.392640507	6.642436764	6.269536493	6.307415898	6.28372749	6.047843635	6.228944769	6.309511897	6.184964277	6.431772313	6.540861606	6.538286457	6.328438519	6.307907891	6.554267725	6.4035529	6.315841934	7.787163526	7.597180308
SEC24A	5.354570573	5.414875871	5.248280899	5.285144182	5.413013437	5.462861903	5.532742551	5.427020668	5.247245377	5.405331021	5.271184388	5.22977454	5.14254713	5.37966781	5.291992962	5.256456968	5.593807111	5.343946045	5.639961015	5.633604434	5.543156661	5.566263972	5.285169747	5.455533984	5.400036545	5.558268563	5.292586667	5.373255259	5.475678353	5.749367896	5.433974232	5.35372217	5.711419208	5.509541181	5.295350409	5.54305135	5.714729918	5.50627985	5.828964349	5.57084267	5.285310563	5.479613599	5.561701122	5.564437254	5.161156677	4.959882172	5.031572254	5.322139485	5.319265725
CCR9	3.89865203	3.835321036	3.81040126	3.894986357	3.973632928	3.932213051	3.803016	4.009533365	3.845126664	3.865560683	3.863958555	3.903869375	3.880251341	3.924119438	3.842724944	3.994006501	3.887005959	3.949817888	3.810701975	3.723462091	3.917446884	3.824057047	3.898699101	3.987149432	3.937723237	3.827604058	3.922125289	4.110964285	3.81309623	3.810103438	3.97481264	3.921474114	3.745491221	3.946659181	4.332650397	3.943883898	3.916072956	3.991783157	3.721630989	3.815887161	3.730986212	3.873533364	4.104129502	3.966787867	4.319870112	3.940323749	4.228214727	4.528542215	4.600652044
SDCCAG3	5.854405471	5.817063691	5.796135622	5.559465595	5.751351366	5.783380447	5.861939782	5.63951007	5.655161667	5.987884865	5.515711738	5.582892125	5.847605765	5.96996111	6.183765805	5.697256673	5.779355459	5.991302516	5.935900389	5.831127476	5.980073641	5.812576801	6.064185978	5.790666442	6.194535924	5.67496972	6.006288633	5.163727558	5.565805023	5.471164417	5.733913085	5.812300504	5.854561875	5.983426169	5.594819011	5.876245833	5.861798503	5.526333025	5.838766315	5.947787209	5.73613493	6.193246833	5.891183652	5.891234072	6.188061846	6.154202713	5.663754133	6.487611279	6.544695739
HSPH1	7.962061024	8.101773928	7.865229624	8.136997523	8.271546168	7.951790914	8.168191075	8.324628028	8.03344204	7.838419876	8.002213668	8.162169478	8.309021312	8.24916376	7.795477681	8.373810019	8.084793746	8.26118465	8.265421905	8.343925575	8.040923284	8.274162776	8.006348986	8.156800749	8.083803107	8.636100712	7.971065084	8.087483689	7.961040372	8.692984505	8.10866705	7.844825407	8.914792476	8.237857974	8.491018388	8.17082131	8.432328253	8.490132295	8.439408468	8.191036933	7.825244373	7.766135243	7.721233455	7.996397402	7.385259387	7.198173481	7.234955275	8.202034797	8.433806082
CGA	4.580855991	4.888827485	5.10925945	4.915773234	4.923439166	4.873722771	4.56004963	5.047967287	4.724680094	4.89592713	4.511889039	5.042171464	5.308095159	5.159766872	5.078945433	5.085324614	4.849776017	4.680449168	4.55512221	5.231349336	4.609975159	4.717002947	4.538833307	5.077173215	4.903666724	4.830168334	4.830961071	4.974851811	4.642229459	4.887321109	4.722573041	4.484723245	5.270189047	5.417798297	5.888423124	5.106061346	5.084191305	5.263127138	5.463396952	5.300271357	5.318950986	5.367885327	5.775057583	5.525662	5.76242677	5.986897998	5.062210895	5.039824011	5.288126811
WASF3	7.574656033	6.530146149	6.49693202	6.392434966	6.928970324	6.987234782	6.658876003	6.954149458	7.290073326	6.626967557	6.366199028	6.821647529	6.58366509	6.64358046	6.609692257	6.312114062	6.792341257	6.614447225	6.790450462	6.898231029	6.723364478	6.661068723	6.718763718	6.641828673	6.849051543	7.050398623	6.822561592	7.070234461	6.30937551	5.903354215	7.214016709	6.909345152	6.184033356	6.272002187	5.639006477	6.466960394	6.823640801	6.122300122	6.979731055	6.437904481	6.545126782	7.089346872	6.353760141	6.717989642	6.269322785	6.323635914	5.991493513	8.533790643	8.33821603
UTP14A	5.416491209	5.105879892	5.271743639	5.033393329	5.216888593	5.1590836	5.668756571	5.162569842	5.399783742	5.262768917	5.074644665	5.251753944	5.05211196	5.243837927	5.176795306	5.165206809	5.186610321	5.39025926	5.164909779	5.386592471	5.51336535	5.390442431	5.143911326	5.103319466	5.137214174	5.195391089	5.163344671	5.131986282	5.285877453	5.149262216	5.140998159	5.209545662	4.961428561	4.826378866	4.94684496	5.10981576	4.911092752	4.865930784	5.081254247	5.037581371	5.218067892	4.944216807	4.903453513	4.959157959	4.970991254	4.986462801	4.888274533	7.126672198	6.752900222
CPLX2	3.678007341	3.853291418	3.898943027	4.014221265	3.835670938	3.817158991	3.77645681	3.871393761	3.654371899	3.899813437	3.818901312	3.856586184	3.91999019	3.836991637	3.659152071	4.312178336	3.952068504	3.910295926	3.831473529	3.851440427	3.735121742	3.709286036	3.756408996	3.934393247	4.201037433	3.850714489	3.782945479	3.889907969	3.806761852	3.725643622	3.848483091	3.67881286	4.01617858	3.991861182	4.146312572	3.898182807	4.0184469	3.987437422	3.825179382	3.958812175	4.116213809	3.941598322	4.051099183	3.964301749	3.83662692	4.338817827	3.925199854	4.253532178	4.222503152
FRS3	4.70928779	4.550161988	4.840850216	5.013591363	5.345095889	4.912459172	4.8079211	4.985728545	4.833023569	4.953551657	4.766469368	4.899516628	4.704248585	4.81204481	4.977050658	4.997147267	4.699839459	4.962441096	4.713794311	4.645636478	4.832641048	4.802921965	5.189441055	5.340911245	4.914078953	4.739321809	5.115283559	4.767219256	4.946028428	4.909790704	5.000062196	4.80120886	4.837631944	4.910217357	5.175294619	4.87501257	4.797640238	4.884518415	4.762975704	4.938824958	5.108877701	4.781088953	5.058333089	5.120863625	5.317970149	5.16859309	5.167062353	5.515621568	5.464599894
FRS2	4.878676609	4.922735524	4.995506879	4.696650328	4.685586701	4.988901339	4.851309244	4.861159992	4.737902389	4.98485231	4.959852636	4.786349359	4.85335096	4.950929322	4.987949093	5.107338071	4.994096911	4.924062791	4.930076832	5.028712801	5.042414921	4.989359061	4.84605912	4.885842767	5.054014841	5.068017198	5.069400263	5.098135177	4.954343664	4.925463917	5.29987546	4.989179245	5.341575331	5.29708495	5.279955645	5.022561541	5.138411817	5.087369079	5.009379909	4.866242725	4.86501426	5.013586691	5.096212274	4.930474768	4.8965117	4.99086842	5.479418911	5.080372523	5.135890063
NEU3	4.886256296	4.850698952	5.03936189	5.151097439	5.058943395	4.960287909	4.764168216	5.157209145	4.971005244	5.083225287	5.095660653	4.883895591	5.126374211	4.874943578	4.908583174	5.407931411	4.901523646	4.917169277	4.843927801	4.89081671	4.802348071	4.815624479	5.161300703	5.012040893	5.076307461	4.995965957	5.039859633	5.18729997	4.989978915	5.009251772	4.974412682	4.756274259	5.085660507	5.061743472	5.180868309	4.940016656	4.948209463	5.170365117	5.014065156	5.048629682	4.875318552	5.101773082	5.14107681	5.049618912	5.301626061	5.461630184	5.35413834	5.305139725	5.170996065
C5orf4	7.09990002	7.078911006	7.019609757	7.21546556	7.072035841	7.190021199	7.022068603	7.105225567	7.029961766	7.181052874	6.964300271	7.128385663	7.321607154	7.142426272	7.126268758	7.242623676	7.125717089	7.230131473	7.092282528	7.045870771	7.048823707	7.056262088	7.057346419	7.034017396	7.419367741	7.150093008	7.004259399	7.105732089	7.101752188	7.101658043	7.142350722	7.111198923	7.097039775	7.102737759	7.1187432	7.177023765	7.082841835	7.151991947	7.017878476	6.98059838	6.999215469	7.086644775	7.149318033	7.125212632	7.148174839	7.065663142	7.133308644	8.756121728	8.600835109
[truncated: 11,329 more rows]
[truncated: 44 more columns]
