# Supplementary material for: Comprehensive analysis of lactate-related gene profiles and immune characteristics in lupus nephritis
Source: Front Immunol. 2024 Feb 22;15:1329009. doi: 10.3389/fimmu.2024.1329009 (PMC10917958; doi:10.3389/fimmu.2024.1329009)
Supplement: Supplementary file 2 [file DataSheet_2.csv]

	GSM3638998	GSM3638999	GSM3639000	GSM3639001	GSM3639002	GSM3639003	GSM3639004	GSM3639005	GSM3639006	GSM3639007	GSM3639008	GSM3639009	GSM3639010	GSM3639011	GSM3639012	GSM3639013	GSM3639014	GSM3639015	GSM3639016	GSM3639017	GSM3639018	GSM3639019	GSM3639020	GSM3639021	GSM3639022	GSM3639023	GSM3639024	GSM3639025	GSM3639026	GSM3639027	GSM3639028	GSM3639029	GSM3639030	GSM3639031	GSM3639032	GSM3639033	GSM3639034	GSM3639035	GSM3639036	GSM3639037	GSM3639038	GSM3639039	GSM3639040	GSM3639041	GSM3639042	GSM3639043	GSM3639044	GSM3639045	GSM3639046
A1BG	3.622392682	3.661113304	3.533403348	3.527904567	3.711984782	4.194204498	4.364108213	4.426258633	3.602512479	3.817358845	4.03584262	3.860840181	4.596586394	3.602831563	3.841603927	3.630120983	3.627938727	4.065888093	3.640848276	4.050869563	3.718568659	4.439224182	3.504954512	3.391112722	3.436895848	4.213920875	4.270272235	4.129749994	4.059810606	3.597906079	3.91492815	4.030949315	3.960536374	4.146064097	4.038819349	4.469189998	4.202915706	4.02971142	3.919469413	4.561391137	3.653975278	3.342941334	3.999320763	3.624700783	5.991082364	6.29002479	6.327874934	5.657569568	5.598660629
NAT2	1.950293636	2.715401085	2.474198772	2.276297907	2.277082452	2.6191177	1.952164428	2.150234609	3.032613238	1.99765996	2.071295566	2.178389591	2.618077984	1.230827434	1.638094891	1.522824223	2.095381318	2.471508722	2.271200143	1.74853691	1.766194771	2.661995574	2.325615064	2.664538858	2.081277202	2.80951891	2.397318393	2.006437958	2.095371437	2.044823454	2.170644732	2.000444609	1.995452082	2.672419491	2.266899319	2.486158772	2.315159385	2.786505913	2.194226808	2.408716168	1.709126524	1.674164381	1.9903965	1.556353677	3.915271292	3.771973251	3.913973626	3.509284587	3.591297118
ADA	3.666686232	4.06631834	3.88863333	3.323026271	3.641436934	4.318219415	4.465920062	4.174135712	3.548820974	4.175345355	4.365289403	3.90213477	4.490867091	4.166498011	3.602670779	3.4751976	3.740818168	4.304909472	3.748100119	4.120275863	3.606176476	4.352269288	4.260604145	4.105313715	3.950146879	4.052540923	4.281435834	3.908852422	3.657021037	3.703082123	4.083643893	3.84397886	3.853170395	3.848858228	3.860671226	4.372884405	4.089528822	4.030838157	4.245620158	4.310593697	3.566652315	3.325631322	4.404224216	3.53241495	5.516236442	5.742063562	5.971493845	5.240688313	5.078197182
CDH2	4.948168992	4.555265662	4.635345489	5.361963694	5.167768518	4.091964793	4.246181497	4.491746609	5.314161478	4.547053921	4.639781164	4.685137525	4.079251957	5.372138155	5.391871265	5.195074264	4.785838968	3.854040657	5.135164688	4.106082831	5.477761913	4.110420995	4.428537724	4.466915112	4.468563169	4.079385328	4.305262297	4.532483838	4.522104896	5.202076174	4.292166667	4.415846434	4.43327707	4.324555558	4.665050898	3.948562192	4.331789486	4.292724313	4.416869267	3.615211226	5.254876198	5.174740686	4.396368143	5.317186985	4.846926978	4.70770507	4.863476948	4.945695485	5.317192308
AKT3	3.774006029	3.95024097	4.094617057	3.789314404	4.279324357	3.556382937	3.819127617	3.34100498	4.016185781	3.583560987	3.658722205	4.253709971	3.369746603	4.1969362	4.297078805	3.901132166	4.145294234	3.281829448	3.964212918	4.004432565	3.825910628	3.878612696	3.868376704	4.132801429	4.027207192	3.729969233	3.4473986	3.848469799	3.856692806	4.198496269	3.506253336	3.793158328	3.724380216	3.855851035	4.111110775	3.958259632	3.627819304	3.345270031	3.792363233	4.2117232	4.088354801	4.491665956	3.898274319	4.232312112	4.699260121	4.031979414	3.942484943	4.934466609	4.115157687
MED6	3.006320255	3.49149737	3.622720495	3.260678511	3.415329261	2.707297894	2.577587851	2.969079642	3.529249789	3.36796816	2.992263205	3.728327279	2.992851461	4.042986731	3.588545817	3.366032273	3.376617815	2.611102183	3.943357158	2.975434338	3.743539076	2.858343115	3.387236376	3.378204353	3.953870416	3.24237758	2.837559344	3.135880019	3.427288451	3.556326062	2.975291608	3.490133746	3.222931054	2.791705889	3.595718592	2.828704857	3.346367049	3.101133474	2.475091949	2.851355357	3.386692073	3.542122743	3.666203386	3.617039764	3.690858109	3.959694699	3.742732622	4.537981185	3.623548454
NR2E3	2.609587653	2.744008208	2.71565263	2.380060628	2.170101919	3.053307779	3.201536929	3.186216042	2.268912705	3.154104694	3.444787295	2.738813401	3.481193815	1.99583322	2.079119249	2.235382542	2.676161803	3.517099009	2.176502251	2.552084042	2.150156312	3.162093885	2.514602395	2.43812282	2.579272673	3.179025959	3.511496149	2.651145637	2.740716802	2.203485779	3.122975755	2.500416391	3.083108049	3.087354676	2.478072256	2.942003326	2.870800064	3.294187731	3.211387805	3.369209205	2.467352063	2.065652063	2.728332234	2.159526662	4.671944434	5.348841637	5.198502368	4.467309145	4.438453732
NAALAD2	1.482820856	1.76842302	2.161495954	1.188548877	1.186160401	2.445502399	2.304791492	1.77763991	1.321357931	1.924306143	2.355160179	1.807918053	2.202400043	1.171431215	1.158552034	1.158856558	1.558880138	2.038148384	1.195639828	1.883413498	1.125953276	2.157077312	1.452838522	1.443668402	1.780527456	2.17068357	2.068555105	1.874072142	1.988160361	1.316165523	2.113013587	1.802778242	2.059075173	2.171487914	1.388273518	1.950540586	1.659248085	2.00292096	1.854704584	1.749314688	1.34132214	1.146277943	1.709233693	1.10478262	3.38572149	3.018366502	2.952526907	3.34593368	2.924642929
DUXB	1.405111572	2.298618032	1.864317419	1.179614736	0.922759702	2.665160742	1.374459394	2.012428831	1.038765098	1.938133941	2.015169514	1.50167201	2.008744154	1.146267725	0.886584244	1.001316986	1.915966075	2.656769188	1.183864939	1.743379622	0.995754382	2.469603737	1.667011164	1.69036308	1.704831764	2.222515474	1.791791254	2.260766021	1.532302875	1.237054242	2.399952704	1.582178612	1.933218109	2.117528321	1.716151448	2.407580429	1.710944283	2.186840172	1.793052135	2.20204805	1.212354701	1.066742095	1.525921942	0.991644738	2.903547737	2.934955419	3.182657615	2.844981052	2.77423842
DDTL	4.005720443	3.483356462	3.123672862	3.234086994	2.856128432	4.410411935	2.884234406	4.394822342	3.518207837	1.898699107	3.582514839	3.499878737	3.214566534	2.7050697	2.907112479	3.811531075	3.382754682	1.837159417	3.173573159	1.870655122	3.581137679	2.438906022	2.371601322	2.717992156	2.907929404	4.48634876	3.271858666	3.30390976	3.023063692	3.611282051	2.097603436	2.51361702	3.08566118	2.974753315	3.166426815	3.62517935	4.05619882	3.879395248	3.424684321	3.037791537	2.125603732	3.445883798	2.29494226	2.773239619	4.238850693	4.66017598	4.675732583	3.647785622	4.693242121
NAALADL1	3.218717873	3.449251943	3.234600741	2.938554551	2.902009714	3.711876148	3.820993393	3.865118906	2.976513143	3.874458824	3.975005221	3.488345535	4.038212614	2.876446864	2.946467745	2.870072103	3.338904236	4.079949467	2.873405748	3.575085063	2.989940981	3.450573679	3.185857617	3.320041453	3.582783537	3.977011999	3.910042663	3.649364715	3.588617567	3.012608312	3.839153302	3.388274513	3.647335948	3.507951876	3.246430971	3.867608548	3.650434451	3.89488882	3.710317002	3.950804176	3.098768262	2.801226862	3.344986758	2.931295743	5.354216039	5.733995836	5.790165264	5.280874756	5.09745603
SIGLEC14	3.544158034	3.732121085	3.43433144	2.985533368	2.712200509	4.338012196	4.58156862	4.291051495	3.019452351	4.020786864	4.264392214	3.889446439	4.632005385	3.539100494	3.450752727	3.174160064	3.964483304	4.323459786	3.350378015	3.775518625	3.2863252	3.517376478	3.749788783	3.680971692	3.48250823	3.857915666	4.024091967	4.091589495	3.927994991	3.020649309	4.154553065	3.374574793	4.037243415	3.448976059	3.396078053	4.187126689	3.998795695	4.1616657	4.307331548	4.644615442	3.073333108	2.792084156	3.873421386	3.364719751	6.08632054	6.010442213	5.908977687	5.601558233	5.555817167
ACOT8	3.959961057	4.287574816	3.656680192	4.484717975	4.418612043	3.915701261	4.089592866	3.950728734	4.63098792	4.155953947	3.997233504	4.063312567	4.300611894	4.358999587	4.501828656	4.719139434	4.024696311	4.176776585	4.369657502	4.013918007	4.438634958	3.704337778	4.335316756	4.139306432	4.316497008	4.504899648	4.490965885	4.608560497	3.993248111	4.503571073	3.804675671	4.018712483	3.766517183	4.031809317	4.454125153	3.582073643	4.313574741	4.009717447	3.910421722	3.888985406	3.9095339	4.694484039	4.100916629	4.05014458	4.867266372	5.166638691	5.207780424	4.521434027	4.583919845
ABI1	5.554024	5.379215078	5.606603875	5.723894085	5.722440238	4.47715512	5.298610336	4.709540353	5.610609462	5.151965228	4.56348818	5.634981633	4.758543836	6.101215446	6.063498515	5.682489798	5.303254618	4.603572435	6.106341843	5.266291549	5.850590724	5.076006567	5.675808391	5.863788453	5.592943377	4.359198307	4.039007078	5.870711022	5.337856508	5.991390661	4.716422304	5.52353447	5.094004181	5.139907344	5.84063279	4.156113171	5.089127244	4.942516965	4.87724387	4.730110973	5.96264496	5.957222018	5.611982601	6.10246464	6.739642311	5.857947722	5.871943536	7.103208765	7.079443101
GNPDA1	5.358604923	4.839202655	4.327335553	4.968878198	4.649271305	3.934676021	4.049587251	3.891173785	5.505211043	4.045664959	4.417681873	4.542790189	3.694422066	4.595405524	4.2871669	5.228863103	5.184657432	4.059248285	5.078906922	4.959683015	5.115686243	4.009860739	4.311593633	4.550248773	4.451534908	4.092617275	4.354842231	4.288597899	4.146982936	5.035775655	4.346972582	4.675226055	4.001990075	4.25243779	4.801570929	4.304749631	4.602234484	4.264154495	3.872677767	3.897806569	5.228816302	4.840653257	4.341760479	5.060909647	4.780422737	5.067342536	5.150717435	4.660137314	4.655885871
KCNE3	4.209568436	3.984771048	3.953704983	4.011486176	3.439007282	4.027789291	3.617027012	3.597033139	3.898975038	4.136958213	3.670700961	4.112510842	4.038371575	3.265978038	3.43157909	3.604125107	4.365388455	3.584568352	3.557931223	3.907366764	3.36643685	3.575651049	3.499758544	3.530469941	4.212190409	3.351171189	3.841585039	3.967816597	3.901134303	3.546430497	3.631720077	3.939627981	4.236204931	4.204189734	3.678638187	3.216775036	3.760841822	3.728944433	3.546779537	3.565121051	4.080509987	3.896649457	3.773714414	2.96665542	4.587895777	4.964648053	5.030308321	4.712300559	4.534489347
ZBTB33	3.146686775	3.677660353	2.89382183	3.215372445	3.666519652	3.548386536	3.563027614	3.282838655	3.588698594	3.609156786	3.514809232	3.443455484	3.326297458	3.930709174	3.847669376	3.6567655	3.229667174	3.658761907	3.84422949	3.108437459	3.759478436	3.765608473	2.987610699	3.457361802	3.119515355	3.567628173	3.319519401	3.017490791	3.53761136	3.66019726	2.580899862	3.525557384	3.135839521	2.594852003	3.519097682	3.04668823	3.114890253	3.214279162	2.906590319	3.143304504	3.49260659	3.385618422	3.722754281	3.652492643	4.053513551	4.038099298	3.919653762	3.715149631	3.552825322
CDH3	3.318093057	3.549668126	3.514701506	3.614964149	3.684612806	3.723630062	4.014698028	3.852156676	3.143004868	3.586293413	3.626604798	3.281001091	3.961049362	3.498900188	3.758800037	3.83947398	3.231794848	3.833058421	3.380858161	3.479873515	3.6916135	3.705951468	3.41139722	3.79700123	3.370340403	3.935807676	3.836272424	3.444877431	3.543673715	3.198519487	3.870800232	3.558627674	3.639432677	3.62097395	3.444401238	3.807778061	3.7121183	3.651980968	3.994595177	3.672981255	3.17929031	2.974686035	3.291386459	3.857748273	5.449510909	5.709898003	5.675083461	5.352574388	5.23251306
TANK	3.859437934	3.57485234	3.593564704	3.201427963	3.324727502	3.09833599	3.323736558	3.109357171	3.421685567	3.33822175	2.933990845	3.829033448	3.133478947	4.145095813	3.342823298	3.286531419	3.933638304	2.894842123	4.007506533	3.050619386	3.522993097	3.880000639	3.995996946	3.868082612	3.986914216	3.028682281	3.14409389	3.081919727	3.562981426	3.601970726	3.054588679	3.61929733	3.154365093	3.181443357	3.647963958	3.484529463	3.405120233	3.036034196	3.403061613	3.169976112	3.749917034	3.374182944	3.858901178	3.38777743	3.216935777	3.0095599	2.98928409	3.324137518	3.09308046
POM121C	5.421238569	4.90311635	5.03686781	5.485395133	5.618244963	4.441820787	4.823228753	4.606688158	5.715925492	4.839187907	4.243097841	5.148245804	4.829921132	5.354096997	5.664804581	5.422360475	5.357814334	5.119654972	5.717090505	5.287203152	5.399112462	5.293774697	5.081384249	5.42726071	5.289669487	5.714044429	5.362348606	5.126376171	5.457739843	5.348225725	6.100560982	5.46213253	5.161240344	5.192953684	5.116034966	5.502207391	4.778644842	5.839579658	5.189490247	5.563365501	5.493342176	5.609695303	5.017803128	5.931363495	5.94095624	5.738276731	6.145956179	6.267653047	6.009676452
ZSCAN30	3.157184208	3.278097836	3.44665818	3.355542609	3.304461736	3.525046566	3.250212666	3.247358015	3.508069977	2.952462137	3.348764988	3.197295701	3.447629265	3.350847123	3.414249672	3.24011428	3.391779224	3.032637024	3.351854933	3.539878718	3.231433406	3.287500207	3.509915442	3.192533612	3.275710297	3.603179668	3.409537845	3.333692501	3.568788769	3.395114239	3.461512683	2.935909075	3.43588206	3.847389498	3.20228975	3.518226135	3.239703098	3.398267372	3.709188654	3.03118105	3.120718883	3.367120305	3.185525606	3.331353973	4.668068377	4.869118798	5.139169522	4.598536924	4.659634158
MCTS2P	2.870154689	2.888680123	3.168247631	3.227583762	3.434835697	3.801316889	3.31538693	3.533408029	3.430066555	3.394254389	3.245203632	2.718220829	3.420911031	3.289457275	3.516083883	3.249804391	2.930726637	3.533654686	3.189345324	3.53581003	2.983821432	3.940156161	2.72034934	2.914667059	3.464194012	3.005599184	3.470923845	3.127329965	2.748098805	3.106764602	3.404288637	3.389629092	3.131296366	3.773554193	3.474042948	3.691246804	3.366731716	3.763440158	3.415791585	3.564397419	3.12943193	3.10048906	3.227154584	3.029039503	4.56736934	5.151632442	4.948243547	4.250645176	4.408094691
SRA1	4.68628801	5.110195216	4.462151398	4.214992766	4.077229052	4.379615008	4.381453989	4.977790924	4.316858557	4.509037582	4.537433583	4.5909049	4.472107427	4.524855916	4.41380734	4.31059943	4.468894202	3.901794119	4.490090506	4.602550276	4.074326342	4.222320023	4.819082471	4.464133565	5.097139201	4.651409832	4.479256847	4.83904277	4.422765791	4.355303161	4.406420831	4.814345437	4.453748136	4.502936798	4.449583744	4.517846242	4.953008462	4.695519734	4.26202684	4.582451437	4.583997677	4.273362947	4.931992372	4.247317068	5.554331019	5.707453237	5.529621367	5.331365342	5.374166769
TMEM170B	3.5100459	3.098096309	2.722914449	3.758454115	3.789015397	3.254424406	3.348845856	3.036028157	3.399042115	2.676097326	3.671776034	2.913321618	3.537593494	3.226402426	3.582163506	3.381396155	2.914827224	3.580806392	3.301861456	3.101697949	3.731352075	3.574383778	3.257539587	3.152776904	3.464609998	3.142899157	3.471237886	3.044755482	3.266352535	3.409900944	3.298449379	2.774242057	3.477357014	3.252053616	3.155798411	2.976931509	3.173192906	3.54611626	2.732742079	3.30582864	3.326370083	3.427631925	3.430175511	3.310557088	5.377416038	5.709674253	5.337994772	5.059904461	4.777046869
ZGLP1	4.11677957	4.392066752	4.150428806	3.126765122	3.424964512	4.397673466	4.462004142	4.787565314	3.83816791	4.299808392	4.36224596	4.229541271	4.828523881	3.569946482	3.4287715	3.192287392	4.009339809	4.548971088	3.518097279	4.537768088	3.561418205	4.278696607	4.016673321	4.003347836	4.314830443	4.81760309	4.687508372	4.539145579	4.115440138	3.478037931	4.284789587	4.034129592	4.399702231	4.327418824	3.957054439	4.732792217	4.216570481	4.580741833	4.633759048	4.865201953	3.785162505	3.238827038	4.087944893	3.41055399	5.943978409	6.245877005	6.438301161	5.660408781	5.719531904
MINAR2	1.575966488	1.708377491	1.654216194	1.077006878	1.022154728	2.397233545	2.766112799	1.681547467	1.337368697	2.520412661	2.502408205	1.496552998	2.743256148	1.094539833	1.096996524	1.105389238	1.622538414	2.442856034	1.242014311	1.490280206	1.230208806	2.087760755	1.944481003	1.274080145	1.608902832	1.869952242	2.411796354	1.929247195	2.170752111	0.979933813	2.482162616	2.099552305	2.364689875	2.265782568	1.87354507	2.392838796	1.958687238	1.810316154	2.194127084	2.324987003	1.886363163	0.957186833	1.809616867	0.93134457	4.176919432	3.877289897	3.982714879	3.592847398	3.231453917
C8orf88	3.334524803	3.824081896	3.600944374	2.574385254	3.579016981	3.643864566	3.014926391	3.728412513	3.310306044	3.207590056	3.418658388	3.903221567	2.998730173	3.164674897	2.772247991	2.898364672	3.184990741	3.379747922	3.747303746	3.877908559	2.998150946	3.600142077	3.658058683	3.503098037	3.986731767	3.534068659	3.347339839	3.007809106	3.199531092	3.37030873	3.537137555	3.40092195	3.886831106	3.311218001	3.212387384	3.392090799	3.669405295	3.165004797	3.360823278	3.364234273	3.798684871	3.158049114	3.595789676	3.147172616	5.058323499	4.986657159	4.960405505	5.039414857	4.777902121
FAM229A	3.876927829	3.872392175	4.05606859	3.522305854	3.542343409	4.096363485	4.345146632	4.681079927	3.595112659	4.445193562	4.231623317	4.026889453	5.079710025	3.303620001	3.415678441	3.206472095	4.062052735	3.980760983	3.407169229	4.198433096	3.511251211	4.177549608	3.880026875	3.860317306	4.232924471	4.818992669	4.800636199	4.341203896	4.199953932	3.584709476	4.47352331	3.60680079	4.246182402	4.101820117	3.557855753	4.626667438	3.897985364	4.125579751	4.383871569	4.975548229	3.450521376	3.490633065	3.890183944	3.332185818	5.646903245	6.267116004	6.271732506	5.480480027	5.597396984
TRAPPC3L	1.647671923	1.837275562	2.208611135	1.47400814	1.513341552	2.59128769	2.355727873	2.574470031	1.415600294	2.241775835	1.955709395	1.910934197	2.556795256	1.358575802	1.264918974	1.390188226	2.175750458	2.621468269	1.506073269	2.070479117	1.556581879	1.809248781	1.722933668	1.691115428	2.396784434	2.327118015	2.007709171	1.8608746	1.994932184	1.791141785	2.593899176	1.602782687	1.971376044	2.250891579	1.557682844	2.803469819	2.367153533	2.044560243	2.052062586	2.537398131	1.750422265	1.369441058	1.77630627	1.475392457	3.296283057	3.974767949	3.894854285	3.571651135	3.169761915
C19orf71	4.375630118	4.893083293	3.704018414	3.711498365	3.775598346	4.886876039	4.523622024	5.120816414	3.9326311	5.009718538	4.702754364	4.072820522	4.841760528	3.934508959	3.874769527	4.198159582	4.172069918	4.294234007	4.066095501	4.493422805	3.840254081	4.649873521	4.001010956	3.976592166	4.159702411	4.717542356	5.233950928	4.292225874	4.380076873	3.914782315	4.879963259	4.077247954	4.040217088	4.204879271	4.125275587	5.413825923	4.579476808	4.5380842	4.47439926	5.024090922	3.950988201	3.371313942	4.287088617	3.679382723	5.991502519	6.333317661	6.473723135	5.974069153	6.04009415
OST4	7.843043174	8.222147347	7.812073033	7.735381756	7.905776874	6.357086898	7.585484576	7.561120368	7.700224717	7.502776127	7.584594125	7.690015422	7.51075646	8.300088914	8.221019274	8.213358272	7.070499532	6.651418417	8.069882465	8.345444638	7.868425387	7.945278606	7.87899955	8.209462923	7.978077574	7.805082146	7.111094317	7.661172277	7.057762983	8.158798048	7.136868477	8.091980009	7.403840603	8.170647322	8.243312075	7.45389767	8.226650421	7.22169217	7.768247604	7.592882401	7.762129001	7.996166278	8.397253589	7.929437216	6.8123128	7.385731621	6.939604394	6.905575414	7.009311582
ZBTB42	3.907861326	3.520161867	3.596431849	3.967772147	3.672252011	3.751797303	4.017013822	4.106299766	3.630154164	3.265683823	3.641117725	3.144241033	4.205861442	4.054930108	3.965669256	3.76558752	3.740556747	3.680760585	3.900370434	4.069462326	3.562786115	3.99437968	3.503218273	3.697115686	3.753533939	4.428707638	3.524220096	3.600151115	3.767120226	3.608045512	4.05790355	3.910389813	3.448835551	3.681671745	3.966617559	4.305744916	3.758853885	3.751920366	4.11730425	4.296683922	3.787666446	3.602726023	4.136949619	4.031442114	5.794651265	6.277406071	6.291405309	5.562525101	5.65809839
KHDC1L	3.32564893	3.306287985	3.530951858	2.736791953	2.846110291	4.171862274	3.920948255	3.642978562	3.076966588	3.557176326	3.428635643	3.133973277	3.895493116	2.673047157	2.928330374	2.700632335	3.476016861	3.557905158	2.928808526	3.70637798	2.545064039	3.63045531	3.254196428	3.431651456	3.328864079	3.324092243	3.919764976	3.702126372	3.581248014	2.856541449	3.498237943	3.212819552	3.620399218	3.680531442	3.34228004	4.209692935	3.534444971	3.820862144	3.637921756	3.588787519	3.062801769	2.921182082	3.199279359	2.585216239	5.159421108	5.432673877	5.328890562	4.793775585	4.769140592
DEFB131B	0.775570985	1.937063944	1.594788059	0.662368694	0.607194482	2.744381383	2.370289985	2.055640059	0.492892233	1.900732168	0.985534413	1.534488089	3.551728641	0.933279125	1.201773122	0.268050035	1.077684818	0.580582285	1.119283649	0.576357846	0.251853107	1.612711574	0.798335956	1.002945426	1.112312987	1.224437841	0.39138468	0.988376253	0.718982971	0.942751526	0.715269608	0.57952445	3.121006359	0.702349299	0.267264669	1.362538729	0.655757628	2.376216032	0.618196133	1.80668526	0.789029981	0.283451465	1.559737208	1.205123777	1.633757967	1.177397861	1.763267942	1.226817898	1.283102739
SMIM27	3.292961673	3.94584306	3.57822082	2.788137174	2.584093046	3.18603527	3.822454115	3.782285083	2.877843317	4.137078962	3.992926189	3.848669158	4.497122013	2.78022357	2.682176139	2.703520611	4.16773622	3.254809433	2.89080318	3.951193672	2.774597945	3.504046884	3.514332355	2.911392238	3.763094518	4.318846244	3.610945499	3.677172428	2.801205173	2.887166555	3.414091468	3.516709257	4.017288068	3.985406787	3.128668642	4.092165704	3.64500205	4.173596973	3.507431234	3.836882758	3.135260392	3.05929686	3.644374314	2.613329646	4.767452306	5.389192338	5.321936634	4.110432232	4.190459834
C1orf68	3.327792475	3.365146405	3.457900471	2.728666445	2.544459431	4.168356775	3.887555007	4.52639574	3.008622347	4.103266887	3.743701182	2.927920237	3.817816775	2.649113435	2.61268429	2.542984058	3.179034788	4.311818706	2.673123862	3.509845977	2.607106114	3.526312738	3.268683301	3.348226394	3.876772356	3.53414097	4.129117155	3.476523489	3.490580391	2.837202184	4.219041703	3.497184562	3.950867542	4.00865394	3.08173093	3.819595013	3.935661763	3.9896328	3.721544854	4.221251969	3.006585017	2.772741905	3.265036518	2.571069857	5.822873703	6.049274174	6.135424472	5.283882845	5.18123664
TDRD15	1.186491522	1.681970454	1.554841146	0.890927101	0.866810786	2.268317413	1.587760685	2.478974981	0.964522213	2.013492022	2.066593641	1.977268868	2.23781208	0.917030584	0.79083786	0.868803837	1.517218012	2.03663792	0.807231797	1.848339331	0.910828499	1.836123887	1.46320345	1.102746505	1.935341822	2.183874461	2.435068191	1.631038239	1.550619186	1.032558253	2.460174498	1.788820643	2.322987009	2.163691286	1.328453286	2.523542591	1.810490694	2.035917842	1.927694351	1.812175575	1.183359029	1.019977062	1.175972998	1.025139044	3.458606987	3.681270481	3.379726207	3.191627102	3.1365798
SMIM10L1	5.179116705	5.151093681	4.741937974	4.245103571	4.520666712	3.418411359	4.202238642	4.517644101	4.888010758	4.476510001	4.473905203	4.7579757	2.897109514	4.861189316	4.829208241	4.915328645	5.385551226	4.027229209	5.05403546	4.523153143	4.876493046	4.387134331	5.467782753	4.943229823	5.577504522	5.336179738	5.130545602	4.762416293	4.298565064	4.803136823	3.379372399	4.758807053	4.975510667	4.595788363	5.096094163	4.331016817	5.151015113	5.372302447	4.298329654	4.163620397	5.229545051	5.030781828	4.885175049	4.452632073	5.799115424	5.157002055	4.617629149	6.230282747	6.235207958
MKRN2OS	2.237279277	2.175688695	2.202129709	1.87542435	1.644513237	2.967095217	2.990714446	2.561791909	1.909102173	2.38534607	2.471745779	2.225633913	2.836980653	1.896498627	1.715113188	1.728670515	2.284940435	3.118895556	1.981349803	2.257121048	1.687699662	2.297144362	1.990611524	2.049524125	2.26533259	2.167952945	2.448864226	2.263508514	2.051977985	1.614061697	2.327189691	2.525177822	3.344430094	2.184804577	2.221192918	2.505183299	2.309783965	2.595223638	2.603753156	2.536181948	1.47132254	1.703962215	2.367371361	1.70280739	4.36087387	4.2802097	4.260289873	3.779827602	3.960327598
ETDB	0.852059408	1.146415551	2.645934289	0.829167187	1.091662736	3.39375604	1.802451518	2.070516364	0.680267632	1.417621398	2.572716866	1.565759694	1.809252187	1.086567904	1.020629104	0.952034333	2.353767635	3.958027306	1.011189355	1.32779777	1.078075619	1.791520362	1.997795732	1.917088033	1.437464558	1.789971538	3.236693323	2.515728733	1.437490547	0.958128803	1.678567297	2.694010176	0.623852949	2.883630486	1.272840464	3.979773691	1.65408958	1.2599404	1.686982463	1.784206408	1.196304412	0.650697746	1.06945911	0.868451592	3.277222253	2.465435007	2.277936613	2.733694628	3.029376504
TEX13C	2.925989808	2.571955976	2.710681479	2.157940151	2.181895324	3.434753985	3.122510657	3.457893528	2.085567838	2.774244252	3.182578883	3.048160221	3.109342786	2.171531142	2.183252755	1.964446782	2.342525224	3.472991495	2.177095182	3.098079728	2.210088428	2.759359976	2.164067168	2.280045021	2.268048859	3.276101891	2.783062625	2.873876895	3.154885835	2.191102897	3.363649099	2.669570498	2.997677228	3.361243274	2.542125622	3.501513529	2.662441337	3.012152399	2.756704542	3.148971038	2.33393357	2.122705431	2.411179465	2.070164699	5.495338613	5.558163154	5.38258148	5.080203031	5.033240016
ZNF730	2.115389396	2.126752079	2.594005517	2.188702153	1.968272013	2.612746678	2.626636633	2.785627546	1.996161912	2.843249865	2.766962338	2.283536184	2.284181637	2.092180315	2.085929441	2.041031707	2.491660437	2.439019678	2.190680733	2.392386115	2.204779677	2.737745897	2.292174065	2.315796066	2.286061522	2.505958628	2.209820619	2.364492373	2.361146283	2.276351629	2.466909415	2.627988101	2.626488504	2.879651866	2.042380696	2.806847804	2.376928145	2.696220468	2.183191856	2.77444774	2.091330351	2.17204502	2.455711799	2.07764271	5.249407393	4.768925572	4.571600915	4.591218128	4.495642411
FAM47E	3.360866271	3.643881287	3.421333317	2.960238595	3.014944399	2.678339265	3.024180011	3.484050222	3.380702827	3.845341526	3.206432179	3.68071832	3.845055848	3.156463739	2.833736347	3.263750341	4.003211683	3.401928793	3.199369776	3.514296855	3.022640928	3.164802312	3.82477826	3.536192593	4.038647936	2.907067736	4.379343348	3.701258661	3.455028928	3.252082784	3.483593397	3.212670372	3.912330402	3.552265978	3.168001089	3.08030043	3.408963176	3.522826101	3.722903081	3.074746979	3.875825836	3.320622176	3.714434237	3.313026663	4.543316782	4.302030878	4.191067684	4.341285334	4.418676422
TCF24	2.947424461	3.129383922	3.111757833	2.822461147	2.818496083	3.852158933	3.756550105	3.243303241	2.893812754	3.339778438	3.557296506	3.142974372	3.49071139	2.717307329	2.939851841	2.724696977	3.790453943	4.227204477	2.812729477	3.307255827	2.752755929	3.311491919	2.991451683	2.952879198	3.514126408	3.100647653	3.471028309	3.326350301	2.716762173	2.779897308	2.859129301	3.080167492	3.783451414	3.07218059	2.688889176	3.540549144	3.195217054	3.467772253	3.54733318	3.933567718	3.392639007	2.637681362	3.055560184	2.672018574	5.040704841	5.621974113	5.251563369	4.583461369	4.762799921
IZUMO3	1.380882067	1.340843099	1.402879465	0.791350042	0.990836472	2.142829497	1.49469445	1.657385387	0.984036694	2.027754813	1.738744134	1.712225391	1.998924399	0.76498721	0.865109819	0.906049055	1.460471791	2.316775082	0.746642617	1.758019915	0.776203083	1.36027922	1.066656443	0.880962088	1.410846466	1.51567167	1.726380384	1.400008213	1.532408588	1.012314546	1.926845912	1.31523324	1.874987912	1.639293056	1.189406187	1.787205643	1.550509577	1.690578979	1.726380384	1.508484707	0.987039757	0.799836583	1.077867411	0.704928605	2.992773004	3.089746368	3.057199815	3.301985923	3.445926771
CCDC152	2.057698921	2.038152178	2.026836493	1.493088017	1.294649118	2.188595815	2.066245847	2.153252833	1.566161472	2.340469123	2.325808092	2.282755729	2.16336052	1.194338842	1.156582427	1.209487524	1.764660325	2.149946986	1.401860313	1.694227413	1.13626342	2.213158577	1.53470286	1.376144701	1.864825784	2.444029747	2.096757017	2.111930716	1.565082553	1.386258235	2.042007376	1.962864903	2.074920847	1.825040499	1.632176291	2.03348391	1.822780006	2.143176393	1.846131786	1.57440231	1.675071549	1.337591325	1.863179304	1.303059404	2.839323482	2.573138588	2.65358664	2.904525883	2.745271952
ZNF737	4.040059993	4.106865716	4.332537341	3.972669466	3.818302936	4.87568461	3.962668033	3.591861551	4.254978696	3.435036252	3.38830658	4.673196458	3.830018822	4.101622616	4.207015974	3.994724061	4.366071763	3.437111268	4.311351815	3.914614475	4.113224034	4.468788793	3.575535108	4.42892725	4.509743676	3.574798533	3.783853631	3.463458838	3.858111953	4.408723448	3.550006259	3.621790362	5.027914525	4.201799218	3.535251823	3.398481369	4.325536832	3.830747346	4.022899877	3.330105908	4.89065885	4.514181096	4.065468999	4.006200717	5.107956915	4.909781868	4.989295763	4.578553425	5.1439304
TMEM269	2.199652638	2.550150175	2.429836433	1.839610358	1.756902431	2.886092737	2.561946491	2.97243846	1.901065693	2.62672065	2.558227564	2.25707623	3.244053217	1.716526949	1.755901856	1.799326518	1.968576466	2.91073089	1.824236512	2.359881876	1.619720634	2.815789105	2.370072257	2.182898742	2.216991061	2.516596587	3.025138622	2.289292017	2.247732523	1.604513188	2.997881264	2.311789119	2.836266962	2.74267111	2.053432134	3.051556305	2.237967158	2.555476406	2.684761205	2.960239331	2.056106696	1.687853578	2.197211556	1.854185675	5.20368034	5.299346988	5.432093662	4.89944592	4.462401485
HDAC6	4.970139663	4.517723148	4.581218741	5.361528859	4.55710213	4.282227417	4.272017194	4.3547378	5.190764136	4.147267225	4.400213655	4.580948048	4.010773141	4.494673391	4.736042882	4.89136228	4.336892522	4.130902766	4.636501564	4.365579399	4.823218087	4.297833699	4.110095399	4.567099094	4.753487543	4.16755751	4.32989328	4.539270068	4.799966155	5.116583381	4.420396325	4.607013779	4.24619033	4.553464137	4.728355099	4.108521434	4.586837829	4.53772192	4.36681824	4.206820692	4.740214917	5.144443043	4.657708798	4.779542493	5.666730485	5.835981538	5.842365901	5.514084245	5.470425005
CCDC166	2.580974557	3.062669806	3.118013598	2.659674106	1.936504824	3.017620126	2.833194811	3.197788515	2.411354357	2.530100517	2.938628507	2.558752136	3.532133503	2.078977167	2.324243108	2.505961683	2.659133261	3.641698796	2.494474534	2.880617884	2.090779267	2.986238327	2.414129581	2.00984224	3.247645089	3.310740723	3.775747826	3.01627669	3.091321653	2.327348288	2.902082322	1.982860826	2.854557266	3.175489316	2.936988521	3.010775813	2.584573918	3.025300753	3.372476655	3.38956157	2.474395898	2.556782527	3.272750161	2.126387175	4.731888268	5.339675439	5.449739058	4.085667151	4.36620083
C8orf89	1.352844501	1.902242798	1.551126172	1.008050874	1.027263059	2.36082563	1.848341137	1.864675204	1.112893407	1.799445393	2.013072039	1.749554008	1.892682188	1.217995212	0.96652069	1.076116337	2.146659981	2.267084141	1.312862384	1.614164543	1.009019111	2.037863208	1.611901793	1.225183538	1.437379723	1.723377802	1.741904332	2.075525495	1.367062718	1.316728172	1.808630222	1.405759227	1.845655295	1.407070297	1.373341738	2.07418396	2.326641915	1.582247457	2.53168366	1.700924114	1.229384402	0.981135755	1.560000055	0.997069581	3.858236503	3.222373234	3.636368546	3.842324304	3.812072773
SUPT20HL1	2.166631222	2.233831102	2.142203343	1.56897043	1.910682042	2.251490392	3.068549476	2.933026489	2.163289402	2.762338953	2.243524255	1.834480003	3.059392263	1.847751461	1.920342799	2.061277555	2.395952386	2.127488484	1.867245483	2.041929895	2.07733065	2.085345228	1.654302994	2.022660271	2.309096256	2.371936805	2.318392041	1.991533123	2.199929798	1.850986459	2.461776883	1.952686879	2.836410794	2.976970513	2.350516295	2.309150621	2.149232582	2.901854033	2.133780953	2.915768677	1.977291432	1.973379218	1.885992745	1.738080117	4.335630533	4.932724433	4.708955305	4.116116348	4.122665189
C17orf107	3.494285042	4.149508447	3.938253538	3.651258388	3.222463951	4.549360139	4.480369525	4.357506968	3.490308426	4.133946832	4.577725857	4.053047307	4.520066721	3.46638785	3.53949599	3.611531115	3.936969935	4.601401475	3.769400347	4.499377922	3.328492136	4.475787751	3.923188415	3.697249736	3.96580674	4.433957364	4.391950729	4.13469498	4.061720994	3.439821467	4.298900075	4.065554948	4.344841622	4.426307049	3.835374894	4.42362713	4.132621963	4.732888272	4.469078891	4.700648616	3.833173156	3.27157898	3.930369332	3.523266984	5.514070237	6.09800981	5.970341343	5.355273391	5.266712836
TMEM262	2.473485739	2.883816092	2.483905994	2.411055343	2.181439527	2.980381863	2.791959335	2.793587278	2.129291663	3.008892169	3.148247401	2.744309182	3.104787088	2.216347989	2.090032532	2.243779672	2.460894445	3.157375249	2.011593044	2.966660184	1.994943038	2.731551454	2.413066279	2.437441472	2.980098025	3.040317378	3.152547192	2.626537619	2.918050187	2.218962808	2.810637961	2.691148023	2.968379631	2.578835501	2.825110538	2.799651703	2.381861697	2.91892752	2.912379265	3.010251326	1.975671912	2.037572986	2.405788198	2.200619279	5.206663125	5.512687935	5.536755813	4.875482626	4.599388405
TMEM221	3.031849813	3.623912955	3.541322011	3.375944547	3.442635515	3.302339968	3.920663665	3.932853195	3.661257163	3.935768304	3.611567471	3.265643837	3.920418007	3.273780407	3.438985587	3.384927559	3.498613779	3.978977881	3.53660417	3.972136552	3.257480718	3.71931753	3.31063063	3.447164498	3.351513878	3.974626072	3.763146077	3.810246099	3.556054455	3.234802755	4.096759762	3.581990723	3.302349436	3.563231119	3.74835623	3.454753938	3.603901437	3.769020207	3.966230549	4.117525417	3.255927795	3.192996886	3.824336541	3.264816053	5.650378482	5.917917995	6.098378856	5.410810791	5.376245046
PRR32	2.277674383	2.779205324	2.182908835	1.728080494	1.309720134	2.799398255	2.996712687	2.52694908	1.816295639	3.091549723	2.95401519	2.881062937	2.349556485	1.599124466	1.768623365	1.600103083	2.219644717	2.826891793	1.718906681	2.324925042	1.462158661	2.571550442	1.900416868	2.040410674	2.50685121	3.197429077	3.830455245	2.483057379	2.136845673	1.57725792	2.847011489	2.357061868	2.076965594	3.15971317	1.87989977	2.686240872	2.978260647	3.010977805	2.414559486	2.916193383	1.838392017	1.504024902	2.401762869	1.655820391	4.543154764	4.738951595	4.932890912	4.301059186	3.892067012
ATP6V1FNB	2.255304474	2.515441349	2.278491211	2.211807987	2.070479867	2.976384787	2.317395592	2.784242015	2.116139277	2.708261355	3.491592672	2.307407489	3.285819306	1.827898878	2.422252102	1.81019149	2.322675409	3.108589011	2.068546884	2.564854	1.890057899	2.357160646	2.039556318	2.4225297	2.546365994	2.84744077	3.735204248	2.460965577	2.14849861	2.271393983	3.367388966	2.401027382	2.15505484	2.511940639	2.394886995	3.025801646	2.463563215	2.783408163	2.656574761	2.51184	1.788874956	2.200963349	2.377354885	1.534791369	3.890214662	4.209141865	4.245129459	3.926188509	3.852659136
LRRC70	2.092546359	2.030369808	2.678639341	1.957505824	1.871470635	2.800653474	2.330936158	2.386095557	2.443838198	2.383008665	2.562277278	3.479906756	3.19538208	1.945848671	1.69145989	1.662240223	2.589244263	2.601545646	1.766606169	2.879202244	1.725876787	2.466319823	3.282201537	1.975235597	3.206121499	2.749368464	3.209247634	3.278440317	2.461127453	2.127272594	3.147095122	2.75896611	3.09754782	2.353657336	2.294424198	1.924786648	2.131826961	2.195967583	2.152008694	3.141947914	2.170836842	1.994240885	2.410758827	1.692390747	3.153991252	3.052498847	3.203482902	3.379238996	2.974048036
LRRC69	1.782465146	2.2991251	1.980633967	1.463901396	1.303939902	2.808158154	2.160030338	2.310661145	1.594300681	1.99810849	2.478796406	2.352991543	2.133703068	1.555090824	1.353474232	1.423785769	1.815229968	2.14789652	1.218585277	1.94634834	1.278271923	1.924446564	2.253970026	1.752633566	2.464844291	2.628673133	1.971193924	2.211109195	1.435360227	1.452625957	2.039603995	1.919450713	2.613212842	2.30310381	1.779306602	2.138976102	2.076249208	2.072454653	1.747189136	2.106658022	1.325006449	1.312883392	1.913866434	1.1367657	3.37198489	3.461577497	3.267579441	3.614041726	3.541888585
EFCAB10	2.638696387	2.133159	2.273246647	2.307833301	2.08091389	2.949209328	2.410501136	2.616174798	1.97882865	2.742579	2.108673112	2.466566275	2.375677174	2.19698208	2.281424763	2.233861083	2.39334676	2.82119245	2.051685472	2.038063187	2.098333432	2.446717965	2.471459126	1.875370047	1.959269503	2.374657179	2.159268721	2.551519096	2.522529189	2.137500908	2.535928906	2.367549154	2.81774549	2.08472476	2.280054499	2.497648581	1.994851987	2.915283472	2.62333878	2.494517736	2.338977011	1.922453912	2.367362728	1.673304923	4.850418673	4.588460551	4.538069465	4.304102149	4.048793926
SBK3	3.907396058	4.003894713	3.826211932	3.400948822	3.123069727	4.406450722	4.117633089	4.480747792	2.942287917	4.125928534	4.184150926	3.874218084	5.012902434	3.399367456	3.11781084	3.590428521	3.705677532	4.532858519	3.22134374	4.064693141	3.277260987	4.291691578	3.610965861	3.728060059	3.350341103	4.64801404	4.783615361	4.430743111	4.10376392	3.178339021	4.261723138	3.765661904	4.073054228	3.957890693	3.495417343	4.088568219	4.18841461	4.436952384	4.393439361	4.463380153	3.547858155	3.247649402	3.891315196	3.430255631	5.804906531	6.250862278	6.105370099	5.422761556	5.652805542
TSTD3	3.166698046	3.164724133	2.97169056	2.448098763	2.591966007	3.156009511	3.240927409	2.641493402	2.422037961	2.750249659	2.822446742	3.190181175	2.584054097	2.728854701	2.844161538	2.546918166	3.28863385	2.712889056	2.777476799	2.879180587	2.315978215	3.048104673	2.975256065	2.571612551	2.835189661	3.33696484	2.928265429	2.759977057	2.739901654	2.735710414	2.707017196	3.039786881	3.174248189	2.81233083	2.87937553	3.071554883	3.102985603	2.847931048	3.400983877	2.909152093	2.599273592	2.895852171	2.71487368	2.396080124	5.59522933	3.509817644	3.594165846	4.134691367	3.644240077
SMIM6	4.468980434	4.496982129	4.69436258	4.385284294	4.134858491	3.602616907	4.290020808	4.35218005	4.579438406	4.848603243	5.159712887	4.493140012	4.636120554	4.741473199	4.295139505	4.679022095	4.466679826	4.296906932	4.482119144	4.707001796	4.676703291	4.584589168	4.077071357	4.501665238	4.211542895	4.657744141	4.145251326	4.992485384	4.408552816	4.614211906	5.263529558	3.99996051	4.566163118	4.645555502	4.785478228	4.475254172	4.595513812	5.132090319	4.909434149	4.672032833	4.535584714	4.60482666	4.796755581	4.5815232	5.741800798	5.780748478	6.004548811	5.421196587	5.431763025
SYCE1L	2.765222444	3.200463999	3.027933362	2.91774777	3.021440802	3.195858188	3.620684673	3.177346794	2.72597806	3.399584515	3.20596476	2.955557247	3.346392745	3.038941577	2.92119511	2.67983294	3.145281056	3.37875712	2.947859248	3.008458261	2.920116316	3.320503496	2.68223139	2.555250572	2.904736194	3.427941533	3.636312777	2.770344903	3.038511393	2.841075031	3.430912248	2.874652772	3.087909184	3.061810099	3.001134979	3.312059752	3.073260453	3.381717794	3.005340431	3.459811418	2.744265073	2.6088762	3.152533365	2.484323099	5.251896341	5.55402307	5.603548129	5.063454193	4.926235781
SPATA48	1.269321701	1.71772018	1.43714183	0.976257475	0.898178968	2.28441517	2.183438544	2.534660641	0.991847941	1.881871374	2.077482596	1.558405611	2.704819471	0.827972867	0.997589119	1.012338061	1.430358864	2.062198669	0.990751218	1.766663223	0.760086234	1.823081176	1.274479979	1.104235365	1.707607536	1.795964956	2.255937569	1.736531875	1.60586409	1.06271918	2.516481442	1.52032714	2.350811857	1.940098625	1.165813267	2.265242138	1.85662182	2.127174981	1.685592447	2.138656992	1.020786107	0.789449328	1.509068136	0.862712622	3.03782842	3.556105889	3.340425299	2.873620504	2.816011519
ZNF316	3.545331216	3.783971077	3.618909137	3.646534136	3.514183142	4.164855544	4.051676186	4.105858464	3.410539173	4.019322745	3.849191144	3.468005564	4.329737043	3.420911053	3.621677478	3.559129177	3.625500511	4.401759227	3.528020756	3.974413972	3.487562749	3.929754641	3.471556051	3.430299191	3.64328055	4.138071916	4.142690898	3.880641253	3.903726651	3.414133463	3.903543279	3.753516968	3.827589819	4.0275085	3.754641925	4.352807985	3.791526948	4.020795841	4.199939799	4.309244289	3.645360227	3.350791379	3.755245114	3.51420284	5.559409109	5.968490935	5.947875586	5.524443296	5.349857106
BSPH1	1.318311613	1.384302669	1.367211342	0.740846375	0.689705684	2.271281031	1.934278011	1.994331023	0.970958878	1.800500231	1.106520483	1.39076029	2.583580542	0.591775665	0.766950388	0.688132538	1.109278676	1.433795079	0.834306529	1.134815583	0.782229205	1.653176229	1.261707007	0.912113996	1.505149761	1.911767014	2.035466054	1.329816549	1.9315488	0.801440884	1.460319653	1.628529344	2.084476933	1.760648123	1.062541069	2.012225438	1.495463639	1.689495025	1.51557422	1.953847568	0.89986826	0.69833763	1.049698009	0.667782282	3.210405266	3.027498594	3.289177458	3.100878247	3.34366503
TSTD1	6.133580963	6.30959223	5.337108942	6.376692787	6.005474729	4.423564196	5.462269943	5.752781491	6.07696773	5.5089902	5.541734237	6.156294406	5.122416635	5.629364176	5.811851829	6.492300957	5.541524485	5.583319814	5.965654063	6.28097461	6.057843251	5.761185398	6.193355193	5.975288396	6.059172232	5.629438118	4.970708501	6.08072106	5.486923755	5.9098605	4.57421262	6.511591536	5.45212998	6.271388595	6.222667633	5.811591612	6.306362323	6.182463523	5.410750815	5.62827931	5.937194767	6.587460326	6.329261219	5.926224153	6.387094627	6.71485744	7.265843495	6.59951342	6.886113667
NEMP2	2.138814429	2.474916444	2.38635795	2.190630764	2.181565152	2.840107895	2.515016173	2.650710283	2.296608256	2.688688923	2.617264125	2.493496828	3.00292199	2.182119903	2.11827284	2.094767322	2.332952793	2.381742482	2.180634064	2.38881118	2.132129165	2.427292547	2.449514742	2.215070115	2.466487323	2.278723998	2.55972998	2.367872219	2.288263357	2.083513673	2.855673688	2.432518978	2.591037687	2.490966262	2.241693352	2.645966738	2.232126231	2.45884077	2.587413269	2.638231202	2.296422558	2.348794771	2.430635268	2.10530842	3.816488961	3.945885513	3.872172617	3.695687575	3.552324196
ANKRD63	3.953606146	3.708298293	3.916071446	3.843706388	3.648861514	3.927531979	4.257111949	4.098261836	3.563565588	4.31359545	4.23884536	3.628422623	4.870634667	3.621399526	3.578477673	3.313067326	3.534819182	4.306825056	3.529945826	3.85268828	3.327143752	4.010636833	4.00773426	3.385723841	3.4718537	4.594660505	4.147480877	4.057623616	3.763125267	3.659973215	3.65575679	3.488351756	3.804218397	3.633590579	3.776938572	3.754487412	3.788600158	4.198485388	4.290775366	4.407114816	3.664081257	3.696024015	3.645626432	3.320032839	5.663173504	6.333270876	6.105494818	5.504077178	5.383954361
C11orf91	2.556070929	2.775846771	2.473131738	2.399541541	2.293028363	3.769760821	3.054261317	3.071689037	2.159175161	2.996882105	2.870601068	2.760342091	3.379526205	2.60114713	1.908823452	2.095549602	2.938717272	2.945570438	2.394247606	3.105305976	2.113771976	2.544716461	2.926789393	2.594199044	2.967165017	2.968674327	3.843056647	2.828277225	2.464746903	2.510219831	3.226954326	2.537717513	2.708680345	3.274479531	2.386698438	3.416254229	3.435842323	2.746788454	2.557879905	3.335583853	2.554935144	1.976107283	2.54391444	2.2529542	4.285100426	4.851467592	4.532082226	4.140878421	3.963170989
SP9	3.711549579	3.601341915	3.885290268	3.721484564	3.551121181	4.464763839	4.245011769	4.629461747	3.67142916	4.089506335	4.812303007	4.196645866	4.937362391	3.741429405	3.339774336	3.894386002	4.041158761	5.019665267	4.04382352	3.989167455	3.897349085	4.206284687	3.977630079	3.558144075	3.445068748	4.37249566	4.360245809	4.082950621	4.391200203	3.76485671	4.561773936	3.736881457	4.18440647	3.763791125	3.875522496	4.355759446	4.304324004	4.077819114	4.61376428	4.334525617	3.883021385	3.808602908	4.037609808	3.954940234	5.582708788	6.402747052	6.005091278	4.97063458	5.202719629
CD300LD	3.24041311	3.721032486	3.560462069	2.946545528	3.252634491	3.881261402	4.039623128	3.857055001	3.090131707	3.816765895	4.307098632	3.745610381	3.871306896	2.738099766	2.893854903	3.120800377	3.058894996	4.238887294	3.288403514	3.847153888	3.182073896	4.056632384	3.539587291	3.18529941	3.535085042	4.336342729	3.480587843	4.065927039	3.688773885	2.915513157	4.476298478	2.924807572	4.07560479	3.953243976	3.620322956	4.986235954	3.750209533	3.851487067	4.045831261	4.175038801	3.07206967	2.825492434	3.775377543	2.971981026	6.379648032	6.423761364	6.326376195	6.170132027	5.758522609
ZNF705E	1.248845086	1.888419162	1.917019935	0.960927363	0.776054958	2.369195248	2.099258175	2.864277558	1.373424443	2.320131997	1.970350265	1.875286873	1.827353991	1.241521684	0.998256211	0.662129801	1.733979833	1.883669533	0.711617247	1.508373256	0.833758381	1.977736947	1.075451845	1.42465351	1.674118092	1.658482923	1.522222554	1.104898839	1.607166169	0.993447455	2.518749096	1.039097662	2.429228269	1.93922388	1.257568021	1.914944711	1.723068031	1.988324841	1.921236234	2.504975663	1.687364408	1.048456985	1.58841241	1.10876921	4.673944129	4.709026886	3.720346728	4.321637136	3.877119575
ARMCX4	2.090993704	2.268328988	2.393723935	1.925040505	1.839309024	2.670667664	2.56832691	2.359772845	2.049664848	2.449858873	2.384725559	2.097707465	2.508139195	1.768353493	1.754542863	1.685815261	2.049032377	2.520718121	1.760646101	2.226878816	1.610496055	2.220724955	2.214892847	2.053372589	2.26525768	2.24135648	2.171551618	2.152370076	2.486624179	1.76727616	2.386765957	2.153361035	2.357804833	2.556446275	1.999078813	2.334867684	2.099877696	2.377912584	2.35736989	2.263552722	1.725607715	1.600913127	2.21560884	1.94512187	3.874547126	4.035257244	3.897262249	3.674548165	3.513854677
PET100	6.839952312	6.461498646	5.889516946	6.973062233	6.780981296	3.255840577	4.006600076	3.125676872	6.816526396	4.285548743	4.804211371	6.272334274	6.017930013	7.0406899	7.24894896	7.331315268	6.690663968	3.40951058	6.918000263	6.915352894	7.25869386	5.228839742	6.670358035	6.504078707	6.612784002	5.764540842	5.099077362	6.938754965	5.915468336	7.235174931	4.999962985	7.127920712	5.049389663	6.608854431	7.010610204	4.463506387	6.889323708	5.544489215	4.480412857	4.700422284	6.901857347	7.424573138	7.192138552	6.919779266	7.134823804	6.293480445	5.944348847	7.395019757	6.62763233
ZNF717	3.364258497	3.139328262	3.156317987	3.476227763	3.3207649	3.651651026	3.231706105	3.288984669	3.382392348	3.290888271	3.202249516	3.534527162	3.102383772	3.248092196	3.350893083	3.521500951	3.28768541	3.582058972	3.249355772	3.170923278	3.370101903	3.385553088	3.362467873	3.291068548	3.065482957	3.082426799	3.457679547	3.465948529	3.585216936	3.306389425	2.836499656	3.578583627	3.154931015	3.329490714	3.108056145	3.356881004	3.290114239	2.955851254	3.543087144	3.049014058	3.216124294	3.500239042	3.104261746	3.212614212	4.59846085	4.734608306	4.55978017	4.703973706	4.375643558
INSYN2B	2.486170464	2.547738029	2.778075086	2.094310974	2.258621632	3.822507595	3.023651628	3.098919608	2.292059537	3.342471413	3.22205441	2.481517305	3.062204713	2.178042754	2.367821581	2.159087907	2.493634541	3.552866854	1.990980231	2.864177793	2.099870044	3.015986947	2.622129299	2.471003916	2.768730466	3.077327272	3.313007532	2.961695611	2.94340174	2.227046945	3.416810111	2.915007138	3.236136638	2.833131842	2.266064598	3.484394634	3.310945576	3.176838769	2.998620579	3.242713328	2.38658943	2.214225309	2.970313308	2.142792123	5.008238449	5.202555841	5.20347613	4.491746998	4.486154226
KRTAP25-1	1.212537026	1.131322649	1.341999533	0.942198401	0.917445509	2.696796897	2.255993315	2.080996932	1.015904504	1.827795626	1.758406862	2.180336849	2.135902111	0.965630376	1.015216369	1.170536756	1.661488185	2.342213842	1.221653917	1.684172431	1.013229527	1.743937308	1.458360571	1.33175586	1.567604702	2.605936235	2.484638595	1.939296822	1.594025496	1.182701945	2.16839245	1.86117861	2.680222226	1.974917999	1.303015261	2.379165825	1.490070891	2.348991615	1.832114397	2.424714916	1.475555053	1.16122246	2.183599577	0.986391838	2.947975473	3.196218106	2.978902807	3.414507588	2.522650456
ZNF705G	1.838146339	2.543918866	2.492386355	1.854604085	2.24696409	3.763045346	2.677307144	2.820034719	2.035973157	3.645540985	3.880952364	2.541367462	2.357119561	2.086954791	1.349467069	1.329524278	2.493534275	2.574223193	1.852624778	3.171960859	2.114665674	2.499578723	2.134845302	2.54425711	2.655762032	3.487163688	1.860395098	2.466947587	2.557418127	2.275885509	3.599764047	2.409445386	2.833155737	3.905006892	2.236876747	3.242094217	2.48735141	3.280955406	2.744854019	3.128075069	2.344908186	2.056704905	2.020117809	1.81967827	5.313526753	4.539810913	5.0160217	4.696789985	4.518121118
FOXO6	3.377035278	3.368495554	3.749800027	3.05856657	3.125549966	4.498134434	4.305501612	3.634348881	3.090586155	3.683293961	4.233654216	3.307404962	4.116502088	2.997101552	3.015466587	3.038880203	3.442716017	4.847032414	3.151763052	4.004727648	2.980908684	4.10584661	3.602516693	3.191674196	3.533651435	3.843161582	3.961253899	3.573434787	3.726068574	3.138460604	4.300039356	3.133973277	3.968985635	3.951775262	3.446596598	3.916453526	3.473858323	4.100536463	4.347740019	3.78921137	3.514971182	3.098808178	3.675561941	3.233482978	5.140644443	6.020172752	5.376039952	5.060222241	5.04586193
FAM240A	1.52569075	1.806658876	1.305546736	1.242002215	0.952178533	1.892929592	2.304411828	2.025592536	1.4441419	2.376223802	2.3786206	1.359935471	2.894085787	1.058793428	1.061923428	1.033747666	1.654401062	2.429334217	1.141496734	1.500199977	1.199843324	1.763188885	1.572714148	1.392080868	1.406697676	2.063650215	2.106228214	2.012581219	1.756258999	1.400609238	2.819763449	1.980156651	2.714012557	2.626023879	1.703423782	2.937045553	1.687073602	1.776843085	2.336501216	2.18036081	1.366068157	1.073993592	1.830620161	1.136688569	3.650678844	3.77079687	3.845348227	3.671677663	3.603916971
NPIPB5	7.698654631	7.258554847	8.045558244	7.362467345	7.418617582	7.917797148	8.159721564	8.511199581	7.945187574	7.107314409	8.257017059	7.537444665	7.672491003	6.535518048	7.688817946	6.967758505	7.381425919	8.516245037	7.308276642	8.280309277	7.454875035	7.906436705	7.214677817	8.243562552	7.216075035	8.480051801	7.85470949	7.91095772	8.831863894	7.837407108	9.401505841	7.672703119	8.446308617	8.393553083	8.147440859	8.726588974	7.029170981	7.759164173	9.23452934	9.193126211	7.586092665	7.506914978	8.137984969	8.134985158	9.05958896	9.85755348	9.198479615	9.42086324	8.70270793
KRTAP4-9	4.550520654	5.189611646	4.670457244	3.978181965	3.685265645	5.732791261	4.787478697	5.870852411	3.938844217	5.701880334	5.662132828	5.161086313	5.696546137	3.858389833	3.864834995	3.998778131	4.741776278	5.81614616	3.723275723	5.19315843	3.309319862	5.179300586	4.258563651	4.6466876	5.021844883	5.640998402	6.317614765	5.254305937	4.908718153	4.007831495	5.863823951	5.094360157	5.577930392	5.605016894	4.397229938	5.837515967	5.128146126	5.389625215	5.572543247	5.995089646	4.337035905	3.78841474	4.857304501	3.731728806	6.602384719	6.802392984	6.953878041	6.429113398	6.351699024
ZNF705B	3.44248396	3.274292022	2.392864959	2.568548832	3.081054288	4.890806969	3.767117282	4.551258755	2.042497821	3.903674525	3.417582273	2.654380369	4.082051505	2.636061062	2.163187656	2.27777317	3.576665786	4.83704715	2.270630203	3.200437991	2.691863731	4.185964472	2.2311249	3.370062754	3.343050739	3.644394197	3.4189335	3.874385591	4.192638725	2.886697859	3.403842841	3.089378388	3.087935808	3.609195106	4.095348088	4.666735731	3.798057323	2.666830086	3.406987989	3.910810586	2.709288136	2.158115223	3.661001877	2.886871928	7.511117984	6.796516157	6.841706343	6.914592607	6.604641063
NBPF10	3.190565271	2.953806088	3.382760805	4.794586987	5.054907354	2.616686453	4.121595778	4.013008127	4.799715632	3.039430531	3.88494183	3.838074378	3.836130065	4.165389631	4.930227324	4.355497629	4.101392003	4.28562801	4.42684971	4.03218589	4.708977432	4.030675291	3.953393666	3.932084249	3.883873031	2.866744526	3.967167042	3.988404496	3.804982549	3.978588137	3.894028099	3.80167292	3.745916748	3.435998014	4.730125376	3.872845544	3.53283843	4.004655909	3.610720597	4.599215211	4.236973839	4.607528241	3.406744042	5.789650137	5.730943789	6.578658358	5.234238188	6.558646695	7.035301651
CLDN24	2.380215521	2.535027973	1.804228322	2.06092482	1.620760925	3.381077753	2.18119956	2.811514489	1.834507098	2.460784623	2.632096174	1.884241975	2.949938751	1.932503123	2.109199595	1.982392413	2.463562547	2.869777637	1.569303434	1.718326751	1.908776106	3.228378644	2.540487172	2.277653302	2.374453344	3.298246818	2.108397807	2.030295156	2.387276751	1.612048624	2.931897848	3.67886595	2.698978312	2.619262613	2.002568492	3.088756687	2.405909059	2.687721684	2.116880438	2.795400561	2.145521755	1.694725731	2.121918145	2.038698089	4.848283633	4.895891471	5.155620961	4.538095161	4.564876347
KRTAP4-7	3.91715025	4.092836682	4.369180965	3.83775639	3.443957465	4.745299459	4.663870322	4.750641274	4.063973883	4.246617097	4.611475141	3.953870386	4.92662834	3.690428617	3.759903015	3.826006995	4.038910236	5.168001948	3.806248768	4.327890434	3.648964935	4.340102438	4.073955583	3.86305935	3.853557357	4.193136129	5.204996512	4.505617059	4.150237387	3.591065389	4.837590491	3.829856075	4.211064056	4.535485975	3.993451322	5.291135708	4.658194759	4.864590542	4.448417094	4.921697759	4.016784811	3.648964935	4.573913085	3.559976106	5.824292037	6.152529244	6.039687156	5.826103952	5.358994714
GOLGA8F	2.825730642	3.339056289	1.376312361	2.901968408	2.167870914	0.626919481	2.171398388	3.184738526	2.463061469	1.948283348	1.843229327	2.174578948	2.48125076	2.383593376	2.830836784	1.99834985	2.760689023	1.96052532	2.617712141	2.05971811	2.534471153	1.863900591	2.175981853	1.872162885	2.597783415	2.302906285	2.934683169	2.416985527	1.60642957	2.747911529	1.903582322	3.17905743	2.422764419	2.305040193	2.393077073	1.732711255	1.837730855	2.725949119	3.769152433	1.849099296	2.129897509	2.933297978	2.961866771	1.91973337	4.106617681	3.19196878	2.110612272	2.61975266	2.310147482
SHISAL2B	3.039638459	3.108906313	3.279713278	2.411964134	2.283237757	4.18098056	3.686172698	3.328271093	2.42548176	3.452362644	3.696349837	3.239390353	3.856097605	2.3415941	2.244463609	2.313553577	3.340488362	3.736084558	2.458886271	3.038251598	2.299793163	3.246764078	2.978005624	2.725710115	2.948408838	3.468055843	3.235916742	3.038961726	3.187248009	2.298233686	3.808436558	2.856454533	3.470700724	3.75101852	2.790971351	4.015881766	3.168532998	2.820767668	3.077381854	3.170894628	2.724748864	2.08177318	3.042548337	2.326461992	5.385520344	5.475078048	5.630199157	5.084053349	4.768765083
SMIM9	2.359954029	2.440016431	2.429352315	1.852925685	1.766496483	3.332081055	3.196128899	3.258166061	1.948091751	2.603829782	3.2742404	2.165858526	3.373300288	1.647001965	1.697623473	1.851855137	2.622824304	3.238747558	1.68761307	2.270659146	1.569127837	2.785446759	2.102773287	2.407546062	2.537943985	3.061971326	3.045134779	2.903361816	2.797850415	1.926328248	3.007324831	2.330686745	3.099567581	2.866025328	2.038118687	3.533941612	2.970333283	2.531973662	2.277251382	2.727618347	2.088920309	1.776477007	1.970944095	1.579549475	4.916155831	5.138950941	5.302235676	4.518361428	4.730403636
GOLGA8DP	1.126114453	2.863545135	1.823032238	1.258545146	1.229112791	2.778243922	2.159362948	2.752697541	0.863997053	3.077137654	1.660303497	1.943833146	1.906708016	1.005125226	0.998387651	1.037979185	1.120978202	1.818066643	1.009540137	2.086444028	1.003767837	2.082293139	1.395646853	1.172093682	1.987489878	2.158103663	3.260447685	1.954173672	1.476974193	1.410398925	2.00273005	0.902383404	2.312144475	2.120351287	2.070501324	1.759791894	1.450378133	2.600715512	1.359487643	2.921622425	1.39669428	1.09642858	1.646231354	0.730358501	5.051054114	4.44456752	4.144730964	3.893457523	3.840457133
KCNJ18	2.486558876	2.154798397	2.965148527	1.837891205	1.60496597	2.133745007	1.205623613	1.95627231	1.405996082	1.936028739	2.104959521	1.592526213	2.633076939	0.793037602	1.649691953	1.171341353	1.878164165	2.603599851	1.229936928	2.379138686	1.352398943	2.329960457	1.991183516	2.154110957	1.862211632	1.584822487	3.37194814	1.798021046	0.99028594	1.742224117	2.318790319	2.122175086	2.524688857	3.182159656	1.60323513	1.524173539	2.387388095	2.28569144	1.391112415	2.488809873	1.434032187	1.928234497	2.504393505	1.182563176	4.660505147	5.18785697	5.20284867	4.54757833	4.50498899
JMJD7	4.474153846	4.587157399	3.99478138	4.346161921	4.787851369	4.110168686	4.111043787	4.645921007	4.203496976	3.450988123	3.973318192	4.373739757	4.397528423	4.581133175	4.807890409	4.727024367	4.811195015	4.69160117	4.634764075	4.732740621	4.358755522	4.083864415	4.276691758	4.547284551	4.932193805	4.196042863	4.077001412	4.51475155	4.165820026	4.659537719	4.164483221	4.318472673	4.112845525	4.25906483	4.253559147	4.308157516	4.906673006	4.924641513	3.878927742	4.297146115	4.76335004	4.874799253	4.555316525	4.475863064	5.663445354	6.691828514	6.117017887	6.223035582	5.94311442
PLA2G4B	2.133044946	2.683544694	3.416480835	2.099757739	1.88454262	2.975767627	2.856137067	3.751171256	1.653454248	2.535632174	2.734969817	2.677948051	2.293766	2.077167904	1.442314579	2.03459521	3.488255789	3.239184084	2.00535013	3.146438748	1.765183868	2.946988687	3.192569626	2.776521388	2.31295598	2.342955063	2.153129197	2.897165975	3.084832381	2.884518773	4.122531116	2.831464366	2.814286377	2.513146226	2.644745224	3.578468157	2.641921706	3.211407515	2.582415679	1.737998953	2.007239496	2.235596655	1.868519542	1.783761492	5.394271192	5.200118257	5.473287063	4.80336651	4.93315664
HDAC5	4.338339596	4.344549517	3.952988393	4.561861279	4.478235304	4.355831082	4.392837375	4.512001721	4.43343354	4.398082664	4.310021433	4.074515687	4.377607691	4.535742819	4.317656398	4.406230174	4.118076664	4.745169105	4.296072805	4.182633225	4.522091137	4.38568617	4.235566538	4.31840929	3.983447089	4.381132563	4.35226869	4.53816841	4.333666508	4.299483484	4.564025913	4.272984866	4.50803693	4.09554965	4.318229041	4.391500617	4.272746286	4.318847236	4.383262707	4.605113096	4.235590882	4.278063105	4.172631996	4.308659371	5.945639833	6.318051402	6.264664792	5.813560633	5.693686191
C17orf99	3.42122138	3.901296672	3.516999321	3.210543199	3.107781874	3.768131151	3.752682474	3.714759671	3.337936211	4.256435104	3.767058947	3.250947744	3.988662532	2.92510651	3.076734661	3.114699815	3.68855399	4.435775999	3.057216134	3.444742038	3.040404694	3.484871364	3.74741615	3.220898572	3.08263424	3.886428864	3.846977711	3.526197972	3.549528867	3.008335251	3.878370376	3.404925981	4.061284351	3.745329788	3.454370738	4.018158448	3.362363632	3.439498502	3.751263186	3.880599644	3.331565853	3.271031314	3.955248113	3.074231434	5.827679149	5.695176473	5.750948106	5.571875259	5.022065843
KLLN	1.974328419	2.613020313	1.855501095	2.285465931	1.946519647	2.415090855	2.527119318	2.639927692	1.869064602	2.651253758	2.43705174	2.021552207	3.235585217	2.0050304	1.573963225	2.177766735	2.19205253	3.448120132	1.583839304	1.684535678	1.645905931	1.973247308	1.539909009	2.326852448	2.132678922	2.293393252	2.739423325	2.062798521	2.221338986	2.014394525	2.819016696	2.570837984	1.972679346	2.250907813	1.954971194	2.81398168	2.197599773	2.390454193	2.334035622	2.533964273	1.885694398	1.786215965	1.856921815	1.722386777	3.353517986	4.140690825	4.214229178	3.510172763	3.781610633
PDCD6IP	5.280648271	4.545479332	4.819359414	5.347735892	5.491773083	3.675704997	3.87885647	3.52300621	5.389898549	4.074764982	4.029688484	5.016799123	3.426993018	5.366767285	5.284580616	5.198293918	5.023852953	3.295360058	5.431076692	4.320414134	5.484546636	4.194400466	4.876458112	5.12460652	4.828078181	3.600077895	3.925384725	4.559011332	4.267898894	5.434230444	3.746414834	4.659132532	3.829692309	4.545718525	4.91227019	3.319430723	4.129398751	4.140759191	4.041516137	3.661554318	5.511305058	5.555530634	4.532803533	5.543158002	3.934744748	3.431990854	3.687572311	4.837659566	4.544299936
KRTAP20-4	2.558752136	2.796811566	2.963901954	2.590869178	2.609719544	2.531956089	3.267423673	3.244993369	2.91339285	2.875374449	2.971667367	3.31018181	3.399804202	2.430815174	2.411395484	2.144376998	2.887261363	3.744020148	2.168566034	2.86336053	1.926732705	2.947321393	2.9700173	2.294465792	2.529520193	3.059378638	3.247186153	3.021917298	2.893744823	2.528850144	2.921935925	3.132745136	2.762359168	2.523305231	2.692389604	3.301608064	3.156103314	3.205885992	3.149285747	3.266774123	2.531413158	2.618028495	2.686365409	2.633202987	5.47349007	5.709167261	5.59639372	5.184270903	5.155508843
PDCD6	5.263180627	5.152612408	4.934539791	5.591116491	5.757858602	3.167693433	3.627884046	3.669450615	5.577941194	3.976899168	3.562511166	4.993314181	3.329956407	5.996305872	5.628477131	5.968351807	5.201653552	3.829890396	6.214569157	4.659589613	5.910292386	4.294793759	5.715674583	5.611816726	5.242776749	4.202885732	3.888924369	5.437973654	4.600087558	5.717239599	3.435291285	5.685372895	3.505898816	4.481216913	5.394428358	3.825802814	5.215389185	4.235675511	3.569853289	3.381689264	5.591706086	6.093501589	5.326705828	5.45239288	6.569995793	5.380378746	6.885987596	7.058484599	7.725827045
PATE3	0.960238887	1.407597078	1.851101247	1.681208747	1.074337788	1.804586931	2.529383234	2.101719076	1.138945943	1.873727515	2.147003976	1.48043172	2.342996879	1.093593036	0.968354568	1.30306883	1.865593171	2.343487681	0.796646355	2.110266015	0.985336085	1.828170391	1.965812891	1.638976872	1.321483265	2.965403498	2.236922236	2.094012434	2.307518883	1.183770239	2.394606724	1.30959607	2.272263382	2.046063975	1.515128196	2.279294425	1.505995472	2.38186678	2.265347935	1.932286588	1.359747911	1.149537149	1.60535291	1.255162098	4.053810113	4.255943213	3.886501719	3.448443823	2.913317789
BCL2L10	4.712461799	4.124539604	4.01209925	3.846667607	3.509127663	3.392185554	3.625921565	3.578754796	4.207234722	4.036177335	3.485019176	4.318130491	3.599344456	3.835919249	3.365409672	3.84718914	2.858758771	3.987285525	3.932165654	4.072277947	3.5487038	3.737285868	4.386443136	4.110848637	3.985469288	3.873252328	3.735457127	3.705071248	4.399499634	4.007666676	3.210242439	4.224390227	3.070464052	3.927637714	4.403239735	3.676845832	4.491323321	3.810249182	4.100015619	3.668488586	4.01389052	3.725198566	4.53282139	3.530911696	5.465743111	4.972173942	5.003067554	4.729561349	4.882820875
SRRM5	2.443653643	2.621204282	2.427800108	2.084006079	1.993648885	3.461612444	2.723470157	2.960503857	2.178289868	3.034172757	2.940800563	2.147537885	3.672886672	1.825370139	2.267030227	2.091784793	2.691838792	3.099046189	2.108743392	2.766227658	2.057624392	2.698349189	2.445586885	2.432351679	2.507762911	2.779200821	3.240288409	2.67474198	3.036999184	2.08244853	3.29308805	2.751301033	3.25943196	3.018562195	2.804830136	3.432471117	3.028855855	3.393324763	3.256012402	2.907646687	2.292832226	2.42450382	2.97646362	2.095437304	5.086893438	5.50511484	5.603528349	4.937215059	4.724078073
ERICH4	4.87456601	5.008938465	3.793652069	5.048440751	3.882065248	3.727332752	3.590359408	3.389972911	4.784949945	4.261898975	3.99722657	4.841973944	3.719496817	3.530339398	3.898939914	4.715854146	4.985684049	4.125690814	4.155412733	4.950116947	4.420765859	3.356134389	5.531741648	3.906240491	4.874650511	3.819837723	3.411386168	5.036041805	4.747813601	5.031264957	3.434328849	5.240428731	3.178376649	4.159937013	4.679440507	3.285583583	4.394816214	4.248485915	4.252869571	3.30175717	5.275284448	5.187630907	4.452210726	4.337656219	6.018915193	5.594193606	5.751259444	6.00703829	5.700870512
EPOP	2.963169987	3.736051558	3.135521591	2.751961944	2.339812281	3.041802095	3.316190006	3.490794846	2.521521449	3.32744417	3.53975147	2.999627517	3.466556868	2.424859672	2.406150588	2.40553123	2.954245034	3.504857881	2.501570847	3.105912025	2.479230982	3.480716201	2.87560407	2.644078959	3.04458123	3.471869228	3.407300066	3.655195656	2.860272633	2.600523397	3.100535416	2.678787073	3.424794556	2.740326686	2.838163385	3.459074743	3.097709174	3.405551721	2.692272547	3.632552461	2.435337886	2.454263778	3.208145669	2.573640047	5.110656425	5.23211829	5.175271342	4.358040741	4.47647957
BCL2L11	3.683718857	3.213533286	3.51410304	3.38219398	3.337818763	3.604559004	3.537891439	3.736942312	3.47850111	3.319552571	3.511058346	3.570295515	3.866842129	3.456799419	3.465642028	3.502264834	3.18017245	3.528991938	3.351810012	3.468179676	3.719050525	3.659527309	3.298476312	3.613422957	3.587408082	3.560450202	3.531428504	3.412284649	3.911896549	3.734126769	3.623589408	3.514329916	3.64037125	3.544548578	3.40843487	3.749978484	3.684113164	3.485157555	3.498739709	3.559265152	3.238898314	3.415089635	3.415684758	3.506070608	4.943983026	5.076529344	5.2427037	5.109762914	4.959698482
TOMM6	7.771825754	8.019953401	7.609639349	7.438698498	7.032363468	2.874649992	5.470035001	6.120676928	7.17605039	7.13426271	7.05949449	7.905908108	6.298915585	7.631834441	7.588969296	7.594909054	7.323469519	6.594027011	7.42922312	8.104330347	7.420188796	7.692769435	7.717560918	7.731291659	7.848265817	7.112592732	5.654174618	7.560017273	7.339911783	7.611991248	5.935879433	8.033963869	6.375029321	7.808437044	7.948531062	6.700173137	7.806404157	7.513311459	6.984262807	7.180068024	7.501194907	7.456410726	8.044054574	7.208535991	7.961530147	6.047556369	7.373685379	6.752264462	6.515708452
SH2B3	3.726697961	3.539729294	3.612772245	3.560924751	3.641453546	3.824509463	3.973809979	4.191640226	3.642200103	3.652474929	4.002585223	3.806801332	4.358694092	3.977535293	3.720161204	3.709170562	3.593376313	4.68226051	3.85693129	3.865082899	3.511638146	4.039259234	3.640231123	3.795958899	3.648417951	3.99802635	4.460575243	3.991687287	3.814525613	3.677657178	4.341409157	3.79276113	3.921628092	4.204918513	3.558830764	4.297452008	4.073222078	4.13881276	4.236622195	4.065139038	3.492062124	3.399218912	4.07411119	3.829490311	5.640669309	5.830109042	5.940839413	5.355310042	5.186307562
C5orf52	2.401672019	2.225445341	2.370446026	1.737747441	1.797549975	3.19078057	2.896693339	2.789631205	2.046560496	3.099139297	2.612102359	2.30791699	2.987247218	1.863777009	1.694104043	1.777549937	2.766040971	3.032105059	1.895106024	2.296315213	1.838475785	3.007442458	2.149254528	2.329356657	2.214889862	3.199923131	2.101636558	2.713528531	2.285448988	1.854456004	2.939147177	2.293251242	2.631116787	3.015613113	2.25794227	2.722067937	3.094223082	2.878550899	3.052351216	2.759867817	1.93288984	1.572411783	2.298836393	1.874007793	3.633518564	4.0818092	3.954075203	3.311323034	3.408969378
C2CD4D	4.071732945	4.23243524	3.737392029	3.077917038	3.115670142	4.834008182	4.514540945	4.942698379	3.351501615	4.52004259	4.376999287	4.109110071	5.032367993	3.270078411	3.176256379	3.147277263	4.096361986	4.161049742	3.07410514	4.576797016	3.206136681	4.201245868	3.580719672	4.164114735	4.212703346	4.806350873	4.961843542	4.476933315	4.143616484	3.29360474	4.680825219	4.329042205	4.199563909	3.842600492	3.711187553	4.723370041	4.08373863	4.545237182	4.513859086	4.980243385	3.597792178	3.243247322	3.990480831	3.19827895	5.34685573	5.925788332	5.939019597	5.028380878	5.332390393
CDH4	3.357902002	3.598424199	3.375599349	3.017174884	3.032756099	3.876746197	3.873016458	3.878970943	3.04302042	3.813816712	3.842762112	3.55073139	4.105506663	2.879327299	3.008420672	3.105339815	3.146556243	4.288040514	3.038184105	3.76863213	2.932712048	3.666202524	3.390070101	3.272744291	3.547292184	4.021776856	4.079044586	3.708688497	3.608429654	3.214479523	3.958113834	3.514569156	3.86767304	3.742896338	3.407176549	4.127027062	3.861650129	3.983271821	3.870773696	3.919032603	3.12800474	2.836480309	3.57901991	3.068909811	5.448933795	5.947386345	5.977273694	5.258229838	5.119325085
GNE	2.689731044	2.938081354	3.044407622	3.417968297	3.65858843	3.17085053	2.878147242	3.210517941	3.23818228	2.926257753	3.061745441	3.038740646	3.109558573	3.377423671	3.471911624	3.442989801	3.14062119	3.101761759	3.173279263	3.171240117	3.359077861	2.774153216	3.058169019	3.333895361	3.029744492	3.005840449	3.014253175	3.00319404	3.165414066	3.165865633	3.314069197	2.764248198	3.305494026	2.97983664	3.055003042	3.031619247	2.991968926	2.997790475	2.977792175	3.007075353	3.132476879	3.28541771	3.014785343	3.727362669	4.593466743	4.28306082	4.410042763	4.388447047	4.476758482
HCN4	3.032232615	3.324973464	3.206293026	2.851916318	3.021996536	3.942304265	3.56067674	4.037341973	2.84328297	3.548328697	3.780974946	3.170198794	4.008458256	2.78831129	2.84883067	2.809375823	3.38027258	3.970807277	3.055949812	3.670080205	3.035302784	3.70470648	3.179912213	3.180987046	3.27414613	3.937948558	4.011136196	3.401165784	3.192671386	3.088985304	3.968658464	3.294101037	3.562568242	3.472829265	3.113705125	3.910868293	3.451435662	3.700819761	3.270666322	4.106697356	2.850290777	2.726173807	3.364276133	2.860014948	4.92098157	5.537163441	5.478978578	4.547680709	4.750520462
INSL5	1.728629466	1.399778342	2.369874848	1.166371403	1.023084505	2.836523736	1.936082187	1.609810627	1.345100387	2.105339791	1.729987396	1.993354085	2.661689776	1.055668198	0.931512154	1.010950794	1.646334246	1.453312252	1.04576854	1.9019914	0.973587786	1.610219391	1.517931025	1.143451024	2.079696161	1.46335991	1.792260339	2.015554936	3.007035487	0.99931678	2.541062099	1.116438083	2.914136905	2.751592719	1.211502336	2.31447647	1.730007306	2.58843821	2.076828931	1.349302341	1.069529727	1.341434586	1.374352529	0.894135898	3.153145668	3.232396958	3.877354311	3.223542135	3.237313388
FRAT1	2.719526132	2.925661936	3.081995852	2.684046094	2.95847102	2.457440251	2.930275685	3.661890186	2.379508767	3.22203938	3.11061924	3.161394399	3.132278845	3.162018433	2.875677204	2.444178699	3.49365726	2.982613708	3.013442377	3.3222586	3.043974869	3.465846517	3.271939125	3.569179329	3.274530569	3.403359858	3.875782147	3.421706469	3.002655708	2.707604849	2.409759867	3.576368188	3.68234323	3.084724165	2.858124605	3.495679806	2.91591225	2.92503611	2.949811449	3.960824684	2.758397173	2.988819472	3.404991787	2.8197975	4.840462895	5.00046884	5.008006235	4.637933051	4.146410352
TROAP	3.547303222	3.910516384	3.906335034	3.208442092	3.314265361	4.470368024	4.486602925	4.620378655	3.23219404	4.124200616	4.392021071	3.871291023	4.580160603	3.42889477	3.191608291	3.279038452	3.74679714	4.520681033	3.199249673	4.066960073	3.229843874	4.331616547	3.757204521	3.721924685	3.533886959	4.482427106	4.821607843	3.960537205	3.922383112	3.241651285	4.321822266	3.833702389	4.099221765	3.897737927	3.598905016	4.437615367	3.998380024	4.330560506	4.228615545	4.584363768	3.474930159	3.08813836	3.936894592	3.118243668	5.919684003	6.162724418	6.077831697	5.549549597	5.619765801
MED16	4.295535129	4.195434524	4.326480764	4.405624056	4.697102359	4.445288452	4.480300309	4.570898482	4.452990826	4.499492805	4.440573189	4.119347376	4.511238648	4.530276081	4.453642823	4.534905925	4.22205201	4.428913323	4.368174291	4.521830128	4.375176685	4.412943809	4.338147171	4.24992974	4.039997154	4.393555366	4.362921823	4.334993086	4.368422276	4.325048583	4.584157243	4.260855651	4.51917448	4.323233081	4.248877292	4.404912226	4.316030473	4.513556895	4.527279829	4.626998815	4.117540568	4.247152365	4.395312505	4.422397167	5.947347333	6.306219273	6.297885744	5.92620061	5.62741357
PIGK	4.233767491	3.265499838	3.296044183	4.945837129	4.919356239	3.043937215	2.611147302	2.847297223	4.696860253	2.669815679	2.924660458	3.683987652	2.827014724	4.530263041	5.027938044	5.070127974	4.132573174	2.695071168	4.671503258	3.498357069	5.108961125	3.439245023	4.052126683	3.836303922	3.963061005	2.479318855	2.876088135	2.79333568	4.245072407	4.661646325	2.750416398	3.355961252	3.034306525	3.356410057	3.868592691	3.07394352	3.376548276	3.03820687	2.828138871	2.759300439	4.644397079	5.073754203	3.529130095	4.868457447	3.966681397	3.373859492	3.345161856	4.37281689	5.471784523
ARHGEF33	1.818101654	2.473343803	2.054113778	1.682474554	1.628723034	2.701173818	2.334707024	2.439006279	1.681862892	2.498631825	2.457967181	2.282827502	2.561935706	1.573428738	1.403756963	1.624873451	1.994926126	2.706214517	1.585363619	2.238787137	1.496005963	2.133490693	2.133519563	1.688407142	2.109126869	2.446063565	2.375658462	2.112184545	1.919389913	1.683131242	2.533393254	2.056973289	2.394881265	2.383029537	1.879809213	2.539898222	2.258874417	2.095814502	2.25804573	2.562888417	1.741822756	1.710641519	1.903814594	1.403275247	3.882575293	3.995479716	4.12619825	3.667960444	3.362040462
ERVV-2	2.126722053	2.602220488	2.375617558	1.779844683	1.872445713	3.652641356	3.276501988	3.070118324	1.60805386	3.137103027	3.136153645	2.606357859	2.747514298	1.569063969	1.490750353	1.690859092	2.389323397	3.079335375	1.625847062	2.694106801	1.475463443	2.485262726	1.919618237	2.657956403	2.151796386	2.85220572	4.004666645	2.491595251	2.572721303	1.613163415	3.111918116	2.436988436	2.16101201	2.646873331	2.248019904	3.67081667	2.916204936	3.104641814	3.294988028	2.729643178	1.715958448	1.713027669	2.216026832	1.64608814	4.491102562	4.311164086	4.591469764	3.651034498	3.744950706
MEF2B	6.476585682	5.714923223	5.604949529	6.218368014	6.249411071	6.521363512	6.154821251	6.513223888	6.306735153	6.116909823	5.694675255	6.168336367	6.32884618	6.448100444	5.967242805	6.223106953	6.159710161	6.686732915	6.48194073	6.702063676	6.421340612	6.558392599	6.476732951	6.316431202	5.809001809	6.2213794	5.900290666	6.433878898	6.214567556	6.167582912	6.284414971	6.044994454	6.146527214	5.715465166	6.239704156	6.58220779	5.708978107	5.801071523	6.655810511	6.655526838	6.27707206	6.228012437	6.437530494	6.326925764	7.435641263	7.832941203	7.91609081	7.207982007	7.58212372
RASA4B	2.638966072	3.118939726	2.031978247	2.08891983	2.733540497	2.28323798	2.614830178	3.324020537	1.928730835	3.180006899	3.378285854	2.522740481	3.504059028	2.355336501	2.248760763	1.714470084	1.788141658	1.730391129	2.647225135	1.872658872	2.874165223	3.687827677	2.297119741	2.204942035	2.46798035	3.110605451	2.440757634	2.577715334	3.596997995	2.479614354	3.071815098	1.743525575	2.536137473	2.764023608	2.767522086	2.376439638	3.233569313	3.370974309	3.584551187	2.753215257	3.572842957	2.876737766	3.524439997	1.836797926	3.736205269	3.562978582	4.703252123	2.715248206	3.320631847
CMC4	8.042068013	8.429343518	6.913777821	6.582312693	6.95062673	4.327729461	6.834185924	4.238178983	7.118270569	7.134841912	6.605437898	8.02463258	3.688831524	7.111849392	6.624989516	6.866304139	7.793016011	3.09054461	7.383490319	7.286060332	6.617470408	6.228557726	8.23500363	7.581057954	8.213738101	6.552699597	3.406673058	7.672677516	5.301956704	7.351718279	4.859801311	7.464384696	4.998506794	7.697688898	7.735117446	6.883217216	7.863520919	7.460244944	6.523934733	5.393105684	8.075469209	7.299606134	7.678045189	6.366778228	7.171154735	6.281009563	4.252866969	8.461378086	8.048106432
USP17L10	3.124492094	3.463435952	3.65096108	1.89931779	2.006893308	4.076662459	4.115370197	3.969148042	2.241836005	4.174089496	4.119268248	3.088035522	4.339263805	1.836688573	1.841200533	2.093862372	3.312850527	4.067617931	2.282134484	3.50932107	2.178831004	2.58752893	3.216793213	3.522926395	3.922270345	4.671697404	4.928973892	3.298687233	2.892693824	2.316669102	3.937056742	3.351246444	3.57049715	4.079389296	3.02018948	4.623190046	3.635642978	3.977551744	4.034275037	3.908002745	3.021043139	2.187449139	3.299723865	1.960591847	5.193470151	5.887268712	5.581484176	4.572203589	5.037337863
WASHC1	5.2710918	5.543611789	5.237195663	4.502327786	4.836118001	4.288640058	6.025324748	4.932199826	5.408683774	4.324472875	4.413576016	5.811571418	3.570466109	3.989047914	4.42331645	4.10355321	5.307000994	3.33031324	4.256682061	5.259163315	3.827793655	4.827383636	5.143555895	4.674161304	3.832396725	3.517336269	4.015272133	4.556342424	5.189614186	5.149260637	4.791629246	4.656111129	4.740384354	4.261594106	4.829368949	3.766854995	3.305631152	4.32133315	5.186704626	4.666059446	5.371183045	4.965993225	4.923817122	4.275495599	6.576597766	6.790604995	6.285312549	6.567145696	6.31343869
ZNF729	1.928992663	2.202457511	2.131160475	1.573536039	1.638419281	2.599664202	2.259217305	2.799970219	1.682291038	2.369838784	2.689623838	2.130811709	3.5035759	1.443094944	1.330704935	1.42296281	1.987263109	2.731221202	1.574886853	1.938502874	1.3268393	2.876546105	2.051740093	1.74884118	1.825896812	2.204169747	2.724616657	2.145143226	1.956253035	1.514961641	3.100711867	2.058979758	2.796717327	1.917410102	1.675338698	3.180037321	2.030857996	2.583208328	1.93158864	2.330884601	1.758822613	1.579200008	2.303676535	1.511260142	3.893046433	3.797920903	3.858420753	3.701499005	3.805618472
MANSC4	1.5861476	1.502903053	1.570787696	1.142922402	1.102658679	2.979142968	2.41635537	1.852216092	1.077730704	2.309665471	2.178593644	1.783400839	2.017871562	1.102991359	0.957377024	1.126589208	1.995040045	2.154910926	1.021390129	1.458295244	0.944887923	2.069862407	1.270603784	1.351509822	1.721221628	2.112950059	1.904009169	1.671544657	1.714500241	1.327078423	1.311953686	1.299383299	2.070914911	1.596181916	1.225315655	2.597675189	1.317507363	1.218766723	1.492361247	1.966716924	1.290916301	1.098251089	1.355890611	1.021918203	3.10316479	3.158934942	3.28823438	3.342123821	2.844108235
SMKR1	4.264864022	4.341434836	3.955969679	3.587829451	3.881013038	4.038348149	4.115008407	4.445386498	3.274069944	3.970618406	4.170550509	3.847638085	4.368405262	3.950590509	3.617666396	3.86306376	3.950736143	4.617837393	3.970531665	4.084571001	3.636276921	4.521602668	4.044797498	4.303907185	4.563315702	4.55281388	4.883826775	4.232732966	4.10100734	3.597490915	4.231887768	4.314447046	4.194800009	4.332425721	4.051089063	4.247940874	4.185421997	4.310213103	4.099366555	4.842426829	3.97937961	3.683432068	4.336162058	3.706089233	6.250667449	6.431049914	6.336501205	6.126364578	5.995038454
ANKRD66	2.666359594	2.514219702	2.263924482	1.983434943	1.581648974	3.537685909	3.472000186	3.420908602	1.969164513	2.989820746	3.058977982	2.829920046	2.866515477	1.560391767	1.875389176	1.868725524	2.401392601	3.551942259	1.936422117	3.000786296	1.830729269	2.842336533	2.266326133	2.279239799	2.56454007	3.354771836	3.314121108	2.7600581	3.101453185	2.036513079	3.310189369	2.352592235	3.027390336	3.187289489	2.406716669	3.20035361	2.620351303	2.832966957	3.011606455	3.295189559	2.102854454	1.621429476	2.524232578	1.780838048	4.661005256	4.906114588	4.762610088	4.178704466	4.069079063
TTC34	3.999353517	4.289742938	4.294788784	4.066917158	3.783251812	4.668837079	4.76937092	4.702701061	3.647728022	4.643816946	4.739379616	4.108879981	4.589193026	3.727821021	3.629267216	3.556571994	3.984282487	4.835582961	3.757983554	4.650863657	3.837814086	4.594095879	3.913669169	3.992145773	4.089371589	4.785335308	5.032416482	4.323834162	4.3918259	3.648995444	4.705307287	4.14768606	4.373835824	4.270860558	3.987075123	4.606334313	4.209918355	4.507073267	4.787991559	4.989864318	3.975524537	3.8184616	4.337290882	3.816619913	6.039038345	6.441435475	6.412799772	5.948714184	5.82090761
TIMM23	7.265735268	6.429201113	6.811508473	6.747480404	6.653360992	5.060687356	5.919495625	4.939569929	6.950388093	5.787504903	6.623078707	6.590820215	5.700797198	7.382073065	7.108690867	7.082231023	6.9985218	6.020217789	7.315980777	6.473072206	6.767609669	6.15004227	7.040331098	7.019389984	6.694328308	6.032135301	4.881076328	6.365161897	6.263191102	7.172564312	4.789751888	7.091075637	5.47479426	6.379101318	7.061031643	4.542794675	6.926441788	4.94383374	5.780552833	4.92948137	7.147573833	7.228366494	7.063575729	6.917082442	7.606688794	5.642360404	6.138945268	7.609701844	9.105596192
SDR42E2	2.350373392	2.552206659	2.463247347	2.021596736	1.793830652	3.083886696	2.853517643	3.123552248	2.115135574	3.423045727	2.871881229	2.920104473	3.107649828	1.908672537	1.814537683	1.88267134	2.76774391	3.270584151	1.990286042	2.402444976	1.819374517	3.154514346	2.026482924	2.096687269	2.398331768	3.134265788	2.946503564	2.486170615	2.499168687	1.784740076	3.34404539	2.823750135	3.183175496	2.853460444	2.210357043	3.764411535	2.703000032	3.037743032	2.496968584	2.611131691	2.114962142	1.919802618	2.347849877	1.701998263	4.697232228	4.906425673	4.777014298	4.203662157	4.190527266
NBPF20	2.679320474	3.224020622	3.444260332	2.763400255	3.007358941	2.280108834	3.558074302	2.781484738	2.462959241	2.769611117	2.836656627	2.504918672	3.387982451	2.576327897	2.786643224	2.437878314	2.741521725	3.178361331	2.452591295	2.712136559	2.649471542	3.318190806	2.880850947	3.062239735	3.110957191	2.929197848	3.627328343	3.099008464	2.918827813	2.432497938	2.86509974	2.61182198	2.776774575	2.812133662	3.17699974	3.557305186	2.303228101	3.978483465	2.859867822	3.743297116	2.786744994	3.223373187	2.12571138	2.805234998	5.703386898	4.953757279	5.391250948	5.178968316	5.396638927
KRTAP22-2	1.490975668	1.626620628	1.805743177	1.054032698	1.192717562	2.623477162	2.783155795	1.809503765	1.099210823	2.169805687	2.083169225	2.079690043	2.420182398	0.818774276	0.840159396	1.124632956	1.424665745	2.682042203	0.874411529	1.617769643	1.092528514	1.755274632	1.476112451	1.619482626	1.858499255	2.104400774	2.424617378	2.049664048	1.826867306	1.263336562	1.881683346	1.596676681	2.119090207	2.62839518	0.971418879	2.649811441	2.161161917	1.347307006	1.845816434	2.438907326	1.269629431	0.919887851	1.511746259	0.758399107	3.068707244	3.726749841	3.503362074	3.068726014	2.22244384
KRTAP21-3	1.376190948	1.712910217	1.658598124	1.175030984	1.117377923	3.036751822	1.939136139	2.386707703	1.029538437	1.603185218	2.350651644	2.23666385	2.428843191	1.076167892	0.993242657	0.943617695	2.17672453	2.629543163	1.121474965	1.801718039	1.067632078	2.91333783	1.341951959	1.179819572	1.512766768	2.18791495	2.068830862	2.273288112	1.554841024	1.219333745	2.22180207	1.1536733	2.231536106	1.873445272	1.516720268	2.07822975	1.564476208	2.317940215	2.091795644	1.999837234	1.007567569	1.107850926	1.601270242	0.932114156	3.148198758	3.474976167	3.529750692	2.994971353	2.687036262
ERVMER34-1	2.740706036	2.931011001	2.606119447	2.447145369	3.194128797	3.209805558	3.265170181	2.973186871	2.982750594	2.86526792	2.784064311	2.593417082	2.831409507	2.464793757	2.415021681	2.668807512	3.70304536	3.531804527	2.338915255	3.011447075	2.444715115	2.516879511	3.256277356	2.722321545	2.645130045	3.499048264	3.534684263	3.176876374	2.836704532	2.599871865	3.039119077	2.843400154	2.984359736	2.888571622	2.386816599	3.045364631	2.766259884	2.563837878	2.715700863	3.614625666	2.433636679	3.439678257	2.909726219	2.275132976	3.978948714	4.434686178	4.590051028	3.894112155	3.998020057
MTRNR2L7	1.874183981	2.217985401	2.254838828	1.51609248	1.380434252	3.483583455	2.828981462	2.984606264	1.175837401	3.355428357	3.194113384	2.313955702	2.915247803	1.06614199	1.126069018	1.153659513	2.33829475	2.571272422	1.300999314	2.440453387	1.407730691	2.99795831	1.82983059	2.139397027	2.22478582	3.44853137	3.463153961	2.503792576	2.38527475	1.274309478	2.236166401	2.148270475	3.46471467	2.90324546	1.816011185	3.510942605	2.503253859	2.55277151	2.923249769	3.085201191	1.483453203	1.419802185	2.174663545	0.959910597	3.701702858	3.671258401	3.674896147	3.247894619	3.211835643
USP17L15	0.852059408	2.434572399	0.358840276	0.884620821	0.611792799	2.025238312	1.615643249	2.321123695	0.841131189	1.547495426	1.358229568	1.734307253	2.173995186	0.358325991	0.217806493	0.681088642	2.106611015	2.025238312	0.943880422	0.977795288	0.433895896	1.489510209	1.397231738	0.718591236	0.948296641	3.325239937	1.65025025	1.474475491	1.154938463	0.521911613	1.957712469	0.926707007	1.846562189	1.692931441	0.992274308	0.521911613	1.839268403	1.203021335	0.433895896	0.741569316	0.910013817	0.512665965	0.703837095	0.54627887	2.402123084	2.212167881	2.311759388	2.113443251	2.070896572
TMEM239	3.730964073	3.541021166	4.233633473	3.598749488	3.45104106	4.393092925	4.285022341	4.63866838	3.358031197	4.329461236	4.177701107	3.778748811	4.30674741	3.290320593	3.625966389	3.601192332	3.528548217	4.540831875	3.537429754	4.11235445	3.244209119	4.263603904	3.590271439	3.906677725	3.689327839	4.595567064	4.387587558	3.931226116	4.179514055	3.485300365	4.532318838	3.895924092	4.486057046	4.419640181	3.864601132	4.544239387	4.061062548	4.032366245	4.233898708	4.659996245	3.468989012	3.391198631	4.078055475	3.473015838	6.080414479	6.233590985	6.401205743	5.943810389	5.760088802
FRG2C	2.501827932	2.739779736	2.424947764	2.894391788	2.01164377	3.71500287	2.880614857	2.593248703	2.209767971	2.882872427	3.162800634	2.117875204	3.83048848	1.790856647	2.208315943	2.302405064	2.459088932	2.94707958	1.820464059	2.974523932	1.980444362	2.842909766	2.670734333	2.997516233	2.759958031	3.554763552	3.915906489	3.235280869	2.175346788	2.656164612	3.294699655	2.216289138	3.10260336	2.617478282	3.05262335	4.915255118	2.956179039	2.301018535	2.96914651	3.143237165	2.828937523	2.110024504	1.976174495	2.10008469	4.941592428	4.723492226	5.213265964	5.039460491	4.379094938
CLDN34	2.65015424	2.245730734	2.377580719	2.056301461	1.80235684	2.949313278	2.705332001	2.84237289	2.017044589	3.015903294	2.636724953	2.420563399	3.13363357	1.726409882	1.678396603	1.832928679	2.331461677	3.057412022	1.749745674	2.476626089	1.808303913	2.260246629	2.324594667	1.883413748	2.669296764	2.469685106	2.534405138	2.798703019	2.242090519	1.779498709	2.688038026	2.456203094	3.260580629	2.44989214	2.100604145	2.810218856	2.763635398	2.757531264	2.931161961	3.036974993	2.09950674	1.888069354	2.148143102	1.709282647	4.868975028	4.727052011	4.958818173	4.185678879	4.224498698
B3GNT10	3.239483159	1.828986081	2.742714446	2.706256578	2.568375284	2.971500685	2.930297791	2.525890932	2.237753416	2.542455032	2.594993525	2.338797721	2.543355527	2.20141963	2.331346783	2.511359988	2.271792525	2.216702118	3.05432498	2.178142652	2.468680132	2.469309437	2.391090975	2.326211601	2.914341191	3.21805182	2.962789472	2.277404001	2.191006025	2.38072009	2.785777397	2.687800105	2.578655459	2.053592942	2.570962704	2.880612183	2.491498813	2.425033153	2.143173979	2.559705281	2.828171536	3.360173007	2.092930371	2.483851082	3.614144122	3.887955623	3.785652093	3.277959722	3.545157919
FAM95C	3.763907795	3.370600458	3.53154829	3.226769123	3.363305621	4.141565925	3.870407546	4.752694579	3.646552436	3.823026828	4.013017808	4.289761908	4.563667815	3.124132048	3.065576113	3.12163302	2.917048536	4.222218154	3.329420888	3.513361416	3.36392877	4.601591649	3.107413852	3.906076251	3.837051417	4.065219803	4.230264399	3.863567822	3.96035971	3.027444939	3.768989824	3.706894126	3.822673886	3.336954459	2.852832211	3.862101726	4.339152524	3.944627635	3.682271322	4.072603129	3.56515235	2.985588845	4.062134746	3.582686454	5.001669824	6.003089929	5.87278737	5.364161841	5.46405481
TMEM225B	3.533385574	4.190262524	3.707673404	3.058041703	3.140888089	4.368634958	3.986132722	3.918753999	3.244428133	4.457071593	4.317089105	4.121879968	4.108844237	2.986802979	2.903832495	3.079410223	3.874746125	4.450975385	3.420321586	4.328088436	3.354527998	3.896229574	3.479780276	3.445950248	4.022667781	4.536206967	4.70751959	3.947648685	3.953025388	3.435105095	4.644500787	4.070999583	4.103220156	3.966819219	3.578370521	3.749585072	4.157791099	4.263825218	4.071910234	4.327905146	3.677347131	3.244428133	3.676438278	2.954875583	5.095646718	5.433110739	5.365379255	4.942048695	4.840966225
TMEM238L	2.880659673	3.644530918	2.999999822	3.129258284	3.213649366	3.402290798	3.494917333	3.360468249	2.663717389	3.291639659	3.372309261	2.64779323	3.695053003	2.595825726	2.555677319	2.767528371	3.258107642	2.933260825	2.750004848	3.433697658	2.392380121	3.710302282	2.954977226	3.069079949	2.582405952	3.568555272	3.458641358	3.409547253	3.319065439	2.803035882	3.415744358	3.388229297	3.348289126	3.100172246	2.866935242	3.960956954	2.742589113	3.117806703	3.639576078	3.614623071	2.826042217	2.756071278	3.07173669	2.823904395	5.044967446	5.575771085	5.468567137	4.894754558	4.962444572
DEFB4B	1.267377659	0.47531369	2.583202919	0.524671773	0.718408404	0.883481877	0.671111903	2.463915658	0.680267632	0.775343932	0.955208161	1.717054951	2.466643359	0.498590725	0.973550225	0.800559887	2.681339148	1.07159953	0.911108012	0.743094068	1.628954725	1.080533219	3.026828082	1.171896646	2.799719251	2.243276948	3.467222325	1.520127197	1.080533219	0.718408404	1.162530518	1.001261334	2.628379269	0.965628627	1.213726241	3.012057546	2.916697921	1.564966179	2.199803416	3.582772254	0.675305233	0.650697746	2.071733454	0.700485453	3.144803763	2.698331829	3.346487324	3.56398736	3.211835643
ZNF605	2.642994835	2.54421331	2.401226897	2.864658938	2.993199751	2.739117421	2.54166467	2.710955605	2.590504527	2.994907619	2.853644083	2.923496637	3.403958607	2.330920575	2.871481233	2.831968511	2.847818615	2.914379769	2.55401489	2.947835262	2.721074232	2.551648387	2.53513796	2.851384515	3.143050185	2.839754708	2.664477001	2.430321946	2.562074186	2.695842034	3.347163937	2.295491463	2.936644899	2.815562267	2.330386177	2.566663878	2.951519203	2.323649766	2.962807037	2.949106233	2.467321888	2.947530528	2.716791201	2.789994423	4.079742049	4.384569424	4.342734319	4.239365024	4.277872031
ZNF783	3.266895626	3.412235518	3.660151044	3.424276931	3.479604495	3.597544503	3.902320906	3.982587056	3.087415912	3.964858091	3.573815576	3.565660692	4.17549691	2.993017503	3.512839507	3.325590101	3.589135879	4.182242926	3.127495412	4.012354138	3.32577268	3.732645387	3.336791208	3.293784231	3.585375644	4.036566198	4.064400285	3.75683068	3.527496113	3.396204697	3.957305654	3.790032711	4.015215758	3.543011271	3.774448013	3.758126432	3.780434951	3.790327371	3.485154485	3.856694647	3.524435995	3.264854266	3.533806592	3.408185041	5.955105819	6.210872158	6.113996673	5.56848115	5.609208221
ZNF587B	3.512862897	3.084665473	3.478916253	4.23630961	4.071064216	3.214864917	2.973268194	3.4999139	4.208094718	3.176219829	3.791844824	3.66522544	4.036445191	3.721605894	4.162118779	4.393177712	3.520345883	3.713599933	4.040987655	3.149869081	3.917165761	3.758398472	3.389645925	3.545830892	3.444796728	3.967354618	3.505733219	3.388310036	3.553801455	3.784027686	3.345514725	3.205732261	3.325715815	3.267079958	3.410137718	3.293590568	4.131735457	3.423528365	3.27298073	3.582842241	3.863227288	3.717484175	3.287348971	4.39997355	4.671354207	4.713462542	4.702885274	5.017885345	4.913883586
CDH5	3.604621609	3.582850986	3.47962867	3.47290219	3.706039422	4.19819183	4.015460228	4.147373198	3.731483345	4.119798533	4.026839372	3.665529664	4.259698376	3.535553228	3.980131222	3.813455675	3.580399105	3.715730223	3.477420901	3.713890815	3.80173015	3.896387439	3.664413153	3.600422615	3.681680305	4.080287943	4.101759677	3.898902322	3.617659823	3.718877104	4.333695839	3.604184155	3.82946147	3.930923294	3.486897266	4.258169268	3.70122563	3.761917255	3.940221809	4.16875184	3.877803496	3.612383009	3.754887103	3.717874304	5.718931356	5.983536571	5.92033363	5.743296834	5.213725315
TSNAX-DISC1	1.219669631	1.931076586	1.813048102	1.114070991	1.026872244	2.064273758	2.822529671	1.878654065	0.967998474	2.087187884	2.075397207	1.585098003	2.323456154	1.087433487	1.190426793	1.19958916	1.837730855	3.156838641	1.218008506	2.78233504	1.15600374	2.565973697	0.999980452	1.249450165	2.008163857	2.140356219	2.521682662	2.188687423	1.374220136	1.360026116	2.622514036	1.412770854	2.110152293	1.779578682	1.289095908	1.847377092	1.569138948	2.011978955	1.786802909	1.832915483	1.130606354	1.020573076	1.378702892	1.015032257	3.502611067	3.962025642	3.338868194	2.84773222	2.66886421
PET117	4.87132307	5.655839498	4.785463463	4.659705728	4.68054793	4.795720098	5.281923363	4.408363595	4.786502789	4.840213543	4.916435244	5.143228286	4.232776818	4.690579921	4.736453575	4.634091993	5.316084008	5.212905434	5.232098787	5.316943947	4.87605565	5.361721065	5.405809629	4.654676783	4.6973424	4.831281111	4.581286273	4.751767251	4.474607946	4.888847276	4.530878034	4.960086308	4.338423957	4.839631837	5.044606505	4.622197979	4.972213149	5.463324897	4.490650711	4.569037864	4.854524389	4.746880261	5.094921353	4.652210647	5.788034608	6.236494405	6.402832992	5.654486326	5.934275175
ANKRD61	2.897210017	2.371821348	2.381925403	2.426204389	2.615832163	3.990403385	3.421553211	3.478403273	2.796003504	2.509316108	2.688375991	2.337518898	3.452132744	2.878259991	2.695647022	2.644387706	2.940695187	3.510240142	2.221790696	2.883896339	2.119689454	3.13398392	2.697955951	2.684253745	3.081075425	3.005972876	3.333885063	3.084921402	3.086880069	2.805766282	2.765593803	2.307686064	2.818247116	2.443757773	3.075783623	3.322689794	2.774642342	3.066655599	3.200374264	3.416653786	2.300353557	2.545052558	2.993083344	2.466488962	5.344135936	5.462169862	5.69610003	5.318451597	4.765768459
SAP25	3.742112123	3.860446935	3.537142691	2.896417271	3.246753824	4.744561347	4.03939739	4.428111938	3.115439204	3.662163377	4.324470604	3.86459362	4.536632999	3.610128404	2.69350127	3.024970098	4.066317318	4.26330285	3.083428182	4.272695463	3.009620537	4.312016887	3.631061738	3.526340675	3.645186235	4.371572744	4.314092099	3.985679265	4.043313503	2.824471124	4.057688826	3.234222743	3.976971067	3.956677104	3.458128461	3.797421129	3.929274801	4.449820924	4.309671918	4.252059225	3.076451801	2.692627697	3.877512735	3.103540607	5.796153199	6.135126066	6.315067179	5.432987315	5.339839149
TRPC5OS	1.789345984	1.944888338	1.549340263	1.211736289	1.114133095	2.645611766	2.060708105	1.632916296	0.97489581	2.06582045	2.185544448	1.795882304	2.527766174	0.943938594	0.92564716	1.188314085	2.071776843	2.28773844	0.950979653	1.924414607	1.060754139	1.699832652	1.542965413	1.252627691	1.626168743	1.840846106	2.068641914	1.833052219	1.864219396	1.110738062	2.245443065	2.133047149	2.359219405	1.937799766	1.321684397	2.397006315	2.035575008	2.07505876	1.443507716	1.666366943	1.363749501	1.122035603	1.545712027	0.993170288	3.243582708	3.295171487	3.173262676	3.452285371	2.964983522
CHAF1A	3.047909758	3.091149812	2.887755298	2.950696965	3.005664944	3.594233688	3.352944997	3.232686077	2.937033124	3.041015651	3.339132627	3.080555771	3.552276949	3.087334194	3.101043491	3.022925421	3.10248255	3.362636118	3.043939635	2.937174446	3.224833117	3.132691652	3.151926287	2.890372728	3.128181639	3.213454535	3.166878168	3.12091908	3.049127805	2.964430728	3.232667675	2.968845543	3.116256385	3.134729044	3.057089074	3.299832984	3.0254496	3.084712792	3.108919514	3.293894387	3.086868336	2.74881395	3.250902101	3.07421299	5.00274506	5.252099997	5.141176502	5.043506726	4.783741592
PARP2	4.438236194	4.392910761	4.058168051	4.682302935	4.250071599	3.253500544	3.333017981	3.562796345	4.564682437	3.572015026	3.427334828	3.882086186	3.11845423	4.941515071	4.603949972	4.558576665	4.075448863	3.317633842	4.778329024	4.142899609	4.528554254	3.439590541	4.63560576	4.364304542	4.360123277	3.175238324	3.61662924	4.253223503	3.86108155	4.71807376	3.694605958	4.297843402	3.634794735	3.965447712	4.229710045	3.403020992	4.293618295	3.471731439	3.258203309	3.469753227	4.879519805	5.025854408	4.195130323	4.799666955	4.884899129	4.246570724	4.407572061	5.51736281	6.293402977
ZBED6	4.301442386	3.293602899	4.179562212	5.150500837	4.745407058	3.697821302	3.271134266	3.859809813	5.298500761	3.629074271	3.711747029	4.593287922	2.967712575	4.415106446	4.55947867	4.238559768	4.050299679	1.725379252	3.931288458	2.845178097	4.823449696	3.404703237	3.357467813	4.492839396	4.051370631	2.716992969	3.192238394	2.879047752	3.878440064	4.643522763	3.304561113	3.237798438	2.959431274	3.407098321	4.017618099	3.133856105	3.842082602	4.061239884	3.470391923	3.369865364	4.13617999	4.829353804	3.257454957	4.681613119	4.040434998	3.358133847	3.538585777	3.44717319	3.570891906
PARP3	4.652844924	4.634981291	4.586609365	4.620005988	4.840734635	4.161078466	4.186001596	4.395140341	4.770257725	4.333052215	4.02578557	4.607694931	4.323899811	4.906005498	4.572498087	4.692022353	4.739632866	4.266656957	5.130030569	4.586570184	4.915830876	4.29340642	4.587171237	4.674023529	4.694656156	4.352066307	4.120638161	4.648589867	4.436739522	4.74610816	4.351935439	4.929295647	3.945536663	4.419202784	4.635363914	4.264943797	4.411811918	4.475014881	4.428033315	4.205258605	4.585605385	4.874895997	4.486507981	4.63075131	5.828288102	5.855261351	6.03012014	5.710753722	5.59430824
CDH6	4.398991412	4.169031655	4.233057425	5.897883257	7.226619269	3.758512641	4.663209537	4.89098003	5.476847335	4.333310732	3.962515438	4.132346205	3.578019146	7.654094631	7.609127034	6.471453015	4.563009559	3.299200242	7.583414386	4.627240276	7.386293785	4.458603196	4.723030582	5.545882082	4.57837396	4.522351686	3.884045368	4.526062852	4.465799508	6.362339243	4.226233778	4.522384934	4.150350645	3.993174717	5.193241497	4.372062169	4.520417047	3.665862199	4.483826918	3.265095848	5.15404949	5.56013249	4.883937718	7.144923567	4.572597849	4.574449216	4.54164148	4.500194082	6.678764095
TOM1L1	6.713508469	6.568710488	6.301847376	6.842784217	6.500376736	3.867368868	4.6301301	5.206641988	6.614665878	5.852355226	5.937014447	6.662099737	4.36669	6.351817707	6.59569422	6.75644502	6.741670269	4.552251901	6.872129039	5.85248204	6.638797689	5.846442398	6.515508636	6.720944706	6.550875637	5.214686009	5.023909769	5.874971058	6.078890702	6.884713542	4.893800502	6.861241848	5.910206064	6.025384386	6.531273017	4.579389999	6.419360047	6.39542629	5.777608647	4.755451931	7.215791031	7.188892852	6.518130718	6.679528345	5.395132355	5.023009554	4.987562231	6.429975079	7.983021575
HMGXB4	3.804095979	3.961542819	3.59181574	4.716421493	4.698401344	3.712031866	3.571401186	3.329713537	4.382983049	3.490973762	3.573940001	3.710154141	3.842820529	5.182103285	5.024107578	4.811746926	3.789123196	3.778712528	4.879821928	4.056614469	4.874876336	3.833956473	4.013057234	4.208022188	3.827994018	3.39989697	3.279838339	4.179960619	3.878211409	4.594305597	3.527355419	3.979428546	3.70237387	3.65437006	4.141483893	3.931630833	3.676797358	3.684863146	3.840815675	3.497422043	4.345708172	4.837655404	3.815682366	4.988897143	5.52660067	5.317603701	5.451683161	5.507500018	5.646592967
IGLL5	3.358466133	3.591591874	3.783477696	3.181313169	3.280748831	4.352528397	4.363885753	4.165382279	3.048960276	4.339712772	4.00546877	3.932734072	4.072192288	3.402947547	3.412449364	3.385851963	3.537691051	4.427059982	3.566039733	4.100388367	3.308392845	4.510864519	3.557503046	3.506382445	3.744327701	3.993752563	4.032641648	4.220725327	3.594042925	3.256549348	4.236191558	3.727387528	4.099731221	3.786917335	3.619095798	4.612993693	4.309695349	4.14632413	4.146693994	4.19192008	3.662947577	3.223624803	3.780479511	3.402033604	5.965829585	6.126582333	6.13379608	5.731782518	5.773888622
TOM1	4.898219265	4.932966808	4.850368625	5.173089338	5.331152721	4.685242275	4.655004652	4.920605164	5.284602175	4.629809863	4.861683526	4.741945975	4.7377161	5.311955719	5.130026237	5.408807468	4.823221244	4.915411365	5.107837673	4.729866767	5.285906086	4.83005464	4.68906053	4.858714012	4.679310664	4.61308063	4.66168101	4.85055774	4.869722994	5.072024015	4.779770865	4.985860998	4.699371872	4.618821821	4.71886933	4.772220736	4.689577589	4.698985286	5.001526248	4.792443868	5.02247685	5.068117034	4.88775674	5.148813673	5.808317051	6.178755192	6.062477991	5.709745193	5.647944014
KLRF2	1.197553355	1.048330627	1.059261864	0.811638602	0.633356165	2.460796193	1.513674415	1.167131729	1.059839778	1.899022652	2.032540695	1.592071402	1.976577113	0.651227414	0.650276726	0.812054735	1.46241786	2.624967549	0.566512584	1.133478735	0.954133485	1.300183191	1.023969747	0.966633845	1.278476874	1.655980171	1.154417536	1.218024932	1.692638546	0.771197721	1.469871492	1.184352392	1.317561039	1.659999223	0.943371571	1.721304572	1.12645884	1.406317331	1.27093006	0.950610874	0.90287409	0.664347722	1.019577355	0.522864955	2.403376975	2.765305904	2.281169278	2.147440852	2.446896648
SH2D3C	3.682529449	3.780861404	3.526126042	3.212600903	3.395576412	4.273656975	4.359835541	4.178554849	3.346885468	3.848817509	4.264231589	3.759961431	4.258592235	3.543049218	3.430645505	3.26051526	3.647919075	4.308707821	3.322798913	3.928022295	3.369979348	3.990805188	3.533288848	3.58084074	3.511222053	4.242968261	4.234173434	3.838654111	3.940713797	3.360759775	4.149613277	3.764586549	3.942340234	3.894809866	3.609787016	4.367107002	4.140919392	4.085522504	4.204773018	4.261019037	3.366670436	3.104054275	3.683938886	3.321087095	5.911773979	6.253160073	6.15273867	5.802919464	5.694360216
SH2D3A	3.845018034	4.065678498	4.10050078	3.961162586	3.926341053	4.222531285	4.590465478	4.330991628	3.800128783	4.2771202	4.279407295	4.101161328	4.501737096	3.818489825	3.995326057	3.906478319	3.867870576	4.651665731	3.777236768	4.226902654	3.945963372	4.091422255	3.818303495	3.826942052	3.855277863	4.298498581	4.503323491	4.243017897	4.121177383	3.702658043	4.137686823	3.962640903	4.208237522	3.920589082	3.881045326	4.174891363	4.172493149	4.390905013	4.220084238	4.6180311	3.858884118	3.750118662	4.156345764	3.941120506	5.82528089	6.069002182	6.087261142	5.769331471	5.49514779
MAMLD1	2.835321979	3.136987396	3.19319307	2.852924768	2.724953272	3.668484997	3.498574428	3.619833757	2.688909511	3.458473865	3.248854319	3.051006016	3.615008682	2.995915255	2.892783884	3.054111169	2.999078541	3.772120392	2.843887425	3.471207109	2.930065302	3.253073587	2.854168072	3.097008306	3.077839252	3.508290127	3.789984165	3.296902143	3.080453185	2.693976716	3.354617433	3.085368889	3.32072325	3.650607954	3.00821311	3.639544422	3.292344551	3.307532178	3.548827512	3.6186518	2.864268021	2.656076247	2.874280118	2.804515404	4.934180097	5.386443587	5.429255214	4.840700032	4.761929624
MTRNR2L1	3.591549643	3.930083629	3.808894623	2.510278549	2.52858514	5.052181229	4.490530844	4.756434327	2.718123956	4.947715259	4.958831584	4.283488573	5.305808925	2.410152103	2.1685345	2.154511294	3.627554444	5.107586181	2.771121607	4.711797883	2.764005034	4.345022965	3.648008124	2.950231627	3.607468497	4.773298443	4.619125355	3.85182067	3.546920962	2.668368868	4.929219203	4.225946334	5.309716787	4.926167509	3.669011278	4.868358252	4.701512679	4.662243365	4.694330892	4.809673312	3.044768711	3.338369452	3.744105754	2.710088956	5.077841069	5.565607564	5.906928418	4.820214434	5.126299217
MTRNR2L3	3.515240466	3.669350632	3.818176794	2.630186656	2.512090983	5.081994242	4.220423764	4.565224383	2.680472011	4.729806987	4.759433942	3.99771619	4.694875954	1.960469338	2.139164267	2.43728959	3.419636616	4.711256754	2.5442084	4.545616851	2.206930585	4.096867134	3.383562013	3.117834281	3.620607999	4.857179094	5.024876098	3.843986075	3.413972608	2.60794118	4.623100629	3.411232757	4.715200617	4.623844383	3.472856469	4.977824064	3.617865184	4.480485989	4.124868084	5.140080358	3.133514763	2.897589614	4.069553489	2.453146622	5.463677237	5.492298604	5.891247151	5.235774176	5.207347219
MTRNR2L4	1.67389772	2.213926109	2.636963484	1.511553732	1.397464267	3.069453933	2.219584111	2.970270561	1.703962215	2.777138114	2.339564377	2.52367066	3.414641602	1.606396062	1.586985002	1.59552591	2.486854881	3.239991407	1.633933872	2.986922743	1.484196579	2.847603969	1.775965295	1.505848698	1.966833301	3.534632438	2.2433774	2.202654248	2.526356457	1.696232226	3.263910051	2.015718663	2.719453033	2.532466398	2.4419146	3.830832642	2.703764786	2.179859245	2.481660462	3.123129046	1.492292414	1.657588945	2.331241974	1.576543475	3.58691702	3.493965023	3.720016101	3.615885015	4.052374581
MTRNR2L5	2.474596846	2.822460946	2.253775908	1.507701642	1.203000299	3.596646241	3.680949215	3.119037901	1.425736423	3.690366929	3.426446236	2.516715609	4.046999622	1.196915129	1.102639588	1.340031347	1.871936347	3.698610558	1.64501511	3.646483618	1.140087844	3.343101326	2.231201803	1.818470992	2.379714562	3.791404336	3.836142154	2.059271388	2.509564633	1.596398168	3.462654404	2.701417251	3.897399094	2.832373242	2.067930749	3.632096876	2.851125844	3.677465854	2.358445285	3.342244552	1.601368619	1.468036648	2.359827001	1.247997808	2.72491686	3.957973831	3.388812502	2.572959031	2.682434453
MTRNR2L6	3.694970971	3.876480779	3.850839181	2.490326962	2.308547513	4.588876979	4.640492064	4.792004954	2.382655273	5.322010064	5.211813079	4.238597579	5.130724471	2.097365301	2.200757063	2.270173368	3.269093854	5.408390578	2.711114313	5.095513116	2.347606756	4.510686769	4.004967472	2.480382442	3.286220797	4.836867598	4.469147788	3.883868197	3.621821444	2.634244497	5.04416447	3.522414794	5.315431429	4.730356659	3.811811942	5.126906887	4.233170742	4.923648919	5.289463449	5.985499439	3.274764975	2.854834396	4.051465864	2.907845574	5.273481492	5.729163634	5.492673021	5.319066874	5.199338844
MTRNR2L8	4.735458389	4.361877016	4.574308196	3.733574612	3.366425569	5.548987857	5.001284037	5.373447703	3.720744884	5.449894263	5.396906412	4.763187878	5.326824741	3.218779623	3.490743508	3.334564461	3.798637161	5.305785753	3.803400354	5.6293871	3.171771645	5.695181502	4.232713738	3.930103984	4.471536322	5.57008596	5.352091594	4.54443496	4.081324466	3.688896348	6.503305802	4.684676504	5.365932543	5.158522579	4.913045962	6.146357106	5.288769051	5.530855354	5.446838871	6.24755397	3.679118434	4.016031082	4.887148965	3.834092135	6.434666809	6.278517436	6.788096473	5.850204714	5.541716185
MTRNR2L10	2.119709793	2.276620654	2.603073178	1.339038878	1.016999311	3.337694474	2.902037468	3.37220087	1.409757846	3.144577146	3.383517757	3.058371229	4.13193698	1.167555179	1.231434273	1.165851615	1.680614345	3.61399805	1.207950864	2.428352124	1.232902517	3.13873079	1.700719658	1.663990162	2.681633294	2.823711507	3.83006399	2.706959501	2.545621273	1.990492706	3.590041719	2.523342451	3.004120319	3.237649771	2.057837209	3.526922858	2.719839359	3.194515519	2.927920778	2.912807033	1.849745545	1.154720785	2.548290885	1.405469971	3.610780262	4.649809089	4.20341456	4.158194949	3.623791029
CST8	2.244216118	2.232458633	2.349889756	1.962575634	1.73419489	2.859853191	2.959141392	3.404292963	1.853665822	3.026157933	2.733121223	2.332915474	2.488145605	1.823269252	1.710800457	1.915007805	2.818967966	2.792096896	1.689987131	2.30240588	1.851475364	3.053648795	2.421419672	2.251460286	2.291286177	2.494230694	2.997691616	2.366518243	2.809882034	1.957756885	3.188417473	2.39465699	2.800992034	2.711626652	2.051093329	3.180115063	2.598607384	2.790939726	2.965324613	2.787874497	1.885219247	1.860909553	2.26621448	1.726925641	4.181938872	4.444249732	4.241417061	3.807218449	3.959598175
RANBP9	5.448977968	5.028267561	5.38595682	5.137908762	5.103988071	3.385994375	4.282896051	3.870464002	5.375778305	5.06313505	4.102885884	5.402350531	3.217826687	5.573038117	5.233651901	5.229784953	5.399680102	2.724833667	5.804401186	4.947512089	5.658754182	4.807304651	5.424111862	5.50591492	5.65047977	4.012665652	3.451084841	5.027845536	4.883623237	5.48577302	3.862405962	5.38558052	3.941690734	4.261664123	5.515997134	3.901468014	5.14087111	4.30212008	4.454883328	4.931407673	5.862588397	5.79924831	5.371733951	5.485882639	4.564788841	3.755966462	4.171172194	6.904540684	7.279711116
DNAJB6	4.273515498	4.30532092	4.406525294	4.338354473	4.706468215	3.808402751	4.551634097	4.355606497	4.333787033	4.366709363	4.347623065	4.518519144	3.854152312	4.502736019	4.464166928	4.585313258	4.213731254	4.297528108	4.46277848	4.310586302	4.301033167	4.326803885	4.339965458	4.422146356	4.406813578	4.414153063	4.571606509	4.474489646	4.145578038	4.595536636	4.262784385	4.143883727	4.140107005	4.480894611	4.354047902	4.658071746	4.240381684	4.338060729	4.109710898	4.171564244	4.549493559	4.539654682	4.442113317	4.485787785	5.930799437	6.113789909	6.186218195	6.069477311	5.72118934
CCDC180	4.316802108	4.057198518	3.899702024	3.407540213	3.195595065	4.833834662	4.470757781	5.190844535	3.499046259	4.33029695	4.964210305	3.767531998	4.804906258	3.312542211	3.033119135	3.314935019	4.235042501	4.888540411	3.110415584	4.511698242	3.265130062	4.518240133	4.334230043	3.473374259	3.754407747	4.995216828	5.181486026	3.931599947	4.304409144	3.474364899	5.000144729	3.800680993	4.344882272	4.34957529	3.822598427	4.993173857	5.087539151	4.314908768	5.040188121	5.188190693	3.591944598	3.272754134	4.478351401	2.845248401	5.915768489	6.232754441	5.92699347	5.414405182	5.091558972
CDH7	2.04159833	2.212965235	1.820179869	1.455727149	1.391108797	2.473028888	2.530959071	2.574445403	1.421940454	2.270582429	2.624051986	2.15066211	2.979147234	1.399782536	1.262021948	1.238505172	1.850305221	2.393618364	1.32108233	2.34122071	1.503883551	2.036862979	1.747934089	1.630043926	1.847702616	2.476023843	2.644565037	2.084415062	2.101576625	1.49775435	2.631230602	2.012520446	2.863434182	2.262473003	1.943677111	2.653143051	2.168944042	2.396041643	2.242709005	2.571431003	1.601595076	1.407317495	1.848876866	1.304401129	4.408325415	4.450912716	4.506895208	4.259879624	4.096279447
SLC17A4	3.826006105	3.802494495	3.984489763	3.830051413	3.586291374	3.186778882	3.876735375	3.643410151	3.782058802	3.976433527	3.860249679	3.984017996	3.338038983	3.006287701	3.573616913	3.500845433	3.864747499	3.53080781	3.53309533	3.613788496	3.514338824	3.598911205	3.282819389	3.218010475	3.826619278	3.463543901	3.6032507	3.969581766	3.901294288	4.077781713	4.191373604	3.353716263	3.845320259	3.736176941	3.625335624	3.602920974	3.474829801	3.65335761	4.005790016	3.20852555	3.67277382	2.998460712	3.642857153	3.640592907	3.817156803	4.107104928	4.0463775	4.115150894	4.240495662
CCDC179	1.46051732	1.977422504	1.765858852	1.404396371	1.33091056	2.714011742	2.294926992	2.606371396	1.29652508	2.370184862	2.187164375	2.477728647	2.447550736	1.334029968	1.296124193	1.282512797	1.810125763	2.634569684	1.291598491	2.119139861	1.224603901	1.740345103	1.609882403	1.502146451	2.089235785	2.781756632	2.87045099	2.058889021	2.448176972	1.328986098	2.834820112	1.841192445	2.161800728	2.238796047	1.998371965	2.584847915	1.975694075	2.668374065	2.077664973	2.273215496	1.521874989	1.22073471	2.101013496	1.13759277	4.092943937	3.81144615	4.004595241	3.80756337	3.499947077
TEX48	2.960838552	3.083799484	2.996637443	2.192683675	2.167016296	4.069188967	3.872881916	3.697182924	2.439195722	3.551756879	3.769060227	2.972971197	3.476423774	2.226363475	2.127067579	2.296688535	3.258890394	3.861015311	2.259087156	3.396023686	2.161335045	3.817870981	2.567488444	2.877737101	2.920814066	3.704599811	3.685070744	3.261479375	3.234812908	2.270540789	3.945198989	2.803231245	3.660620516	3.507562322	2.821762952	3.748409884	3.545005062	3.275279065	3.572582166	3.846110391	2.764747027	2.455012479	3.171682529	2.356078965	5.658739953	5.710844433	5.799243294	5.544518845	4.986220716
INAFM2	3.440912518	3.845609761	3.902165472	3.166322616	3.840489409	4.021670454	3.910931807	4.170125423	3.472410945	3.873772639	3.72444099	4.179987039	4.121235509	4.309739803	3.848644806	3.569747382	3.362832633	4.129269662	3.921912868	3.472979394	3.667997293	3.990868201	3.880504936	3.777048459	3.946359038	4.491010661	3.681556681	4.076609177	3.578009644	3.901659956	3.86153744	3.897268829	4.355811214	3.731247164	3.554523979	3.717693947	3.849986015	3.670249971	4.225332395	3.819231981	3.789923521	3.483159394	4.129876773	3.729307174	5.716117011	5.771947927	5.704308427	5.384355812	5.496412768
LINC00672	2.428480894	2.399867852	2.993557758	2.061040618	1.95137198	2.90610052	2.943649249	3.315032328	2.160053259	3.257399693	3.275493791	2.680403976	3.617569594	2.278998432	2.014047637	1.887992081	2.401931216	3.128885657	2.289850092	2.679955432	1.760322691	3.175042805	2.485753002	2.577811691	2.383171655	2.594502579	3.550242326	3.091682257	2.680052021	2.159731296	2.99343642	2.209617409	2.942425077	2.927785338	2.267768015	3.059008935	2.7655777	2.87655711	2.936301604	2.704786201	2.330106528	1.86753962	2.939483775	1.966666454	5.102357601	5.210385498	5.056055181	4.90891604	4.815222467
LRRC3C	3.017404231	3.243349818	3.678448183	2.782579841	2.268710373	4.087419015	3.156914417	3.639225614	2.393368502	3.24873065	3.403989344	3.654990256	3.602566365	2.383447842	2.650770887	2.610416622	3.21032484	3.885948738	2.763321518	3.261648085	2.592400586	3.347068017	2.728002129	2.897799584	2.837052534	3.379437783	4.297040845	3.452054816	2.892177258	2.640715407	3.687241913	2.90408727	3.574430644	3.303570838	2.832354678	4.353205399	3.28137293	3.534945756	3.50099561	3.676614839	2.700749979	2.574307412	2.865739388	2.5703246	5.900750085	5.876529501	5.875896716	5.420540761	5.594476499
KRTAP9-7	5.636681739	4.466999907	5.474078753	4.906127364	4.498983205	4.291915036	6.050718585	5.040432603	4.878336505	5.127578856	3.606025317	3.365363831	5.697822741	5.399912148	4.883689884	5.286094143	3.045935172	6.282338759	4.79756917	5.040805454	4.355675573	4.353774311	3.758895572	3.885121626	4.927953944	3.369117321	3.226548505	5.123331962	5.889516946	5.051717765	5.73171442	4.398986964	5.359668409	5.221285374	4.738216715	5.361509251	6.267858537	5.957210428	5.546236665	4.397117872	4.879868114	4.362411292	4.594142586	4.798413476	7.412084434	7.274600577	7.660010583	7.537199986	6.876740245
SPATA1	2.472990964	2.713685808	2.518612614	2.268405633	2.096237292	3.412766741	3.130548848	3.202842492	2.377447015	3.05371289	3.102498732	2.546474699	3.103711189	2.142809624	2.041285509	1.983077958	2.739148127	2.887257805	2.234371304	2.237730007	2.094216569	3.155495621	2.689982741	2.467867918	2.769936643	2.772487272	2.833057934	2.519330335	2.646849848	2.152592327	2.64494674	2.662308251	2.96146973	2.702203741	2.497918595	2.977278008	2.676214228	2.603239351	3.233530915	2.704237649	2.184159341	2.346587095	2.526605053	2.270703245	3.569085749	3.517212846	3.309442925	3.704949083	3.187180475
KRTAP16-1	3.832258452	3.841731757	4.037215483	3.470699749	3.402111355	4.474851109	4.327778591	4.733494831	3.286683325	4.134777757	4.227707393	3.873421261	4.445557377	3.183456839	3.478518182	3.34808497	3.641328071	4.799350957	3.499664466	4.279333888	2.898013058	4.543284535	3.818218079	3.699957093	3.874500141	4.397875003	4.240520667	4.011876354	4.08959788	3.620339863	4.604017839	4.044274775	4.334160343	3.841351979	3.511757619	4.655993285	3.802622485	4.196788583	4.391532149	4.237996206	3.331032908	3.260893549	3.633181415	3.213822386	6.575730873	6.690757155	6.495006723	6.159141989	6.036343147
CEBPZOS	4.541708275	4.136699039	4.354188304	4.042806966	4.175586759	4.245935595	3.639179061	4.210450419	4.325193559	4.426489542	4.057957963	4.488533828	4.024671906	3.934008213	4.30889948	4.133581571	4.354216044	2.946536176	4.127868365	3.826761186	4.019689888	3.998262404	4.417838734	3.879712607	4.454017357	4.037593359	4.707341505	3.770172137	3.635377088	3.913624333	3.745569212	4.078222686	4.279907836	4.047471036	4.068644192	3.897216868	3.855756018	4.199348488	4.12318247	3.97109792	4.241290238	4.906065473	4.185455091	4.108143669	4.421351919	4.241103747	4.593330889	4.667461741	4.869533521
SMIM31	1.380323761	1.513768702	1.511880622	0.841524671	1.103890308	2.593798609	2.287884016	1.896183928	0.977542379	1.948873685	1.994973449	1.705492416	2.547036684	0.870407255	0.734256143	0.820233141	1.537756534	2.490900848	0.84203819	1.848405106	0.820233141	1.666322302	1.373037123	1.260648456	1.285705378	2.122027495	2.389339416	1.567479166	1.698174233	1.067720589	1.992489739	1.242954634	1.941400692	1.929196645	1.023496914	2.139928841	1.515168926	2.059438887	1.820257618	2.43496775	1.006522665	0.798614633	1.477853642	0.895515007	2.874705228	2.747337474	2.76343191	2.954470946	2.976234193
TMEM210	2.756472487	2.932609576	3.140497547	2.188544478	2.522299393	3.581840631	3.347715621	3.401848823	2.557092535	3.695076328	3.228533404	2.812226547	3.538790079	2.553937723	2.238917934	2.691082639	3.07198226	3.647253819	2.655211654	3.499510419	2.348684171	3.187668919	2.796336414	2.825609234	2.626955712	3.121465192	3.346364487	3.222601543	3.317551952	2.485464647	3.268616742	2.856588118	3.31053027	2.684290335	2.919882626	3.584111305	3.206959914	3.625455934	3.22002695	3.470551311	2.532813988	2.244991273	2.871861987	2.423831906	5.406245166	5.723918077	6.040474088	5.115220129	4.932674778
APELA	1.925747145	2.630281243	2.187706591	2.514923177	2.509850368	2.856011588	2.288181459	2.488586844	1.555269469	2.273061113	2.105031613	2.27183286	2.460158447	1.189848425	1.425643401	1.827934517	2.124185352	2.590795526	1.454837657	2.416136626	1.27308583	1.971396417	3.557503228	2.475752162	1.924688831	2.265902031	2.71049872	2.491665642	2.047415123	1.652535917	2.573298725	2.064426713	2.44274459	2.471882682	2.04755674	2.742152568	2.183423934	2.082001926	2.171914503	2.281503326	1.640571841	3.332731836	1.816044244	1.506238516	4.112229089	4.002349898	3.402589956	4.044543902	3.59578215
LRRC72	1.573379888	1.664526865	1.645948052	0.879888607	0.845261646	2.389312459	2.008022452	1.811443974	0.973753364	2.111823387	1.882702316	1.456517447	2.199536338	0.800898425	0.813353629	0.804702542	1.51373606	2.177595647	0.922614047	1.394354995	0.757112713	1.601172042	1.401922286	1.148867212	1.535541185	1.675928558	1.960155034	1.900719957	1.591670615	1.060211769	1.867351948	1.79156279	2.366523516	1.888506196	1.211197519	1.840390272	1.737435349	1.464544937	1.485941519	1.851100305	0.986542098	0.868516059	1.204463375	0.718430422	3.444998755	2.923027739	2.794013713	3.217406132	2.469947948
ARL17B	0.480456015	0.563339746	0.670326915	1.020665841	1.54079702	2.140464579	1.728749899	0.722671509	1.011550498	0.702871318	1.095950653	1.411302986	1.095950653	0.932111195	0.529293132	0.387866318	0.672419518	0.929780759	1.67588019	1.331934862	1.054580706	1.392019857	0.662369433	1.204026517	0.783729854	1.741840302	2.268992463	1.376937847	2.697027366	0.976720632	1.114399282	1.064086958	0.805075627	1.818238561	0.865698728	0.702871318	0.923664809	0.786792374	2.120706634	0.676913172	1.189820245	0.556874868	0.617250069	0.615583027	1.862691792	2.781898542	2.01137476	2.947738372	2.273267453
GVQW3	3.009123184	2.877480909	3.096374074	2.579516577	2.417930792	3.255840577	2.710125143	3.228844981	2.562927362	3.709514546	2.935119275	3.212335667	3.515165476	2.0922999	2.125852294	2.103436207	3.161854085	3.331006307	2.579516577	3.177560012	2.342928735	2.990556569	3.28917956	2.628614586	3.390903024	2.857456257	3.702940278	3.060588408	3.152510311	2.483868954	2.868556383	3.225353165	3.266626656	3.611551334	3.126097167	3.068691745	3.116228346	3.321915293	3.477832103	3.052233818	3.077807603	2.450127726	3.300034968	2.24016346	4.65289688	4.752424142	4.633819608	4.317635836	4.338272243
TMEM35B	4.762838968	4.79121401	4.762179321	4.948997331	5.211247398	3.682191089	4.700272239	3.984580254	4.704576416	3.563785317	3.675923185	4.449475786	3.60322227	5.520031132	5.274326578	5.230640006	3.909493866	3.421548338	5.688180214	4.738999928	4.842664307	4.231964889	5.306748455	4.994434149	4.819996145	3.268773128	3.546026995	4.688111072	4.073276531	5.399282136	3.267665422	5.331010128	3.361183683	4.190631709	5.024730136	3.921140476	4.688814405	4.47081195	3.970185811	3.925633239	4.979131409	5.0128828	5.467473246	5.128088226	6.27509625	5.888629833	5.598265087	5.841357483	5.75018628
KRBOX1	2.217517498	2.782912185	2.626123738	2.1682218	1.952130587	2.527404187	2.370477344	2.975274737	2.195406084	2.857398641	2.650774736	2.674354354	2.553443846	2.060832162	1.806350347	2.101128964	2.354961477	3.002697121	2.228155212	2.216578959	2.099530227	2.108931363	2.6730486	2.135224897	2.316452437	2.325590003	1.986886582	2.004806658	2.274135969	2.376474787	2.597866295	2.756288629	2.394106941	1.903661358	2.146171244	2.727149106	2.565140693	2.169236788	2.611726289	2.544379931	2.116473188	2.53027056	2.661160357	1.972048104	4.632677863	4.54411843	4.61666075	4.860844369	4.746034853
EDDM13	2.339003043	2.450919309	2.230615949	2.088409835	2.145274153	3.319375705	3.431913796	3.512511634	2.384436734	3.162165188	3.354262218	2.929364852	3.264896294	2.037513236	2.070451095	2.056259051	2.549585403	3.6808519	2.310600326	2.441014349	2.070451095	2.513357913	2.043503426	1.984326599	2.592602759	2.762232323	2.936774971	2.605700301	2.938924167	1.924596441	3.36841155	2.779982985	3.418815964	2.949552069	2.146474606	2.911644124	3.015754515	3.387363221	3.052634665	2.330220902	2.091356275	2.269926955	1.921825664	2.623516611	4.998243171	4.39597685	4.912444976	4.488656219	4.787273278
SPTY2D1OS	2.505447904	3.515884052	2.729869409	2.342199646	2.105890535	4.182370876	3.255064037	2.746058327	2.591538922	3.149940333	3.250986813	3.143292341	3.379289971	2.087704669	2.196906929	2.169644214	2.7922365	2.88197509	2.164139221	2.465774237	2.250629383	2.808703608	2.842894706	2.494525211	3.343617537	3.457675471	3.20776876	2.465627012	2.964124788	2.392856966	3.163534622	2.582099995	3.141124708	2.874683761	2.424552061	3.10019855	2.722167847	2.968751093	2.761730607	2.545912253	2.271426669	2.271296751	2.419325751	1.950790243	4.397903245	4.756554035	4.3446589	4.565445089	3.858573453
THEGL	1.757743574	2.203236601	1.935104596	1.229016117	1.217957093	2.773009642	2.530388223	2.793156993	1.280903971	2.576853164	2.446448673	1.995848865	2.926352108	1.106420228	1.071798142	1.251037879	1.953439634	2.605080094	1.107770834	2.133958302	1.165333159	2.269465592	1.579863981	1.64807034	1.889725372	2.520315339	3.080086054	2.095551617	1.90233577	1.366217183	2.85104654	2.068132016	2.826353308	2.398575985	1.741597848	2.67509819	2.167528084	2.733183721	2.434387596	2.34651551	1.441262087	1.113459481	1.892852057	1.137865442	4.230801398	4.12472136	4.318487637	3.772231204	3.746864402
C16orf95	5.002908309	5.197481801	4.547404912	4.354422911	4.413409635	4.467595627	5.249803274	5.274990779	4.844640203	4.949085087	5.338904277	4.878457524	4.878271265	4.342622962	4.45219451	4.576331753	4.844076758	5.572081198	4.388155344	5.099636987	4.303378493	4.984555888	4.855842916	4.557059231	5.053928688	5.302065377	5.001800935	4.916304516	5.298362719	4.578150659	5.059833391	5.237900029	5.299266396	5.086996301	4.984139387	5.343694712	5.391311816	5.222936516	5.255561281	5.025465712	4.946716035	4.483115067	5.021257486	4.510637837	6.262266661	6.511144323	6.797502278	6.005094765	5.898645028
OCLN	3.87596453	4.1470658	4.167064972	5.726864844	5.260892395	4.148201008	3.814589938	3.660203537	4.407687877	3.990815948	4.300799125	4.027509556	3.85531034	3.811723433	4.826401925	4.797940981	3.498400062	4.048728025	4.377488818	4.706182209	4.662429232	3.94526963	4.053901244	4.627694722	3.76151253	3.723571687	3.810658946	4.094022065	3.676813564	4.305401247	4.159550802	4.014766665	4.49298102	3.962448215	4.016802606	3.97767059	3.885018211	4.052587552	4.601915787	4.054780618	3.683503107	4.831472926	3.687985892	5.176780288	3.596897141	4.056329608	4.054994988	3.326616563	3.498310607
SLFN12L	2.428236912	2.906657095	2.871166232	2.251860936	2.183763807	3.515483919	3.062701792	4.046265459	2.317199027	3.667722898	3.053522414	3.215351837	2.873014229	2.609762962	2.777396853	2.291495946	2.635651577	3.1542278	2.771642864	2.951400517	2.305349866	3.542578387	2.815487129	3.070988595	3.425905527	3.268538269	3.294973174	3.087364154	2.65884011	2.416231949	3.381117306	3.125617499	3.634261259	3.280671994	2.890027669	3.206463108	2.549726875	2.727950483	3.184273514	2.751516728	2.2884315	2.074475717	3.03939143	3.230247433	4.430861691	4.778641366	4.771586715	4.242752048	4.26998212
GFY	3.070375845	3.158699941	3.173948991	2.243590576	2.31681402	3.85372037	3.562399265	4.136475968	2.639847612	3.883794224	3.825109632	3.036732933	4.307714574	2.301615417	2.436634966	2.462331954	2.511644439	3.552616816	2.294668881	3.819107379	2.217587566	3.044039925	2.78173274	3.205964425	2.778324553	4.075789217	4.163662534	3.642940003	3.837912883	2.2689326	3.924113119	3.19715843	3.730151799	3.143688774	2.923126101	4.380016077	3.429430036	4.093845395	3.772306405	4.13200645	2.52097544	1.944694382	3.355516891	2.387682463	5.25740625	5.452713248	5.792163868	4.767467513	4.359532552
MRLN	4.663951894	4.63525973	4.676282199	2.973984678	2.37144381	3.689067395	2.560275958	3.13590014	4.710299527	3.644474345	4.112893739	6.063986011	3.41240122	1.785905723	3.879354933	3.781174887	3.870976748	3.146265478	2.160018243	4.659159655	3.124602778	2.618352113	3.206023729	3.12901691	4.513782707	4.054255863	3.390341094	3.190943574	3.696856829	4.580498396	3.346987633	3.985759831	3.223020635	4.827057478	2.842783946	3.023411348	3.687455794	3.29283753	3.973400443	3.625271802	4.19991815	5.481365219	5.564587852	2.249470907	4.920458478	3.873958586	3.718258624	3.647098699	3.709977825
TUNAR	3.456292273	3.918880403	3.409482158	3.062653271	3.050013571	4.395943425	3.864989367	3.660601387	3.097555686	4.091757854	4.13721968	3.70394913	4.115648656	3.062668137	2.985548407	3.046687271	3.773113942	3.78565856	2.776468556	3.804869421	2.896498148	3.474227573	3.377705869	2.989568169	3.634656568	3.989879394	4.07500578	3.757668904	3.808240141	2.905640626	4.386790349	3.705265873	4.267962982	3.909001212	3.127505783	4.619823276	3.367245028	4.015115265	4.107263951	4.19979062	3.273402702	2.908573593	3.140312401	2.945572931	5.945841821	6.307911315	6.187639575	5.517318453	5.527505039
TPBGL	3.244943877	3.682255066	3.096034681	2.743917467	2.959312777	3.56514201	3.73519751	3.777129659	2.850822879	3.978794929	4.469362015	3.182622191	3.948292483	2.844772468	2.675676834	2.787013302	3.200434839	4.124573892	3.124134764	4.110845417	2.850171895	3.860486659	3.310323336	3.368776001	3.844100109	3.853206123	4.683370454	3.781036019	3.537431497	2.928283195	3.964505332	3.693534081	3.910856565	3.036626101	3.166078811	3.997726278	3.348766698	3.554793435	4.220162314	4.544594943	3.384889594	2.731588125	3.586590677	2.861712022	5.112493081	5.647307894	5.24442973	4.607056948	4.680886533
LRCOL1	3.653396425	3.80180291	3.706127559	3.384546128	3.370216631	4.127939821	4.020203072	3.973539071	3.277721481	4.134526571	3.859266292	3.781416733	4.16200352	3.280894529	3.284657687	3.383622593	3.547203725	4.316374435	3.430655585	3.834515401	3.248292693	3.920603891	3.63423775	3.593545581	3.639634715	4.017510491	4.228224846	3.757702075	3.782725074	3.375047317	3.951247145	3.470612826	3.926958273	3.894091731	3.551271938	4.098152635	3.602959177	4.239578981	4.147133701	4.033675884	3.448491584	3.168138265	3.907894396	3.294124255	6.014349743	6.33088327	6.232268101	5.781971865	5.609659864
GIMD1	1.635304869	2.130935837	1.536216963	1.34377447	1.188283885	2.483375018	1.875470877	1.842654606	1.179494109	2.120973161	2.166865134	2.177867417	1.907554589	1.485826964	1.229345319	1.257579728	1.581682746	1.920732043	1.437490547	1.911031678	1.129722376	1.472794702	1.815168767	1.446357541	2.067156151	2.366160469	2.425680939	2.095028082	1.848004616	1.163083558	2.605436952	1.80991066	2.76451553	1.914125959	1.540617238	2.04833855	1.958547612	1.880456004	1.548447927	2.067448715	1.466987445	1.350048056	1.557301014	1.321388967	3.553624404	3.881631948	4.020931062	4.141170793	3.757703692
SMLR1	4.576152318	4.825529948	4.11408732	3.77507413	3.290022138	4.205992992	3.680970154	4.105204067	3.840936548	3.784747819	4.29888359	4.154747935	3.370264445	2.338760176	3.105245222	3.24267575	4.153251074	4.075317524	3.548245855	4.150423319	3.660222908	3.523271734	3.781434577	3.943724819	4.420385092	4.216841724	4.278262514	3.731746152	3.937015668	4.201690992	4.017786933	4.12398213	4.143845001	4.45325034	4.082038449	3.27478451	3.897727059	4.403428526	3.835053665	3.797927407	4.225057814	3.819105818	3.705189942	2.956513238	4.455131613	4.747466177	4.951618031	4.152424434	4.62737596
ZNF865	3.354839224	2.927819172	3.018440896	3.144645023	3.022141528	3.671244281	3.423127781	3.414923561	2.798895966	4.209858919	3.089389832	3.009371863	3.466784539	2.73592449	2.96211086	3.015777467	3.439041069	4.195912777	3.034663198	3.638828219	3.075590835	3.784319207	3.173010403	3.091034222	2.828282196	3.47215169	3.614064955	2.967359027	3.058738987	2.4658975	3.334709642	3.27149762	3.413978653	2.817140094	3.542554289	3.278656599	3.388785435	3.730722303	3.290485116	3.68329498	3.043860198	2.920580267	3.062967235	3.122298407	4.445534588	4.81410168	4.828955695	4.354864557	4.5893039
SMIM18	2.637047053	2.519238636	2.823509037	2.123920951	2.182680123	3.263328066	2.909904068	3.108124279	2.718201909	2.732253542	3.129032862	3.716722204	2.375460049	2.361168366	2.195864674	2.506342569	2.68793217	3.039909534	2.461178268	2.585347318	2.708842394	2.659019476	2.540951879	2.349648354	3.273924812	2.910955502	3.340371679	2.679653486	2.640438646	2.313079418	2.917797493	2.982360665	2.437241337	3.563077334	2.684547723	2.499358172	2.896298341	3.268126984	2.215417312	2.202260047	2.771477175	2.468301093	2.733902929	1.905989775	5.18173339	4.739514913	4.290815343	4.273591427	3.653363627
TMEM178B	2.425763881	2.866103957	2.784641042	2.536015134	2.967382404	3.454561192	3.130148942	2.977675396	2.312614535	2.932307531	2.800508325	2.574450947	3.051653722	2.850196412	3.442489456	2.912454314	2.82181172	3.390144994	2.842652487	2.919529091	3.070431637	3.268313993	2.359490677	2.507078071	2.479140138	2.926197459	2.709590018	2.774556858	2.732840695	2.930565809	3.086953197	2.640365824	3.289925264	2.754551411	2.611274821	2.989496065	2.637074986	2.907059464	2.713547317	3.118320282	2.490726605	2.229256185	2.73755662	3.15249708	4.619783294	4.822998951	4.955735983	4.311841173	4.175479279
MICA	4.383021871	4.689447245	4.329795475	4.611353942	3.961987521	3.01914154	3.532432935	3.763392169	4.157750694	3.933313701	4.257318812	3.912159523	4.030060807	4.220650843	4.065874764	3.9090903	4.236764547	4.28461449	4.048083788	4.640907575	3.712472681	4.467565443	3.428442859	3.34074488	4.380056086	4.283742952	3.941529202	4.470099027	4.459966971	4.060568855	4.133138375	4.23278054	4.183690002	4.531140175	3.593375106	3.944228072	4.478154467	4.330282515	4.085487412	4.151592674	3.865914489	4.282725106	4.63194674	4.084584951	4.387170896	4.814570102	4.946029612	4.374955852	4.107577329
STRIT1	6.199786535	4.132707442	8.126874663	3.352485548	2.538486795	3.3521421	3.727257863	3.606461639	3.367501891	5.38314117	4.014606235	6.073982457	3.027878965	2.34935142	4.26232694	3.066298984	3.787621911	3.368298765	3.159912381	3.652189198	2.603641008	4.642752382	3.574775482	3.331679054	3.331207112	4.494732392	5.242715611	3.129015706	5.159369657	3.21479962	3.493819871	3.992847006	3.155613949	5.531978943	4.421668371	3.354667624	4.174937183	4.304277069	4.165574384	3.103471521	4.677270814	4.629952452	5.51879096	2.84172068	4.10903067	3.417451179	4.169636925	4.094689032	4.358587224
TGFBR3L	4.43372411	4.857896943	4.520787585	4.222235515	4.278173835	5.008750213	5.017778756	4.992959268	4.285989988	4.900921952	4.85399268	4.406293047	5.283730727	3.906786878	4.221915336	4.115192231	4.649624243	5.137377934	4.172282331	5.050811649	3.987331875	4.767992846	4.213271505	4.468616071	4.543139417	5.058958696	5.153173168	4.692070073	4.623636003	4.079460663	5.150534517	4.628692994	4.872030495	4.747288993	4.342715605	4.950707489	4.812513875	5.143150576	5.146298216	5.241605605	4.209002935	4.146154993	4.654894163	4.130939405	6.06613487	6.693732755	6.678216655	5.797204738	5.800587337
NPIPB9	4.354208001	3.87728155	3.660012208	4.764049727	3.23652053	1.011092669	4.288569961	4.678244975	3.942382936	4.843365175	2.296102574	3.130115056	2.188521501	4.545305826	4.407307692	4.650946141	3.964483304	5.384821822	3.565382694	2.86336053	3.875638341	5.412542938	4.942457622	2.509624274	4.503522384	1.506761934	4.46044805	2.797947543	4.828186572	4.445655181	5.358690756	3.425745031	2.741554732	3.833517552	4.450888884	4.143454163	5.767513215	3.921554432	4.529644695	5.696664171	3.745008687	4.623451892	4.833476117	4.586648605	6.49287292	5.050293594	5.990129893	7.320627286	5.338222398
KRTAP9-6	5.869370266	5.163128611	5.626767468	5.222613175	5.595310402	6.174315015	6.331586497	5.939803642	5.300049881	5.897949533	6.144397155	5.602974694	6.24255876	5.310686198	5.321702658	5.529505597	5.90658047	6.295614217	5.334480986	6.194290962	5.171264478	5.817527469	5.540287877	5.405375837	5.446627208	6.139964897	6.120586828	6.076541932	5.770452453	5.403903623	6.508725526	5.615582999	5.733958986	5.841153623	5.387628989	6.1190374	6.088602394	6.171179483	6.221419301	6.29569993	5.766923252	5.070691982	5.942619836	5.4028206	8.342401761	8.548024885	8.443341247	7.922639082	7.902210685
RNF212B	5.50519794	4.08120978	4.975415599	3.881690306	2.567993342	3.687065629	3.975934767	3.715388811	5.475885644	4.109791358	3.872274804	5.775686779	3.520378364	2.761813567	2.882253962	3.32096452	4.255624352	3.878052017	3.028549914	3.731694787	2.684013032	4.287600188	2.598871349	2.824179391	3.742888106	3.543921286	3.909443753	3.040166979	4.3267324	4.384208745	3.778344487	3.505330563	3.34546541	4.513929184	4.334200083	3.843985327	3.712812068	4.839424307	4.29768718	3.065924366	5.264201952	4.050077415	4.543434808	2.958339718	4.279364811	4.337033721	4.233000841	4.251497095	4.239025247
MUC22	3.264717766	3.362196864	3.657136811	2.873077089	2.628844132	3.886987914	3.884220855	3.753694324	2.754310792	4.18124139	4.050430328	3.477824359	3.697993718	2.638844509	2.799827	2.66261732	3.391631408	4.020228708	2.759528722	4.003920876	2.629841574	3.718126282	3.105228346	3.032865163	3.314299848	3.985595341	4.370704833	3.800881421	3.354014517	2.799744839	3.776741926	3.349136381	3.302208909	3.535843996	3.408392079	4.041450503	3.534627995	3.952922529	3.768923814	4.133470935	3.13818142	2.901581622	3.434692241	2.871240177	6.171861069	6.38171259	6.095414067	5.890824151	5.648545659
SMC4	2.906002056	2.455720346	2.737638808	2.698709543	2.986664806	3.172797916	2.71319397	2.855069009	3.049128431	2.853102752	2.85574876	2.920017432	2.7982288	3.864245511	2.857989865	2.733865048	2.836999904	2.630297626	3.212658225	2.502195141	3.300478537	2.91768013	3.16457725	2.918342294	2.880390582	2.835968058	2.66504634	2.810093831	2.980155963	2.735741437	2.704816059	2.772635757	2.831989791	2.82011414	2.651527528	2.644310653	2.533031777	2.683000506	2.499177893	2.644875257	2.793122437	2.928705354	2.766019948	3.040335494	3.740340592	3.302810717	3.190050266	4.631709169	4.632079784
GJC1	1.973454339	1.994188114	1.897885851	1.907465733	1.774817239	2.633168656	2.267980427	2.434997181	1.924750524	2.085830115	2.045632316	2.209506472	2.263730587	1.771920315	1.690834176	1.647941703	2.240379553	3.109062718	1.778175353	2.060366413	1.845777388	2.473607858	2.004721056	1.531921899	1.976815566	2.446108129	2.243792651	2.016565612	1.966300028	1.842163207	2.343809683	1.791388774	2.801842052	1.909710803	1.841175576	2.884410494	2.262940152	2.616492632	2.267484486	2.47027607	1.807507023	1.670534312	2.271253995	1.859578788	3.681492701	4.028908684	3.89835488	3.539288469	3.695080001
SMIM35	2.917367998	3.23187274	3.745477598	3.341362635	2.729398078	3.96709517	3.346889101	3.662709284	2.943677982	3.747254891	3.645735585	3.045637198	4.01694888	2.685803716	2.813056473	2.986959637	3.286784573	3.432107785	2.911409073	3.64051282	3.082398042	3.714314345	3.279405311	3.053158185	2.947366503	3.926743396	3.809332835	3.542938444	3.403403893	3.089716787	3.988522694	3.227482585	3.439665473	2.965331447	3.499757045	3.98885086	3.465674617	3.843029449	3.791829055	3.897274244	3.283526372	3.282478313	3.300547596	3.069590075	6.533167773	6.440132685	6.854680229	6.320883045	6.002712959
INMT-MINDY4	1.955799953	1.960903956	2.118682072	1.844601599	1.711048353	2.215950236	3.705770278	2.041541018	2.150194797	2.155641757	1.788100495	2.701549255	2.23137305	1.754658913	1.710283605	1.843072612	2.39168223	2.796951669	1.756867694	1.603322813	1.522153332	2.614545887	2.585720119	1.458355293	2.204403664	2.685577458	1.736548605	2.563030776	2.534443533	1.476364344	3.124230314	1.888022717	2.039110885	1.786120144	1.996548772	3.52203672	2.463392511	2.12436786	3.082665081	1.992727123	1.444028008	1.790449665	2.434641034	1.203477452	4.436186119	4.122120091	4.091165032	3.970813441	3.726949722
FPGT-TNNI3K	2.243002762	2.268347268	1.369958414	1.784925774	1.739257879	2.7490748	1.81974442	2.441883365	2.099737095	2.729187772	1.319916997	1.254504089	3.615761579	0.653715429	0.843832656	1.281610763	2.978777548	3.078202524	1.113200253	2.049390121	1.100709474	0.841407283	2.725676569	1.224976351	1.630604186	3.029308539	3.056721335	1.97652824	1.127011597	1.488350353	2.85890592	2.426953421	2.420927382	2.417143281	2.293960753	1.660545423	2.756334603	1.993477166	1.323088897	1.791468204	0.675002109	1.547802493	1.208755253	0.914753751	2.687378126	3.69789368	3.115589948	2.865364323	3.880844464
MROH7-TTC4	2.592901941	3.672209702	2.754782821	4.561964376	3.444069526	3.494395099	3.402815721	3.843822066	3.960373347	3.12370773	2.517812488	3.238642089	3.198742969	3.627498316	3.722869413	4.023216399	3.731981825	3.618805543	3.433073994	3.314832064	4.069207629	2.887697298	3.339412194	3.860891595	3.597690076	3.160652779	4.246890531	2.698642263	3.889875564	3.626721924	3.558857405	3.001417374	3.330862629	3.569238665	3.592303645	3.279897288	3.659670617	2.929263554	3.33061104	3.672584319	3.449591952	4.104120074	3.433073994	3.809563732	6.054030095	4.960716191	5.553295898	5.934928256	4.938149037
TLCD4-RWDD3	2.883916446	3.015189229	2.441029468	2.580003599	2.771185221	3.753709996	2.720109506	2.753653288	3.198481961	2.891690677	3.074049674	2.885299904	3.118767881	3.089596001	2.879298307	3.022231512	3.028899937	2.469720808	2.53008386	3.264621603	2.769094317	3.008233487	3.16312657	2.925813806	2.949271442	3.11411288	3.217294196	3.050691355	2.287675068	2.575380895	2.422190648	2.7204087	3.423791793	2.446426902	2.936619309	3.133251232	2.582111532	3.075286368	3.770843036	3.61536792	3.14970135	2.947589735	3.150298271	2.968558066	5.730629715	5.645463713	5.863642407	5.453738262	5.695304339
ARL2-SNX15	2.992205917	2.364189723	2.438316309	2.39628584	2.040964496	2.77506199	3.507220776	3.177455371	2.306659098	3.666956057	2.370819151	2.87611398	2.867791991	2.006056466	1.837849966	1.899785821	3.434915502	1.838547976	1.990036842	2.807701004	2.253440037	1.91973337	3.181840852	2.360800846	2.65942007	2.66317869	3.573880939	3.64405017	3.251973923	1.795998581	3.261387323	3.132519387	3.634261259	3.483743062	2.703605938	3.232796982	3.164644716	2.421718515	3.831860002	3.573880939	2.513725529	2.044491969	2.932028539	2.05385093	3.772336814	5.301143391	4.588491399	3.973985453	3.71054993
HSPB2-C11orf52	2.686382221	2.366738242	2.619395852	2.558365356	1.994953923	3.316564825	2.419742007	2.512180466	2.819340558	2.766104813	2.562534304	3.711577962	3.747369363	2.543378026	1.948378135	2.722716645	4.144307182	3.453055211	2.204548998	2.712433346	2.196122248	3.033274387	1.853653423	2.135161954	2.722420224	2.26160008	3.949232158	3.695024869	2.098993825	2.605711177	2.785725336	2.41916166	2.578953239	2.930689535	2.723948394	3.611704128	3.293303149	2.22538161	1.894115218	2.926283379	2.324735239	2.346020319	2.367692252	2.056715179	4.427744517	4.269413884	4.49274344	3.340031627	4.085221789
KLRC4-KLRK1	1.394828706	1.089798812	1.676642037	0.873015253	1.093097613	2.47516201	1.848478195	1.427117685	0.826066776	2.094262087	2.29605788	2.157734049	2.071969232	0.728633538	1.073540574	1.039137385	1.7266565	2.88159519	0.991030648	1.774379384	0.664874356	1.831462124	1.176674386	1.172629023	1.118178752	2.206207359	2.518494022	1.724491152	1.845209858	0.917296208	1.625682085	1.390462808	3.17393248	1.193972434	1.219327465	2.387708631	2.292233883	1.593018106	2.061837264	2.161704981	0.828757983	0.913129304	1.035640888	0.797331527	3.926147746	3.390576344	3.006205912	3.479680644	2.724298796
ARMCX5-GPRASP2	1.639045886	2.413295737	1.835507571	2.064670139	2.485031072	2.605066464	2.977550744	1.98932041	2.402528566	2.357975245	3.615446016	2.681360863	2.505315323	2.648098538	2.621150543	2.132675806	1.9645979	1.875578538	2.368410424	3.341810977	2.315133897	1.91973337	2.123969476	2.001746872	2.772632141	1.652136289	2.22383595	1.30390145	2.100828618	2.397347264	2.80765375	2.378611626	2.027586828	3.699410804	2.345875065	2.996741138	1.120861408	2.701121563	2.103219456	1.407675192	2.230583486	2.02101883	3.223661772	2.119181927	3.675448849	3.773728939	2.655320017	2.52663503	2.892056153
TEN1-CDK3	3.927659239	3.680694458	4.470359609	3.928718057	3.665314609	4.327065154	4.549941055	4.497442368	3.891793627	4.092483336	4.485775915	4.258398071	4.291949719	3.766691626	3.979986169	3.990681111	4.352779407	4.444011547	3.835257734	4.679783731	4.068458425	4.408073106	3.777781428	4.031158443	4.359758369	4.491203673	4.640511204	4.305079816	4.096773428	3.97095503	4.05106021	4.139867816	4.158214595	4.879728924	4.796466082	4.446374368	4.499885836	4.530800291	4.571692366	4.553743711	4.00147036	3.710336534	4.339750546	4.00272366	6.462347421	6.775139146	6.769135132	6.27682192	6.087831286
RNASEK-C17orf49	3.603669955	4.170010809	3.916500879	3.192397777	3.072409792	3.246822124	4.481458972	4.170507883	3.310021228	4.07346031	2.935029827	3.822219499	4.74323304	3.287714778	3.287714778	3.967562919	3.237986005	4.455343253	3.886195476	3.341383865	3.483467594	3.944513354	3.772767257	3.206342207	3.27090443	5.343392136	3.334291163	3.823879131	3.701619873	3.173211948	4.402199506	3.885753033	3.034283991	3.82146081	3.180310295	4.217522534	4.374917984	4.816496594	3.425258395	4.217333484	3.475393877	3.655456442	3.878994059	3.184889309	5.715677644	6.416473925	5.905492587	4.705381759	5.807494727
TMEM256-PLSCR3	3.442828096	4.287582423	4.391956748	4.496257649	4.08979911	4.307454582	4.820475425	4.289197837	3.265363	4.248122695	4.201800553	3.681580413	4.273650073	4.199865155	3.432236686	3.686212526	4.281770997	3.835389418	4.108500201	4.172226744	3.793781573	5.090042828	4.717834878	4.003830695	3.980930963	4.698105456	4.80106541	4.594577579	4.718028516	3.51507722	4.187084578	4.279279142	4.879071538	4.218919158	4.30234779	4.765400968	3.71834852	4.439382202	5.253203184	4.548650641	4.049788079	3.248630588	4.634996383	3.384944404	6.658531683	7.201589459	6.792602265	6.802492542	6.538075099
ZNF625-ZNF20	6.908740867	6.620341691	7.204306619	6.051666954	6.28370129	4.084587397	4.541306043	3.848035798	6.187885188	2.933578193	5.449324973	5.366264669	3.701913505	6.440016814	6.222591625	6.390076134	5.809308277	4.270748082	6.599549333	6.037939086	6.099334715	4.652514071	7.013635261	7.232730507	7.007517919	5.136593407	4.561296543	7.119889181	5.252674205	6.915201003	4.261483384	7.286992562	5.73221501	3.944977538	6.418320468	4.630212244	6.508633495	4.504698196	5.286427042	4.229983043	7.364745324	6.09611439	6.253018438	6.198327226	9.778406137	6.49614205	7.176224116	7.958757222	7.328432153
AP1M2	4.257886289	4.550100963	4.067331213	4.924923679	4.552076949	4.025267222	4.236971535	4.205617257	4.123742401	4.29127907	3.835183409	4.214271021	4.375650642	4.220861093	4.596246209	4.607010835	4.084655155	4.463217521	4.58719276	4.683282792	4.479166918	3.99523461	4.36079993	4.515279445	4.363589131	4.498465288	4.42514631	4.426050992	3.826006723	4.496908798	4.076524027	4.386542419	4.05883332	4.869068051	4.445656514	4.222083021	4.422721457	4.321106096	4.271895082	4.142534167	3.861160852	4.621219926	4.355244015	4.542373412	5.100390976	5.499535053	5.554877457	4.843247548	4.934342936
NPHP3-ACAD11	4.382599304	3.813487696	4.032207393	3.539143173	3.046030877	2.335325878	2.846617125	3.01277852	4.056725914	2.810752632	3.062128454	4.488447721	3.805194292	3.01272602	2.35041858	2.634979453	4.346786129	2.932595314	3.177067523	4.470392458	2.4317883	2.966071128	3.120250784	3.379554837	3.662915901	2.472750197	4.080128273	2.955295583	2.543896901	3.221729332	3.133727322	2.882163418	3.271489238	3.652927345	3.833691735	2.729142203	2.959150562	2.760420331	3.135552835	1.95943545	2.813979654	3.4395251	4.22801996	2.846028303	2.785861564	3.192444488	3.301386095	2.785894292	3.880299576
MSH5-SAPCD1	2.790976292	3.116736824	2.27024304	2.057520893	1.842185813	4.222198012	3.293662292	3.229999012	2.267486445	2.793338702	3.527458789	2.515475415	3.413790011	1.712276027	1.94221012	1.833627502	2.598914458	2.805859337	2.112668594	2.923891398	2.108005933	3.064580557	2.023043884	2.263173762	3.154696554	3.250563469	3.308906099	2.955773807	2.853876145	1.948627241	4.351339591	2.181146067	2.616801349	2.482409784	2.561978401	2.823075605	3.062328942	3.153922697	2.993574768	3.217398906	2.336398032	1.770191102	2.794219659	1.945346095	4.37841712	4.74301751	4.688451214	4.218871632	3.901349353
PPT2-EGFL8	3.130924049	4.35439983	3.615277889	2.863261151	2.85387146	3.610165431	4.131551824	4.574896584	3.424051287	4.344813666	4.183061483	4.023895798	4.66450627	3.019842566	3.137338337	3.012823526	3.964483304	3.835053023	3.112851758	3.938624253	2.740991895	3.58761603	3.006198325	3.165514201	3.285679067	4.783416816	4.533364677	4.288262636	3.827087107	2.864175757	4.692107741	2.991429646	3.586922173	4.574968493	3.125376931	4.474838368	3.339482823	4.396492516	4.313710874	4.811217046	3.484917866	3.036091402	3.673637824	2.945572143	5.142579768	5.585334546	5.486779262	5.690188737	5.208412269
ZHX1-C8orf76	4.572238756	5.525558461	5.298583371	3.723914857	3.88243752	6.091978669	5.075166258	6.153489593	4.514893573	5.640167856	5.965631603	4.097829309	6.056519541	3.522504353	3.746748615	4.265640886	3.788628528	5.684088843	3.852697789	4.73894342	4.007566974	4.809953488	5.105160416	5.331069931	4.819386659	5.767195544	5.920835354	5.537407955	4.837267742	4.355277739	6.065747973	5.900292458	4.600796536	4.986127318	4.865093619	5.621018644	5.874126406	5.991959895	5.234125956	5.168107679	4.393334245	4.278974083	5.142182573	3.734445461	6.829499068	7.225697826	7.041204891	6.730357506	6.397430609
ZNF670-ZNF695	1.046457749	1.045008588	0.689098571	1.053118143	0.949746576	2.275757501	0.957063534	1.071457616	1.463076966	2.54013935	2.296664201	1.189926847	1.827498011	0.681988234	0.930507374	0.960774265	1.591546308	2.278760183	0.696837609	1.150971059	0.67733781	1.298354166	0.947052634	0.880765974	0.911517098	1.660683316	1.012342235	1.473461065	1.824872631	0.539935279	2.006820046	0.973351629	3.146814372	3.042369861	1.399031238	1.45769276	1.042051339	0.900247878	1.474439479	1.290528366	0.753794802	0.559316605	0.643944545	0.806393867	2.168418156	2.436709392	2.245444169	2.067606981	2.622955107
KRTAP29-1	1.767759093	2.270012019	2.224183368	1.975065229	1.664828392	3.98416633	2.914864477	2.69646065	1.876695381	3.652181031	2.679516688	2.784934011	3.025119922	1.94316015	2.158273803	1.93409543	2.420484577	3.501452775	1.834209124	2.84313384	2.067193846	2.468923585	1.890832304	2.185667288	2.621466798	3.007647648	3.177152287	3.031908808	2.650719653	2.075076367	3.580935237	2.947127376	3.449187013	3.107316438	2.33419884	3.243097659	3.038020353	3.512792294	2.591178619	2.754446203	1.950110001	1.911909915	2.202839866	2.137057977	5.177422325	5.176149712	4.755269343	4.765882508	4.106590261
UBE2F-SCLY	1.519414224	1.595822921	1.536471486	0.815805347	0.767409458	3.484467328	2.394912428	1.433850001	1.286685765	1.141710368	2.422842446	1.97927893	2.23449268	0.876372536	1.179781716	1.253358068	1.808099447	1.937218426	0.938949775	1.614482587	0.637931817	1.461325957	1.18870098	1.207954052	1.495155795	1.963934503	2.253487606	1.536337849	1.652393601	1.384719133	1.167343419	1.486340585	1.080533219	0.748687587	1.439687109	2.439060354	1.286058736	1.55708429	1.19043605	0.876591542	0.773179104	0.649398982	1.423908666	0.685593576	2.793819238	3.204382348	2.483668305	2.388598129	2.410324051
ARHGAP19-SLIT1	0.703152247	1.162530518	1.769898445	1.164046327	0.916691338	2.41793468	1.142098852	1.712430431	1.147188494	1.71553996	1.168847374	2.075372635	1.416571892	0.473400146	0.971320908	1.078282607	1.082658438	2.261492536	0.618793539	0.874851112	0.650948982	0.712570007	1.252231018	1.308161671	2.041580153	1.519168225	1.828959046	0.848350398	1.121319115	0.779704505	1.428425388	1.498475361	2.424619354	1.306694009	1.088248601	1.912425234	1.331970542	1.009307518	1.482472024	1.476741521	1.074553558	0.913720023	1.011092669	0.564354361	2.324643062	1.851091654	1.628704498	1.875552248	2.352551494
SENP3-EIF4A1	1.635210776	1.821457469	1.586908619	1.681971579	1.048723242	1.873312533	1.24830723	2.091405084	1.505650002	2.264060531	2.882041966	1.905512547	2.493486844	1.048894243	1.216508151	1.07622695	1.845286233	3.325045112	0.899658924	1.983743266	2.004160069	2.68418491	1.281913797	1.605870586	2.232138852	1.824373156	3.18843677	0.929876386	2.063101082	1.637454443	2.005131986	1.444015791	2.843603719	2.905058434	1.32633639	3.593555833	2.607467841	2.501679916	2.058486631	3.249459492	1.43046899	1.337228929	1.632654081	1.666777226	3.215384048	3.221452123	4.104000886	2.53200289	2.784275369
P2RX5-TAX1BP3	3.952632004	3.584702785	3.375198497	3.071475557	3.166175509	4.27830416	4.13975023	3.81309148	3.047018302	4.330474753	4.28124292	3.797745714	4.479437997	2.705824098	3.113183237	3.218380563	3.685549533	4.491919225	3.03324667	4.472119806	2.786632155	4.460064582	3.841886109	3.719781328	4.04500042	4.20745449	4.574692494	3.559583212	4.145460755	3.189423241	4.340121901	3.441902632	3.872336985	3.410469299	4.387407527	4.583017846	3.762965912	3.787447808	4.223067975	4.606317385	3.391174952	3.213235034	4.012792143	3.331657173	6.376875935	6.716077266	6.706219064	6.07836288	5.626216371
APOC4-APOC2	1.074393998	1.173479986	2.320585992	0.311324327	0.951735495	2.569719125	2.289125364	2.087633946	1.149942172	2.55216643	2.36205316	1.601821295	2.774350337	0.608316322	1.353608124	1.010998453	1.639651445	3.126392068	0.743789757	1.023070824	0.885589057	0.736163109	1.165153118	1.152984009	2.176378663	1.253273354	1.372651188	1.391623096	0.947082936	0.610585562	0.847508488	1.102613138	1.672694861	1.732704181	0.68273867	1.492347484	2.570130443	1.240584656	1.811842596	1.626540846	0.681195611	0.518288203	1.531716916	0.877535591	4.577205975	5.112545312	5.072008481	3.517151706	3.36293448
STX16-NPEPL1	3.165511945	2.938541265	2.78746377	2.742229565	3.065293848	4.200279215	3.550251087	3.000036585	2.86280605	3.545434118	3.491866076	3.07373969	3.630132635	3.1370246	2.925599671	2.79221429	2.86213253	3.253464053	2.861212339	3.090399165	2.846082225	4.125012204	3.468770324	3.590485393	3.300986131	3.547024601	3.423432664	3.202528288	3.685716968	3.216219677	3.214893489	2.786598687	3.582888078	2.765463214	3.76594543	3.953202261	3.319773522	3.310510092	3.147839359	3.215280889	3.12134037	2.723353867	3.434495953	2.461603902	5.554370977	5.192741222	5.59905054	5.356672761	5.149276388
C1QTNF3-AMACR	4.659192275	4.695809994	4.168820427	5.087986665	4.55054939	4.397642899	4.782049834	4.181332206	3.944346701	5.77332668	5.923898674	4.195344956	5.231513684	4.988497729	4.288449369	4.557968385	4.356163103	6.050856328	4.818832935	4.538745398	3.863462274	4.592318682	4.848179212	4.261595776	5.549172784	4.296882792	4.16572921	5.654330158	4.758357515	4.221746784	5.379188167	5.261322381	4.565512023	5.649727714	4.263307613	5.609739029	5.394825514	5.043970564	4.406215788	5.708771699	4.80477307	5.087231712	4.572245175	4.894049721	7.402894505	8.174837693	7.61881291	7.999491581	7.825008586
UBA2	4.055995001	4.129218682	3.842645314	4.14602663	4.620716516	3.247852106	3.416547448	3.364084917	4.411397563	3.439911828	3.795496833	4.103315393	3.870415058	4.848831645	4.687940231	4.652779713	3.950450306	3.214325561	4.695333546	3.81852999	4.523933183	3.81555515	4.128117397	4.161601618	4.364466214	3.742347641	3.542676776	3.507914568	3.417246303	4.628946223	3.367694198	4.014214063	3.464780892	3.555749265	4.210405485	3.416458848	3.702291929	3.687319522	3.446561601	3.491590313	4.320210575	4.711696424	3.968874215	4.512106053	4.025690731	3.76781354	3.800550862	3.884700778	3.973855874
SAE1	3.669574092	3.555968255	3.775310341	4.147135292	4.48174499	3.753726564	3.754071374	3.631611834	4.203203362	3.794463526	3.505012293	3.508172068	3.806258429	4.661444479	4.669056546	4.560244355	3.86470362	4.004318892	4.453849877	3.68132513	4.595122166	3.876986132	3.962432578	3.875160929	3.782748685	3.536503507	3.529219773	3.774534535	3.460331122	4.132825747	3.768118333	3.619615519	3.620278023	3.42789059	3.969793843	3.625953963	3.653868678	3.561498571	3.802316193	3.798661027	3.650128995	4.099460153	3.850632657	4.552039162	5.150484836	5.019795558	5.180794393	4.97638417	4.952005148
FARSB	4.433828095	4.091026433	4.094780845	3.985714555	4.216337826	3.14067514	3.433459108	3.636970319	4.286722701	3.773937194	4.067692093	4.073007669	3.512600514	4.848972615	4.270312015	4.484742018	4.189572868	3.233734153	4.690849256	3.794621414	4.394244086	3.706580537	4.455494361	4.248487869	4.144720223	4.155795302	4.397664842	3.899446454	3.730941562	4.092173524	4.0416428	4.415191057	3.640908281	3.74879129	4.123408751	3.584929256	4.384673923	3.782410469	3.687755041	3.341955477	4.276488835	4.249621932	4.398275533	4.104028617	4.567151802	3.995935588	4.06325377	4.782187606	4.937296014
ABCC5	3.037922065	3.30633881	3.3653304	3.198911781	3.561404472	3.397436015	3.417211047	3.645545648	3.280446166	3.257483519	3.485042226	3.181679624	3.350489323	3.589581754	3.39654318	3.165895743	3.123886785	3.395298444	3.232600063	3.326413552	3.389024546	3.318693963	3.098887488	3.412011395	3.125738196	3.253544956	3.384308934	3.257175396	3.6617256	3.039137886	3.48842781	3.307729315	3.296217063	3.124281184	3.155461954	3.342079018	3.151992743	3.328726023	3.207382164	3.699683851	3.058074688	3.26709531	3.173287058	3.247701374	4.971853516	5.12454112	5.108671108	4.853403001	4.704749416
ABCB6	3.683525384	3.61827079	3.454302905	3.800477508	3.797863962	4.006413828	3.764008416	3.768603876	3.671446586	3.666384272	3.704605594	3.42741932	3.788315206	3.70645501	3.971970392	4.023665391	3.425173225	3.701411874	3.86755622	3.893690204	3.854523136	3.551282556	3.452709565	3.595420189	3.497777859	3.782181436	3.563793019	3.57250001	3.480099632	3.697565675	3.664880809	3.467090825	3.486260727	3.593743477	3.557189035	3.985797221	3.379536662	3.728772293	3.648776866	3.587706306	3.521600675	3.626927598	3.573781576	3.798866591	5.529561222	5.661903155	5.716467651	5.285461651	5.358748294
DNM1L	4.405023587	3.843658506	3.949643437	4.359217634	4.448761882	3.61009802	3.634949398	3.120670324	4.569254385	3.742929338	3.957367571	4.309815456	3.105949009	4.746841536	4.532480135	4.552441086	4.275640567	3.411866209	4.769318694	3.632173342	4.549570554	3.997473533	4.699156501	4.268774417	4.243261567	3.695866347	3.403288231	3.561885019	4.11772592	4.457852305	3.609908168	4.060187944	3.64618894	3.756749255	4.101680765	3.547116681	3.834887958	3.456868446	3.859593546	3.337516216	4.559062065	4.543536301	3.914928295	4.462351301	3.511129199	3.44041343	3.497316387	4.092042144	4.471533973
CDH8	1.41547792	1.625507224	1.968458113	1.166547297	0.999534275	2.567894242	2.148461003	1.926007316	1.376658925	1.926429824	2.168599788	1.808478078	2.521811911	1.035840894	1.015845847	1.063263718	1.581802534	2.477172517	1.054680491	1.656985987	1.127628251	1.986248015	1.476002634	1.210061847	1.636805514	2.215430992	2.307820366	1.782435325	1.565310416	1.291795559	1.928926799	1.704537038	2.156079246	1.922534346	1.40442303	2.405029521	1.701957305	2.205077269	1.848361464	2.119011679	1.226527134	1.035858188	1.688254092	0.997210293	3.35722172	3.63801799	3.80775603	3.596233073	3.361149814
ABCC9	2.367485991	2.691977616	3.281886624	2.136577027	2.761437585	2.878268086	2.790101689	3.063099462	2.77460557	2.759328157	2.723979037	2.629230923	3.26016142	2.437818257	2.779916295	2.324917868	2.672027027	2.868883249	2.657044406	2.550838403	2.349013562	3.163681291	2.68755882	3.167414061	2.665918593	2.655049327	2.976603019	3.087573551	2.441298946	2.273763678	2.797876856	3.24899619	2.997776814	2.87312794	2.796729128	2.753867239	2.529727404	2.575703563	2.837893383	2.960284467	1.941655133	2.159990471	3.484788485	4.204433804	3.569823157	3.618164347	3.611688583	3.971810719	3.412551186
ABCF2	4.152378454	3.796491514	3.699857513	3.917808431	4.188966995	3.952796022	3.827215194	3.809682567	4.008594199	3.968822734	3.762863093	3.627204	3.82990229	4.653739219	4.462559034	4.249132035	3.676943683	3.684144756	4.065120556	3.668107827	4.201025525	4.070920519	3.781372432	3.98626227	3.978214338	3.732013782	3.872870263	3.782872688	3.593543372	4.177664811	3.634253501	3.895381706	3.967435953	3.625037183	3.93053223	3.504076257	3.992264127	3.748012481	3.753184091	3.631365153	3.869688897	3.979963744	3.731452298	4.257268847	5.294783651	5.369922794	5.462778486	5.156703063	5.021220132
NR1H3	4.760029987	4.828445389	4.762197811	4.493865498	4.403548096	4.516291331	4.583124981	4.614272764	4.573000101	4.574305091	4.437774499	4.561166414	4.325599052	4.548986245	4.317883707	4.548000086	4.720024491	4.568678947	4.557839495	4.926136664	4.448352757	4.643090055	4.431228135	4.547391803	4.869033808	4.595434234	4.580023886	4.666969907	4.571083359	4.511135054	4.851480184	4.741879359	4.369924364	4.934691135	4.651541105	4.440419403	4.83748545	4.605213729	4.538219138	4.46089689	4.507633053	4.300182129	4.611417018	4.315089675	6.060760958	6.277445595	6.287348478	5.904339563	5.832961184
COX17	7.434792632	7.811249951	6.74373683	7.427701169	7.529876055	4.47235081	4.237267185	4.799559971	7.551412379	5.43250388	4.921688461	6.902064323	5.066424505	8.052957506	7.937112746	7.913528498	7.344754395	5.394788293	7.497610781	6.911211454	7.880263947	5.740357893	7.901073372	7.194551221	7.703259128	5.479056288	4.942424482	6.925259214	7.15820143	7.488385439	4.496616953	7.813124003	5.401557753	7.022838204	7.488737646	4.102218003	6.979230362	5.864685847	5.319404639	5.588920773	7.989847588	7.830707121	7.679983374	7.784096394	8.307698285	7.887252958	6.968821307	8.09925619	7.846897342
KIAA2012	2.801978741	3.135942344	3.075570361	2.428737991	2.388785589	3.629766495	3.537387781	3.435572213	2.458110483	3.563302663	3.408714001	2.974191609	3.585848944	2.248982486	2.255213577	2.464653526	3.19217834	3.774031356	2.277067857	3.204716327	2.249049968	3.238197112	2.714737857	2.833110035	3.00323103	3.643217652	3.581151986	3.267191451	3.236329052	2.379668137	3.746503426	2.806924068	3.521330035	3.313415937	2.839711524	3.867658723	3.268618745	3.56916555	3.421107272	3.538201598	2.610463852	2.372556145	3.225481297	2.33700516	5.271287885	5.429033701	5.422446073	4.899117344	4.912214669
CEP295NL	3.999308341	3.722841374	3.903242759	4.316683282	3.702085092	4.803188255	4.397470632	4.472014598	3.694392383	4.776299504	4.162128644	4.177204313	4.654468292	3.730044388	3.864303528	3.740150511	4.347602999	4.368397169	3.955107112	4.287961895	3.906349488	4.639472646	4.219098515	4.245214536	3.745589634	4.786913704	4.64279501	4.42159194	4.187248849	4.014419599	4.624277064	3.76841382	4.60460466	4.194432666	3.65426328	4.982339375	4.304887813	4.540538464	4.591861275	4.493538522	4.035010492	3.985940301	4.309425334	4.247855461	6.056151711	6.650818423	6.490841901	6.259903828	5.955228479
SCAMP2	6.138476289	5.130099965	5.350279156	6.586161679	6.33327923	4.317773755	4.694228127	4.838708207	6.10485015	3.682110015	4.836214315	5.243277386	4.408894791	6.250685199	6.738608378	6.420055318	4.427587623	5.001119058	6.484967383	5.487080956	6.601594877	4.84976946	5.112129922	5.988233751	5.563695136	5.001888577	3.796880819	5.32983716	4.903203214	6.631554482	4.629232902	5.571537961	4.346497007	5.215308161	5.60163785	4.386283128	5.42116606	4.473910438	4.918245325	5.09762443	5.881386274	6.486702258	5.501719945	6.358586488	5.528568398	5.993557925	5.865453719	5.38909815	5.568653847
SCAMP3	4.394673003	4.558954544	4.132544607	4.783523	4.93210812	4.415821638	4.149076611	4.428014919	4.669654342	4.321779223	4.41858746	4.236271767	4.475450803	4.894527748	5.137322163	5.111309323	4.386244327	4.735477021	5.070391169	4.661518571	5.015734392	4.236405932	4.377112332	4.44336785	4.391773194	4.700831956	4.341848564	4.410804742	4.150720304	4.761981293	4.441981976	4.708755603	4.53428714	4.449988935	4.655315443	4.581952613	4.65973812	4.670050378	4.381548049	4.717549109	4.306869882	4.920984463	4.510916399	4.780908057	5.623305652	5.760237247	6.012783667	5.470731936	5.049003971
IL18BP	3.746250381	3.412732739	3.693668189	3.458149113	3.717011646	4.391038657	4.189436994	4.281004341	3.73403912	3.837934013	3.825354438	3.713920711	3.996159181	4.201798375	3.735710072	3.528496084	3.289337514	4.146645854	3.577776789	3.743548093	3.591801221	3.763192164	3.843032398	3.855960455	3.906417632	4.028287117	4.019461003	3.839570748	3.562506661	3.677912187	4.117118089	3.592898766	3.973709221	4.074561838	3.677752865	4.072479645	3.573945622	3.925106182	3.909947141	3.96182983	3.555800008	3.480202054	3.73528566	3.734190525	5.211153431	5.469999265	5.478253348	5.264403574	4.993389496
RWDD2B	4.502167313	4.424430328	4.377167633	5.635556646	4.693944743	3.514596726	3.38791797	3.276042375	4.966841254	3.487425061	3.545088396	4.965890075	3.384398711	5.035132797	5.411576865	5.808589762	4.147538383	3.409533277	5.322792719	3.672711903	5.322696207	3.34626882	4.46855729	4.604231452	4.569102398	3.564528443	3.167004263	4.562967072	4.31514577	5.298850935	3.47031308	4.848493952	3.738661811	4.17429452	4.548652062	3.30612948	4.775892806	4.213851265	3.713238266	3.183002974	4.460106836	5.992281639	4.455422548	5.230805891	4.89658491	4.252381573	4.331775853	4.804427944	4.9091358
CDH9	3.453376421	3.101242667	3.162791371	3.554939663	2.814003667	2.813028311	2.34992537	2.807410556	3.399339441	2.883451702	2.760885869	3.187479204	3.086065709	1.662887792	2.320360206	2.615750486	2.786949	2.671983695	2.319459323	3.08581114	2.337007195	2.500226065	3.770879665	2.724822054	2.615980171	2.36595862	2.88207433	2.953513023	2.518480146	2.758183641	3.069744212	3.089634654	2.865589552	3.236742363	2.944787065	2.691480466	3.139295715	2.894766174	2.878954722	2.081129168	2.816961925	3.849242453	2.48283965	2.681451995	2.805228128	3.019744719	3.148822857	2.901267948	3.173356071
MUC12	1.823285937	2.22879312	1.973963288	1.625924287	1.522472251	3.075316215	2.196672754	2.616667456	1.439572753	2.380531145	2.495910589	1.891001593	2.570139002	1.359782343	1.331236109	1.399296266	2.248559939	2.811223004	1.43621057	2.24747519	1.361037962	2.283246466	1.766076775	1.722145102	1.800366245	2.076117309	2.643844745	2.167816386	1.885517852	1.503868586	2.748531202	1.86431514	2.575320519	2.224612822	1.682684223	2.692462622	2.182335639	2.285994947	2.465278631	2.156035399	1.681492608	1.370958734	1.8923937	1.364181878	4.328621705	4.758666135	4.526953007	4.011556127	4.242750442
DPP3	3.395690562	3.306604255	3.249940192	3.450152925	3.584981807	3.963205048	3.511005923	3.74408013	3.633659062	3.598300114	3.549506116	3.296439428	3.543339657	3.845649005	3.935801037	3.886116584	3.429753133	3.686151715	3.65730081	3.501056674	3.815508634	3.711640096	3.548884302	3.438486182	3.357141172	3.778420622	3.809242172	3.723815583	3.454930094	3.492251202	3.971549586	3.631369789	3.672271694	3.505802569	3.431703036	3.547390463	3.464923992	3.756175985	3.773066785	3.854257147	3.640701577	3.431569272	3.701792624	3.714175113	5.228675881	5.546715085	5.576873362	5.18638529	5.164857115
SNUPN	4.945723343	4.789419996	4.654630344	5.200132902	4.855581727	4.248591036	5.271357276	4.476552192	5.063758919	4.606541635	4.567410376	4.937057838	4.167876616	5.246243851	5.230386882	5.190102566	4.858871889	4.544116909	5.361855459	4.976279745	5.291077877	4.93896085	5.15029086	5.008866133	4.902863198	4.19309963	4.510320253	4.742220331	4.471421589	5.241617521	4.332708147	4.978445664	4.424305807	4.75816191	4.940971332	4.212908081	5.106771925	4.495673466	4.84284828	4.391122754	5.333737202	5.266636355	5.026938168	5.089214163	5.148977625	5.394288551	5.209675547	5.234425476	5.597398512
HUWE1	5.225525117	4.60166876	4.934696827	6.526906683	5.971562923	3.92204778	3.961347385	4.187983013	5.936090581	4.53051512	4.575362856	4.98922669	3.932371244	5.58575457	6.13944559	5.880666089	4.866106529	4.101233769	5.529756797	4.815718662	6.057099076	4.603262737	5.043135858	5.491650339	4.825812407	4.027126491	4.049531059	4.817758465	5.467023014	5.809376338	4.504343361	4.885974032	4.5593909	4.618328362	5.164103536	4.076911251	4.428752895	4.451944991	4.52535631	4.428297063	5.843910148	5.97371474	4.730113721	6.080267529	5.020733966	4.899342488	4.978590625	5.624598891	5.835296675
PTPRU	3.174955176	3.387042019	3.269066568	2.923378047	3.053439766	3.705239035	3.7229163	3.825123688	2.964825608	3.563875052	3.752811844	3.191164943	3.919266151	3.14553564	2.946074824	2.988703668	3.20256543	3.864135857	2.945440263	3.539391236	2.914239796	3.465636307	3.190473459	3.32280362	3.226384491	3.648607277	3.879447774	3.41470448	3.407071666	2.997754161	3.807763112	3.342721876	3.636990425	3.468798589	3.250990865	3.713032897	3.389213236	3.602393072	3.503587376	3.921178394	3.007363824	2.916846931	3.3447315	3.193818687	5.353609669	5.673414718	5.653429012	5.037086277	4.945563727
TSPAN32	3.544787877	3.653876651	3.686170385	3.552488558	3.664302895	3.88236519	4.320896132	4.102595317	3.70672584	4.244930748	4.308396683	3.649230189	4.280414277	3.664746382	3.559657859	3.600638714	3.791140511	4.310924039	3.471273577	4.050204848	3.610517835	4.041478061	3.748249504	3.641889458	3.579106678	4.116422149	3.972505969	3.965244329	3.934904325	3.462996254	4.11537994	3.915058479	3.861394032	3.767568103	3.68842878	4.02123937	3.762480716	4.037924444	4.095045347	4.216742553	3.537248643	3.404879476	3.965164121	3.67473775	6.132698193	6.432069967	6.390063097	6.050773445	5.929728723
TSSC4	3.97068464	4.199540809	3.983866679	3.701397979	3.914151827	3.995877124	4.263491687	4.131230344	3.776124629	4.107313024	4.210316636	3.788076025	4.253794778	3.838284146	3.708166915	3.82466447	3.822391705	4.571137061	3.796931477	4.095782648	3.749210539	4.213974249	4.079896003	3.926445976	3.87502202	4.258139708	4.30349489	4.037821595	4.207471326	3.747745734	4.415931544	4.110888844	4.001495682	3.969879304	4.145801083	4.203841843	4.1993101	4.184854831	4.422116902	4.353720438	3.932504877	3.674756055	4.280729431	3.694917521	6.019291415	6.361714639	6.339425035	5.918710957	5.775000556
ATP9A	2.917631066	3.084106325	3.066461082	3.273078902	4.060651297	3.393507499	3.286854251	3.27316809	2.941766443	3.199906049	3.578707697	2.765713352	3.428659522	3.520526721	3.728351617	3.468786646	3.008848413	3.597152703	3.465694992	3.139773639	3.545290754	2.995248531	3.006468989	3.446210243	3.153463303	3.347788393	3.284497345	3.123512211	3.131593939	3.436051649	3.321573851	3.209379095	3.202960179	2.984594481	3.042205779	3.560330445	3.029201321	3.352548229	3.551146001	3.560869859	3.191768204	3.329635565	2.816309979	3.887397373	4.750439803	4.941236842	4.922275004	4.564394054	4.502293208
CDH10	1.160024196	1.694702313	1.641888699	1.052669729	1.037238927	2.307755916	2.043254636	1.708011225	1.123372409	1.929365206	1.807615944	1.512513805	2.375558877	0.997011305	0.887040895	0.98592387	1.758508126	2.190115224	0.977739394	1.747777282	0.992620904	1.556459044	1.637570127	1.392222805	1.572261962	2.04156672	2.401233633	1.64026436	1.556650647	1.137204273	2.269584839	1.740544871	2.05533803	1.902092525	1.277503374	1.886237782	1.787069452	1.869959886	1.823298336	1.860354803	1.276518676	1.048320256	1.351893987	0.8006728	3.380337869	3.413635629	3.351044945	3.200044955	3.141608467
PDCD7	3.948446366	3.854363407	4.064331121	4.458563488	4.234348347	4.333119706	4.30696394	4.367945702	4.167977928	3.909364112	4.039065056	4.186378538	4.142647068	4.591043047	4.643766613	4.354572589	4.15455753	4.32347582	4.501305938	4.280878921	4.399524278	4.310474968	4.347122928	4.282271596	4.512483412	4.042095716	3.733873516	4.183244393	4.056249418	4.366474418	4.272587192	4.139552277	3.819967422	4.042682089	4.198825952	4.16611799	4.196718501	4.362031622	4.065325102	4.132550294	4.514713672	4.437040679	4.369199004	4.563195131	5.906234969	6.033256126	5.831252912	5.67284192	5.555186496
GPC6	3.675650897	3.479588963	3.30573622	4.005860539	3.094359878	3.016967382	3.595087576	3.77222835	4.181066216	3.496881899	3.291756633	3.330439172	3.446944722	4.315488431	4.113594855	3.879908589	2.994480079	3.447636027	4.412522492	3.473655455	4.188818233	2.790810759	3.222365048	3.536651518	3.561761002	3.587040475	3.48377087	2.961056681	3.286487243	4.425534759	3.233170837	3.808558135	3.138828724	3.486213343	3.236479391	3.060532933	3.135595905	3.640170191	3.49109371	3.033272959	4.29923036	3.63983981	3.312241181	3.506669507	4.909890872	4.630263244	4.700183327	4.861660082	4.083946875
MYZAP	2.392639208	2.764043485	2.667582594	2.370565862	2.345507819	3.30501908	2.982633218	2.884920383	2.625581985	2.881616254	3.084962737	2.150720184	2.750782832	2.358671062	2.29060869	2.354895045	2.766752097	3.106762813	2.877710771	2.679674498	2.459549247	2.258783705	2.867606807	2.384204915	2.426955148	2.190750783	2.993055626	2.924958815	2.194336618	2.786114084	3.510677216	2.886261864	2.719411358	2.977882982	2.556376628	2.721249457	2.212952842	3.331165032	3.435701748	3.256649056	2.276135348	2.966066523	3.246917474	2.509881765	3.009749872	3.453836896	3.074500541	2.68710621	2.614307236
USH1C	4.728160447	4.203615119	4.119860907	5.618448531	5.166601678	3.814206035	4.138486705	3.716514228	5.369195227	3.795661511	3.82115069	4.402736758	3.879776664	4.865423142	5.619175925	5.511191135	4.497668362	3.935979455	5.409562992	4.109358569	5.455509334	3.543839877	4.405992772	4.245985748	4.429743193	3.823730505	4.065341644	4.422917356	4.268123505	5.317080213	4.127110699	4.63497138	4.016195811	4.047945647	4.440662718	4.194066832	4.411294665	4.14875248	4.139914007	3.620596659	4.852174395	5.255861845	4.400437251	5.443563357	4.927968493	5.032121482	4.999228722	4.60808292	5.160736905
PQBP1	4.780837736	4.723594187	4.015111849	5.793599733	5.084165463	3.991681369	4.091393421	4.116268059	5.179963667	4.694919218	4.317167959	4.523250178	3.869070265	6.045453784	5.984986028	5.794859604	4.566931397	3.668978324	5.41754417	4.505427912	5.854334751	4.503496335	4.278014411	4.767503959	4.457246335	4.833604287	4.104559846	4.673260813	4.300091082	5.48224297	4.05734402	4.734972749	4.139912799	4.385667086	4.900138774	4.477590984	4.804741235	4.5872114	4.020943828	4.628089039	4.857744412	5.64058045	5.057883713	5.54062025	5.886010882	5.499013821	6.581254078	5.653974789	5.829188621
EDIL3	2.41978055	2.571232879	2.585760696	3.165363508	3.154695245	3.289413098	3.129006135	2.952808642	2.59232172	2.72353793	3.286354462	2.634400955	3.136611948	3.213607781	2.679547329	2.82457594	2.645127263	2.596382067	2.25969212	2.814451445	3.151249928	2.871045099	3.125949632	2.537703085	2.646829163	2.710524246	3.226008791	2.823676783	3.08833037	2.647460876	2.824796838	2.826648578	2.99975557	2.928291839	2.764806712	2.791404274	2.819726364	2.744736627	3.090537855	2.851084185	2.610567511	3.40171178	2.32378068	2.535747494	4.061276408	4.073411529	4.155499969	4.055374991	3.711866146
HHLA1	1.903792487	2.256349299	2.13988353	1.503274444	1.42154768	2.735087791	2.73342951	2.356702001	1.644523898	2.62147316	2.376650192	1.983862868	3.040917614	1.370985556	1.426054187	1.458529932	1.819139173	2.840114289	1.386462214	2.183920375	1.436575712	2.263556416	1.781202378	1.704920706	2.175346642	2.660569932	2.950011763	2.315546586	2.074448244	1.413348295	2.740525229	1.966067012	2.818838194	2.384513224	1.708119581	2.783503601	2.329120645	2.394062415	2.32781071	2.643770688	1.657700574	1.468956862	2.106657752	1.327107897	4.244972246	4.404124122	4.286344684	4.05944981	3.812525057
CYP3A7-CYP3A51P	3.653160502	3.296043913	2.428179085	2.41583565	1.806085659	2.7357392	2.578850823	3.456453506	2.050791083	2.745824999	2.12659717	1.810391305	3.362299834	1.55354318	1.619273499	1.776726477	3.080177225	2.837048405	1.855292207	2.795229451	1.46944754	2.42440055	1.340457577	1.137040844	3.395252191	3.192628671	2.224007071	2.574651618	1.920286723	1.872368021	2.695602126	1.837730855	1.986849401	2.933715579	1.46598883	3.045190229	1.889479716	1.86424643	1.879866407	3.124106835	1.711198953	1.273017893	2.121818546	1.928227929	4.174536019	4.497516968	4.213566113	3.621864967	4.036196039
TMEM265	3.874308025	4.183851907	4.151635412	4.344432941	4.209699642	4.846786658	4.29856643	4.499179992	3.664003662	4.425717165	4.820387905	3.629004369	4.852184341	3.907867091	4.400137872	4.014829048	3.834177132	4.55984845	3.728382197	4.142710225	4.076664375	4.228097439	4.074486194	4.167378196	3.80155445	4.527121027	4.658584496	3.980407077	4.471546231	3.912438619	4.327586397	4.008860563	4.874441497	3.891327533	3.501532345	4.471468406	4.288956161	4.633338857	4.865166526	4.714307616	3.778187892	3.956156074	4.074229075	4.407143701	5.489568591	5.938243766	5.894453962	5.436167159	5.191638482
CERT1	4.665463947	3.952409608	4.123484899	4.54014898	4.815332302	3.523329027	3.528432036	3.506986293	4.850355598	3.901670103	3.825979053	4.836012345	3.507541745	4.671762155	4.805446423	4.711467104	4.256096001	3.326176007	4.689276126	4.083928837	4.846524192	3.788001078	4.279497382	4.189578173	4.2311685	3.481664982	3.388234489	3.498440186	3.867477897	4.603779515	3.72603652	4.054806867	3.459098001	3.939772077	4.374361482	3.471674977	3.664037764	3.752796765	3.787206893	3.354525435	4.870983069	4.751908707	4.195887269	4.769766173	5.382525283	4.009407934	4.16699311	4.768022187	6.091703505
CCDC200	4.638336619	3.973191852	4.107608225	6.545747393	4.643245092	4.826578954	4.419654225	4.89846116	5.716534458	4.148739096	4.957195108	4.567671807	4.640155773	3.672437184	4.862437399	4.974115423	4.756453107	4.590282028	4.213171128	4.816157662	5.079903213	4.462066221	4.138963776	4.538086007	4.794389219	4.066161185	4.729653438	4.712501654	4.385616441	4.905913995	5.482526473	4.389783106	5.055249535	5.315258159	4.367512937	4.708384937	4.732695411	4.882329601	4.963508871	4.593814096	6.025122648	5.044245495	4.206922101	5.757692946	5.88430027	6.210707435	6.036641595	6.345083946	5.771237774
PTGES3L	1.768219539	1.475854201	3.314887293	1.554984801	1.497101419	2.178775163	2.191672522	1.945577448	1.751832048	2.217232848	2.245568503	1.221270523	2.121657082	1.210132107	1.493467966	1.321913238	1.336526512	2.588865653	1.645351968	1.520749512	1.258000373	1.692416141	2.355872675	1.746114677	2.089241786	1.294004695	1.632853865	1.115700496	1.908107992	1.807848731	1.617595698	2.316983954	2.164221273	2.552047244	1.882430259	2.578583747	1.809956543	1.783179484	2.020836982	2.210242782	1.822023185	1.46851525	1.647373847	1.241648937	3.08329247	2.977108945	3.034731106	3.205116266	2.971350505
PTGES3L-AARSD1	2.933195067	2.737282723	2.695411299	3.047562138	3.47393095	4.165227018	4.082841845	3.163363842	2.366229542	4.208196198	3.774942248	3.946088882	4.894933413	2.818675817	2.77756024	2.886415695	3.831360327	4.092049178	2.32998521	3.485523681	2.45545074	3.105877228	3.263388034	3.200740503	4.161616681	3.824393559	3.341313292	4.060710121	3.447990722	2.611179968	3.721690126	3.871631482	3.980386294	4.384928318	3.559064885	4.51189025	4.180540607	3.761737167	4.012163694	3.673056256	2.758163555	2.27843625	3.20943669	1.989221187	5.485724312	6.444322008	5.962185485	5.017900635	5.498244641
KCNK7	3.134035383	3.535013314	3.120249713	3.021257387	3.331454567	3.952381103	3.701944233	3.519617253	3.337721204	4.069786527	3.822525045	3.298692546	3.791859397	2.90835648	2.936874415	3.345555566	3.423646961	3.977937535	2.996134778	3.286801287	3.041747376	3.423283141	3.406661249	3.011361311	2.936381425	3.778280921	3.751225442	3.838935895	3.901316483	3.121020425	4.048960794	3.272947633	3.549460457	3.602797808	3.394759376	3.584533882	3.639469417	4.040207711	3.878817999	3.862720486	3.376745051	3.026850945	3.527640848	3.110213133	5.787426179	5.946297893	5.904545274	5.666549039	5.461386899
CDH11	3.415479479	3.650671798	3.995580503	3.109943759	4.002528979	3.590516723	4.312511937	4.211264681	3.675402499	4.060077349	3.954006534	3.409862124	3.855995925	4.963552416	4.207420303	3.515907991	3.763766763	3.991527587	4.115987916	3.944437371	4.070129817	4.039289967	3.376748114	4.017512948	3.346291347	3.883258762	3.969991784	3.621411606	3.472920898	3.585350857	4.184015092	3.924359023	4.031301333	3.809019685	3.810560768	3.797128066	3.824283687	3.671802502	3.944925958	3.852691304	3.215036962	3.188313916	4.453603832	4.675298781	4.963716129	5.304947007	5.41625712	4.953257975	4.957439932
UST	2.962099327	2.947575788	3.005880241	2.423932003	2.638132478	3.480184303	3.22465425	3.238624758	2.676822759	3.180104701	3.412765423	3.068172809	3.114006208	2.787659665	2.670127531	2.563214971	2.883517645	3.499861111	2.748392539	3.152642381	2.424654766	3.94619114	2.666833517	2.951079816	3.214530065	3.27616242	3.514833399	3.075195224	2.940560305	2.587882782	3.183057897	3.174127462	3.062604798	3.249451419	2.706128896	3.275636796	3.165250528	3.158659658	3.218288965	3.853478423	2.478919698	2.341667792	2.859226401	2.534415875	4.592551477	4.95093796	5.010981025	4.524258267	4.247561166
ARPC5	4.705394434	4.942780472	4.609323263	5.348971065	6.231443761	3.461730832	4.095505413	3.708761824	5.038370327	4.142494062	3.675413104	4.981761029	3.741832483	6.629792439	6.237826884	6.055659377	5.031084807	3.75538938	5.902277813	4.927857216	5.833584296	5.029762409	4.577239016	5.413404341	5.194031526	3.880417286	3.446681025	4.732188873	4.660769484	5.915974071	3.87807126	5.312004098	3.950685199	4.230400958	5.092959426	3.452547372	4.433931438	3.94573749	3.570421154	3.695604741	5.600660285	5.628922533	5.567687726	6.22205836	6.587471727	5.091246328	5.314440718	6.39179812	7.143412719
ARPC4	6.079180751	6.251780413	6.03593921	6.255710798	6.329210629	4.403515019	5.797209865	5.406357753	5.994460629	5.628778177	5.248097893	5.725632486	4.892865518	6.816377042	6.595480079	6.510447949	6.19331618	4.629366255	6.61143801	6.123170448	6.498517439	5.884867332	6.109983341	6.314988612	6.320104224	5.646943501	4.796332998	6.263792463	5.760499601	6.346550573	5.370726965	6.461318906	5.664159128	5.935594571	6.277196142	5.8101652	6.137815843	5.245046858	5.236038145	5.145062413	6.061849752	6.41893706	6.567407499	6.531462077	6.317275327	6.848390899	6.389221445	6.18371527	6.372064691
ARPC3	6.838270557	7.337950799	6.944827512	6.722085641	6.947224631	5.988767138	6.743095227	7.615900402	6.48583232	6.998913226	7.51349964	7.197865313	6.468807862	7.074308905	7.054593148	6.839421669	7.25235336	5.946629927	6.998500073	7.372866637	6.831898822	7.390300961	7.4510462	7.162054878	7.219910924	7.38146714	7.145367993	7.266970998	6.778525698	6.983930184	6.12289037	7.272389718	7.28153375	7.280291862	7.319656562	7.100760868	7.411331732	7.299302585	7.369712963	7.507618799	7.031796833	6.757064205	7.64574114	6.847947351	6.241101396	6.392549591	5.735314053	5.924673645	6.141007689
ARPC1B	4.386623937	4.961919696	4.609900882	4.462214299	5.653039315	5.163121815	5.139196483	5.086561807	4.65406499	5.101840307	4.922017479	4.654388981	4.764318957	6.488079954	5.877890276	5.262011917	4.674316782	4.800583553	5.753665791	5.210025809	5.884696514	5.058768656	5.267121421	4.981804925	4.809511545	5.189724017	4.687969686	5.047905139	4.835850304	5.214392063	4.526413046	4.768361244	4.517960566	4.787116591	5.024500052	4.900114554	5.177154086	4.47730048	4.902156349	5.41275307	4.484466402	4.725711962	5.283205921	5.559215587	6.325954622	6.689484569	6.44606357	6.14908731	6.267384655
ACTR3	5.315360911	4.756176217	5.154135921	5.841129428	6.414794977	4.002582142	4.122450902	4.833895553	5.73186316	4.474103831	4.665397465	4.846661738	3.892517117	6.88823183	6.505321818	6.247751722	5.209749081	3.966701682	6.44422766	5.157702346	6.49334749	5.107308527	5.902332143	5.822156483	5.126649419	4.682082899	3.87386714	5.107419626	5.06320751	6.148656206	4.006075404	5.134956345	4.30483405	4.208677143	5.601087556	4.437167682	4.516141929	4.75291164	4.531781287	4.425819497	5.735790267	6.021651806	5.473669867	6.840545629	5.585859383	4.980956995	4.758630226	6.635838101	8.435997715
ACTR2	5.491488327	5.194279202	5.323969902	6.097791378	6.64231982	4.79964337	4.812320772	4.936851891	5.980453925	4.669844527	5.297741093	5.150508484	5.071451231	6.697309602	6.647101572	6.387138864	5.32867612	5.452530921	6.450482666	5.384368831	6.550594246	5.484076603	5.657234376	5.770968395	5.472761788	4.90827261	4.856964291	5.262956402	5.145235977	6.173817004	4.890350109	5.315491468	4.89371398	4.885822107	5.896405709	4.500961087	5.024058983	4.900412475	5.166963069	5.213682438	5.711032387	6.250367633	5.574777981	6.544044823	5.719872568	5.965560313	6.07949413	6.11639599	6.675889921
TSPAN5	2.415211721	2.505889626	2.385402607	2.323155641	2.573972673	2.677715103	2.586497582	2.554383139	2.332163978	2.473923277	2.611759771	2.303021918	2.5891279	3.757412311	2.725538014	2.687532314	2.556685639	2.802183849	2.438476617	2.363551889	2.966965655	2.510516791	2.624987124	2.459636806	2.235297038	2.492422447	2.526220489	2.576938009	2.873781571	2.484578068	2.516034787	2.369312162	2.396486264	2.613048468	2.467983072	2.512038472	2.498444687	2.607480723	2.502948725	2.516071015	2.339061579	2.3884644	2.530186156	2.163203039	3.886585477	4.243705195	4.104767476	4.018563044	3.495729116
TSPAN3	5.2751239	4.878740319	4.985445841	5.543618392	5.768721274	3.929971926	4.079338709	4.380464066	5.49957145	4.280651887	4.195208698	4.766399232	4.150314442	5.747774007	5.846067795	5.885252118	5.439571827	3.874011113	5.823161607	5.044450078	5.707084958	4.623140385	5.125165332	5.167786361	4.572489536	4.508521523	4.218995716	4.410480791	4.447547809	5.925396662	3.813431551	4.805588536	4.210029018	4.702667149	5.533108992	3.797024869	4.803408237	4.721277521	4.641197894	4.106427738	5.959298756	5.900507021	4.953195862	5.751389498	4.766137982	5.212788092	4.920792803	4.803332675	4.972878988
CTXND1	3.561567104	3.767213016	3.67507413	4.014014413	3.941229843	3.825465812	3.904796619	3.950617753	3.23407682	3.604567821	3.75988032	3.821305722	3.972829327	3.833535285	4.259284184	3.944176458	3.535985643	3.969585835	4.219690282	3.771288513	3.757856576	3.786978971	3.689040759	3.856995506	3.926708541	3.833494466	4.097259983	4.171201998	3.483662996	4.097324997	3.996705792	3.971401002	4.035234139	3.743642632	3.656536755	3.86554092	3.765497282	3.989062489	4.024940271	3.845638774	3.598575043	4.097259983	3.437939438	3.273754975	4.697978821	5.063445386	4.992146774	4.752176162	4.970838147
TCP11X2	0.973926403	2.887471597	2.230533105	1.349162438	1.772621436	0.999681322	2.681905216	2.390725391	0.911379931	1.661777781	3.561498571	2.083290828	1.173912264	2.177339818	1.252868412	2.18022799	3.07198226	1.52921223	1.572633856	2.998444015	1.545337414	2.00950546	2.058859979	1.983737947	1.264115181	1.773268605	2.429272335	2.317270518	3.5383289	1.452625957	1.944481817	2.18671443	1.726945495	1.925414988	2.332343134	1.251413641	2.173598787	1.722555372	3.344837312	2.006624035	1.042266801	1.178150763	1.783744792	1.463432624	4.186319185	4.870097939	4.500742676	4.143187608	3.393984383
SPEGNB	3.219496633	3.349018031	3.323663369	2.640826008	2.758172327	3.778545418	3.789952433	3.894986559	2.849988166	4.225947213	3.760944735	3.005118963	3.548951305	2.747531939	2.670457878	2.923555025	3.240250925	3.804315788	2.754175267	3.716282478	2.63355464	3.434093662	3.018647496	3.176952578	3.214249354	3.549868389	3.65512931	3.64808919	3.211798922	2.732192112	3.703258712	3.352324725	3.654835514	3.579521354	3.30686558	3.845883625	3.796859865	3.629542446	3.641767769	3.832485796	2.920034653	2.786612514	3.417066957	2.940553105	5.223655248	5.309999977	5.336162184	4.632843531	4.830562487
NOTCH2NLB	7.016210726	6.517054026	7.127819097	7.645190275	7.183467383	7.406339443	7.195238141	7.721347924	7.776060215	7.010500971	6.895892176	7.092623696	5.933191093	7.75052591	7.399580807	7.482022733	6.870822419	7.336773438	7.887207606	7.347469869	7.827065533	7.411840346	7.455750555	6.625325379	6.839233987	6.664908505	6.860520297	6.903438006	7.023557558	7.591595676	7.353244265	7.377207108	7.210001438	7.044173668	7.045396378	6.418262856	7.136102603	6.118750588	7.398869171	6.184864626	6.373980648	6.829477015	6.58584392	7.128310952	9.121925775	9.157493913	8.633340133	9.175436899	9.259206151
ADAM8	4.048865601	4.187708298	4.093904707	3.743449115	3.874593268	4.632539524	4.578341174	4.59841278	3.843731751	4.35774604	4.303706614	3.979826397	4.797228725	3.838697892	3.765432285	3.799755744	4.200901635	4.637020656	3.875459172	4.31189896	3.909483185	4.541953875	3.997134561	4.057350138	4.130111919	4.519815395	4.560892732	4.462088161	4.236152989	3.693002796	4.670527057	4.216277066	4.498401824	4.177282196	4.056346373	4.640892844	4.264907329	4.51497188	4.497202621	4.749610429	3.883680389	3.678235764	4.305510899	3.930051606	6.139738747	6.576997851	6.59344239	5.975732298	5.921727067
CDH12	1.57549608	1.768426451	1.636490585	1.432010755	1.236930738	2.727705125	2.328036772	2.150335783	1.328727341	2.151284314	2.134324686	1.835461807	2.681644749	1.149926011	1.240426954	1.435624168	1.912282626	2.33480275	1.312368008	1.513777944	1.272305246	2.106716133	1.573769585	1.740479248	1.712232777	2.165417925	2.010884018	2.033152265	2.04375821	1.490152539	2.198803946	1.657015489	2.24210733	1.782406367	1.512936446	2.249748908	2.006618663	2.141327124	2.155608871	2.011233949	1.38222349	1.178017279	1.747186675	1.169713008	3.831318968	3.896313418	3.687230307	3.946988129	3.587007759
TSPAN2	3.894500189	3.946995194	3.622138911	3.081944046	2.925485867	3.539108062	3.391715717	3.9106642	4.297249284	3.620359068	4.37162108	3.850122869	3.892874909	4.26133105	4.162255979	3.805110061	3.884907876	3.620094519	2.933026096	4.380698947	3.804906718	3.446424565	3.588915608	3.361037837	3.731609246	3.937787544	3.56260955	3.279098815	3.850737859	3.40550237	3.408594011	3.855064916	3.288030135	4.109148229	3.655676712	3.639963524	3.991410908	4.011923771	4.016591285	3.777727307	5.443273448	3.582069878	3.959190576	2.771298896	7.808239861	6.0370734	5.500347887	7.013465017	4.542576808
NUBP2	4.949062621	4.804211856	4.915362824	4.792282532	4.880576786	4.880079719	4.946659873	5.31107238	4.683585125	5.044088542	5.063188862	5.179573401	5.422133454	4.832755943	4.626957417	4.90738195	4.85476392	5.085224117	4.652381281	4.989228774	4.808734617	5.071198793	5.245116666	4.966292247	4.730174941	5.321785801	5.146186518	5.267192853	4.777848456	4.689634414	5.121858496	4.845591315	5.327736297	5.033583583	4.856614509	5.273304011	5.246417986	5.293721009	5.047040084	5.06163113	4.750495371	4.538329733	5.107198952	4.701305392	6.557438109	6.992449583	6.896949318	6.225352901	6.232259594
TSFM	4.484115664	4.322412246	4.146826702	4.498583559	4.365903432	3.83771405	3.809918709	3.705479598	4.601469272	3.813790475	3.930470548	3.944661009	4.172133474	5.072128016	4.826084157	4.740527425	4.550617215	3.838000195	4.643976384	4.279103169	4.99627468	3.61870784	4.278121059	4.333516569	4.020435691	4.192692302	4.091264574	4.168540106	4.044210754	4.887103644	4.094931509	4.446185727	3.782216852	4.20776487	4.561856946	3.545001078	3.870514078	3.842300685	3.787934249	3.46779513	4.597651078	4.9007362	4.176239186	4.696541802	4.827158157	4.924423795	5.059918027	4.750878978	4.843482609
TSPAN1	8.118252119	7.300103703	7.124176919	8.455217427	8.550327817	6.463845449	6.298565262	6.200972351	8.149217364	6.099169532	6.247178277	6.820366266	5.22477819	8.722808132	9.113409138	8.634849814	7.059925918	6.319643382	8.924796469	7.39987699	8.865332358	6.493078286	7.729192483	8.025933306	7.497327819	6.454399063	6.303894527	7.519758071	7.526281505	8.870660264	5.110514165	7.688159753	6.144151344	6.870432537	7.808534007	5.346025476	7.273720968	6.108524939	6.211555984	5.754275497	7.926215905	8.592594002	7.473755828	9.413113238	6.056147916	5.921624013	6.106303382	6.26739389	7.585061466
PPIF	5.061855492	4.951398921	4.689368913	5.052776735	5.441857114	4.340429029	3.898543679	4.347501516	5.354075147	4.48465381	4.460414714	4.547330215	4.119642159	5.645285371	5.463232848	5.727904956	4.711754774	4.087330828	5.587850625	4.750150479	5.521490605	4.161017662	4.945214301	5.158853793	4.760648247	4.229481379	4.740378283	4.661078725	4.317109477	5.274479893	4.640097103	4.947803545	4.274632906	4.812740993	4.803863765	3.920568998	4.873462228	4.726092784	4.381906485	4.119189752	5.301931157	5.433249729	4.730968012	5.083829202	5.196166748	5.556905695	5.414272813	5.038931704	5.031372563
GOLGA8R	2.56383155	1.996825088	4.057604314	4.069777149	4.380641779	3.027638108	2.459417048	2.687417148	3.952914787	3.171409456	3.229996052	3.316379329	3.475445033	3.546688561	4.001213548	4.343514617	3.97731077	3.282292583	3.812977528	3.68996797	3.309471765	3.631505512	2.501751761	3.626981313	2.173555089	3.059923511	3.263673921	2.558752136	3.452036661	3.502619663	3.479400005	3.880221957	4.159986789	3.605304203	3.64599331	3.59445876	3.750414102	3.024566348	3.002234899	2.558094506	2.715836611	3.47416169	3.796651471	4.155033919	6.085578383	6.649646587	6.132464801	5.991511178	6.055678339
CTDSP2	4.866012741	5.07972083	4.764880674	6.060869741	5.796543072	4.246891305	4.036357793	4.119674944	5.9172624	5.197418107	4.3647013	4.862044567	4.576664531	5.781040177	5.912563684	5.681915303	4.794232899	4.33411775	5.629132307	4.492920752	5.601846651	4.229523319	4.550213806	5.432705616	4.826295113	3.720448982	3.905408172	4.338055907	4.328280157	5.709476402	4.338582657	4.714610888	4.268429876	4.257333728	4.855165561	3.747838739	4.693994538	4.193347096	4.171486225	4.395982245	5.239150879	5.919210914	4.73803102	5.895712769	5.112470845	5.37215046	5.481030678	5.00212565	4.864860739
ZNF891	2.747841145	3.11972936	2.614291871	2.437798925	2.301131582	2.619857346	2.792585386	3.440924038	2.721577656	3.007989732	2.850515726	2.865277684	2.70471533	2.509928764	2.183216786	2.247593318	2.976031313	2.742736348	2.699098937	2.907081764	2.569637143	2.835843958	2.724993924	2.616860538	2.310905237	3.075318343	3.077791486	2.654286711	2.917761622	2.619087389	2.804962065	2.999779028	3.171940451	2.608060175	2.422689696	3.13380904	2.982099642	3.342817933	3.28069226	2.741169972	2.691321138	2.617858642	2.550144053	2.343548719	4.414427006	4.119238434	4.578597799	4.077312737	3.853331054
NBPF26	3.263910051	3.686751227	4.078975449	4.774190118	4.363034492	2.086713466	4.357917628	4.072972009	4.131021844	3.223901436	3.035761911	3.983098178	4.062893516	4.499569153	4.984961053	4.228407699	3.546057784	4.027374974	4.498061418	4.15165712	4.667245663	3.295978468	3.21443166	3.757541473	4.003558202	4.306821999	3.333750922	3.888405595	4.12543546	3.749757052	3.589948728	3.24376887	3.782142326	4.115860913	3.757476096	3.515119144	4.28437358	3.239457315	4.080811836	4.508532325	4.497528199	5.106759304	3.620931914	5.243224831	6.409640534	5.789889868	5.935007751	6.416309683	6.806181686
TRIM10	3.078307737	2.998857673	2.937812327	3.121967505	2.686063616	3.390321044	3.352699998	3.249266705	2.924122288	3.179074367	3.068167611	2.902221135	3.624033068	2.457830723	2.609167197	2.906946481	2.968319413	3.282338211	2.771423366	2.965720589	2.700608366	3.246589227	2.988822509	2.638229951	2.858354128	2.78827871	2.947621372	2.823084324	2.958656359	2.796577347	3.284088261	3.04448263	3.141350724	3.117635395	2.779933416	3.347985742	3.080661278	3.313712007	3.417497502	3.113544895	2.78540341	2.902690703	2.927298314	2.722434909	4.825295727	4.991095036	4.913808719	4.622896018	4.344552081
ARPC2	6.608281705	6.566597726	6.444264957	6.984136329	7.084768	4.732657475	5.555484083	5.620493912	6.548824684	5.635871772	5.754075289	6.481389548	5.53726171	7.814100111	7.472757224	7.169160489	6.482145423	4.980473239	7.331530368	6.53563824	7.257679506	6.209102892	7.040375362	6.99379149	6.619429662	5.88687334	4.737351564	6.245066948	6.734049987	6.988758624	5.22310194	6.766439269	5.202793479	6.123657716	6.866232181	5.477497446	6.794514883	5.791537451	5.688735285	5.850672522	6.885774689	6.955389257	7.100836648	7.33823202	8.658953124	7.126418453	7.76899619	8.249436535	8.917244346
SGK2	4.17465981	4.257345445	4.084025586	4.945546951	4.645360179	4.045640438	4.194984096	3.901728454	5.050009224	4.184450398	4.264867817	4.248589094	4.076494799	4.54853435	4.888806661	5.089939526	4.299808127	4.383067762	4.432168752	4.68052822	5.141712189	3.8080541	4.053697067	4.342082294	4.420566213	3.999382266	4.246638003	3.977419242	4.502005881	4.593578576	4.237510871	4.133232627	3.924721812	3.729690011	4.568302393	4.056999645	4.354971495	3.937102796	3.751851666	3.930636589	4.501804746	5.015254288	4.134765793	4.601795156	4.946209332	5.116796416	5.130946601	4.767312236	4.908743515
RAD50	5.073040615	4.395471754	4.645697422	5.203334476	5.370969314	3.146301126	3.906391165	3.58565294	5.25143666	4.102525466	4.179221754	4.811023893	3.419203038	5.140754087	5.28754269	5.234225742	5.015002524	3.468750609	5.36871753	4.067252045	5.365829411	4.185752289	4.992525942	4.822218779	4.505484853	4.032398028	3.716320844	4.535829583	4.779311719	4.968714162	3.802524914	4.475154418	4.269416089	4.058066337	4.846664804	3.41187121	4.061271263	4.36193592	4.054797945	3.591887637	5.420193985	5.485743851	4.434828917	5.246701555	4.962904422	3.617138255	3.841617082	6.512985488	7.365374392
KIF20A	2.055989201	2.251904278	2.205786486	1.494459045	1.848911175	2.833475886	2.653721433	2.406310104	1.594345012	2.530921753	2.718378409	2.322698439	2.711562058	2.093481792	1.408001335	1.634604713	2.266978814	2.554372756	1.814357019	2.205812279	1.831178421	2.407255561	2.052162013	1.859534666	2.068132383	2.71272828	2.770787385	2.357835963	2.160874926	1.730923561	2.744054397	1.892962818	2.641330041	2.663125417	2.087965607	2.775068721	2.266265741	2.560202312	2.463175675	2.618295798	1.881345934	1.393730918	2.21095996	1.566942595	4.099165336	4.266936603	4.35915731	4.118642072	3.833324694
PREB	4.975316231	4.632809901	4.681925259	4.72167798	4.957494593	3.814403706	4.557409284	4.184943584	5.096566799	4.1134829	4.077649426	4.798544767	4.408453725	5.175397753	4.987675066	5.037084234	4.908916721	4.350951351	5.00868232	4.695887388	4.994829694	4.710517096	4.851967051	4.582638152	4.686575151	4.569552673	3.879123476	4.970595482	4.650453947	4.885421924	4.128237535	4.83701316	4.633925587	4.415387105	4.762709752	4.66391131	5.040632604	4.524359809	4.572359307	4.024960291	4.894932818	5.020199614	4.92037667	4.797093037	5.720456465	6.008529337	6.099002319	5.786389099	5.715254497
HIPK3	5.513617034	4.922897993	5.064793263	6.202651494	5.392855373	3.854106846	4.091624709	4.21729578	5.801836667	4.742609937	4.118265146	5.44997773	3.756577352	5.306448725	5.686836452	5.815339567	4.94134915	4.083016183	5.375689991	4.797387189	5.990898597	4.542220873	4.676360896	5.082616784	5.129702426	3.967184565	4.054515686	4.416139926	4.384510237	5.483541344	4.629197377	4.85442453	4.310534298	4.467365806	4.839425755	3.783078148	4.206354878	4.197173184	4.12888157	4.066545975	5.760179662	6.158229692	4.651886186	5.812587552	4.848255375	4.535251799	4.36913784	5.288012424	5.459822493
FEM1B	4.828877261	4.869905758	5.046533539	5.044252791	4.923184389	4.426005421	4.409343946	4.728117922	5.023099658	4.484926407	4.684506415	4.62741847	4.39738253	5.168564337	5.10194741	5.074927018	4.684348846	5.002962025	5.164591068	4.670283337	5.114148332	4.922892074	5.061450431	4.791699908	4.862261452	5.022579524	5.152132199	4.909306297	4.527491349	4.813508415	4.613871625	4.61313439	4.642989194	4.623129809	4.715178537	4.243165028	4.395605226	5.163462863	4.79688139	5.100422572	4.943513362	4.82815742	4.707309678	5.152861076	5.850296695	5.902105275	5.962448724	5.85905795	6.106024386
ENAM	3.230478383	3.676871525	3.237364815	2.977320317	2.80816848	3.666495795	3.526917301	3.568641057	2.918474184	3.729223146	3.554603924	3.483901829	3.919050302	2.864696239	2.800303641	2.930200135	3.049199014	3.453016492	3.046538313	3.393399973	2.89862352	3.435978381	2.931687813	3.422424598	3.309734966	3.335276949	3.776529971	3.209862704	2.963951624	2.80111632	3.795439878	3.233453881	3.42287349	3.40956046	3.349177242	4.014681739	3.649548946	3.509500323	3.578269659	3.73553875	3.038693328	2.932701304	3.297802728	2.804133689	5.015451646	4.987876891	5.065266327	4.779201773	4.590867765
CDH13	2.637763755	3.157498565	3.219858173	2.850841372	2.34469455	3.114893131	3.355490151	3.100376009	2.412042687	3.121250331	3.246478695	2.797434868	3.321856003	2.465818614	2.424946706	2.509292963	2.837609051	3.270531681	2.126846648	2.80992901	2.423959598	2.783929094	2.759178429	2.451712133	2.83811571	3.189033482	3.252146419	3.165968145	2.851766074	2.239419287	3.042069917	2.702758538	3.227277712	2.922660056	2.577464227	3.442290374	2.999207585	3.190374558	3.344069673	3.253793508	3.231387253	2.659763332	2.72634445	2.231674099	4.398663439	4.509789255	4.457990444	4.268645042	3.830495803
ACTR1B	4.724320198	4.667608832	4.508028555	4.656742943	4.485988545	4.632861394	4.225902161	4.358900595	4.593655516	4.287405102	4.347313405	4.404939595	4.111850918	4.905655178	4.596479467	4.840122585	4.599901888	4.682315539	4.884306918	4.738681128	4.537737732	4.487234629	4.559041679	4.601499293	4.752191353	4.417939739	4.419726316	4.677044256	4.626662062	4.907077332	4.714092935	4.620708364	4.370788901	4.793531051	4.865321714	4.816008339	4.941089998	4.710945087	4.853363121	4.352552336	4.561908622	4.560694826	4.907222336	4.655641885	5.778785648	5.891535703	5.888575042	5.404255583	5.149394125
ACTR1A	4.085429386	4.329589622	4.104276831	4.289103134	4.903871483	3.40694718	3.784687107	4.015059484	4.409192323	3.854390769	3.747926481	4.085554958	4.081966451	5.262039558	4.90038857	4.92679883	3.697449803	3.508317203	4.863328616	4.218458962	4.827102517	3.848494903	4.119947897	4.085404313	4.019379741	3.805952327	3.856103349	3.280267567	3.114908414	4.653619376	3.502871667	3.961837822	3.868945188	3.491044923	4.074185688	3.731371336	4.017524438	3.804797587	3.573780772	3.609757091	4.009724642	4.645929738	4.231267508	4.817504311	4.576774946	4.794474363	4.842323805	4.871150098	5.234197105
ARL4C	2.878162255	3.182342189	3.314551852	2.73991167	4.217331701	3.573869683	3.312311784	3.729763899	2.705831115	3.40386122	3.78128903	3.10310506	3.796454805	6.201503763	4.872663685	3.97232368	2.927931237	3.427846312	5.120707531	3.527194792	4.133800524	4.440296534	3.907730263	4.291490879	3.40335781	3.854696608	3.977317495	3.630691995	3.480688826	3.89909952	3.194585368	3.978610034	3.259439953	3.346558745	3.779213391	3.484057669	3.198232906	3.464985365	3.617860734	3.672834322	3.311160591	2.94388787	4.186667583	4.656472809	4.042801039	4.361712547	4.392198026	3.717956459	3.868209926
ARL4A	3.72469416	3.961073138	3.772499986	3.529163451	3.671051315	3.980061193	3.807751403	3.677414352	3.722065088	3.75988625	3.752266419	3.482855826	3.454623912	3.698741501	3.538539162	3.80862295	3.326338645	4.374448617	3.457000782	4.143378553	3.790275856	4.09650533	3.598477626	3.462521044	3.449012388	3.504070536	3.866189663	3.883818036	3.757382172	3.529386782	3.589121893	3.89220403	4.087257211	3.963127292	3.658959863	3.850841825	3.557266856	3.958977543	3.864206127	3.545309115	3.043152022	3.49211175	3.807884966	3.575664139	5.244628049	5.74866891	5.592361806	5.106032212	5.058115525
RASGRP1	3.267820248	3.265148321	3.270542455	3.618985371	3.673499721	3.317023078	3.332109601	3.09586696	3.601938717	3.075199433	3.456546235	3.191040217	3.575781958	3.754368599	3.648370935	3.348432656	3.307892599	3.314674061	3.418845092	3.154094387	3.400617435	3.312055784	3.372045881	3.74580102	3.643428722	3.143143522	3.334115696	3.530880387	3.504628319	3.441560089	3.261730788	3.449998642	3.30477164	3.403734065	3.57831551	3.48131153	3.207545376	3.116601927	2.970633803	3.54516505	3.123902137	3.847598382	3.756807563	3.694187448	4.19644103	4.319122759	4.273977696	4.057696508	4.223076428
DNAL4	4.387582138	4.467928033	4.233621143	4.359336522	4.648523999	3.651952187	3.774600994	4.189314347	4.35315282	4.271384133	4.131710671	4.173725676	3.954543295	4.467870316	4.459666099	4.498059683	4.038415154	4.389826789	4.451148238	4.570719747	4.439696642	4.329369314	4.447810963	4.289970865	4.116663848	3.829659475	4.025839593	4.588699506	3.861256774	4.41522269	3.557401726	4.264168974	4.129321753	4.134502215	4.229878261	3.969748909	4.667068212	4.364868409	4.271687272	4.13106917	3.807717181	4.300844852	4.354685827	4.499753023	5.617418186	6.067880326	6.049125869	5.310878727	5.282627799
ZNF263	3.289919982	2.968210344	3.200482391	3.059968484	3.154176779	3.319381522	3.618415319	3.410092483	3.064338285	3.088396079	3.069433806	3.210069966	3.183890221	3.296082065	3.28777767	3.161776597	3.093237866	3.175729973	3.254755103	3.388771671	3.083217047	3.349606173	3.21063281	3.178427192	2.959232229	3.232492807	3.432865936	3.679777044	3.110110099	3.095180975	3.390763633	3.246065117	3.361693634	2.713530887	3.414014341	3.16642601	3.104134184	2.994230684	3.139891596	3.352813617	3.324512621	3.030835708	3.148249674	3.229578735	4.794229563	4.929474482	4.997153733	4.711211983	4.585035247
LRPPRC	5.693088274	4.767799614	4.959975134	6.444063962	5.840816341	3.262237251	3.403461643	3.384042136	6.277630778	4.200975381	3.962372481	5.390533078	3.447687366	5.579281115	5.839351737	6.275557265	5.332026648	3.140156055	5.769883169	4.361565031	6.190786196	4.21332742	5.158666605	5.359854891	4.690436979	3.517409367	3.535273816	4.546501223	4.846579331	5.850382609	3.836642458	4.577682088	3.999015391	4.26316359	5.268122478	3.419925579	4.429599313	4.173726908	4.006021982	3.340439722	6.071319886	6.610749014	4.878300702	5.891965306	4.232769936	3.639079701	3.915754959	5.59359364	6.754989089
FRY	2.587090491	2.801908869	3.087159698	2.777006215	3.044997038	3.28469127	2.952121548	3.010566353	3.080246264	2.982490155	2.968482188	2.941412215	3.051637064	2.697785317	2.998011353	2.910127247	2.906181927	3.031628899	2.506411167	2.861135883	2.739406557	2.945766548	2.941795212	2.887260902	2.88007539	2.970419787	2.982483466	3.071310642	3.202871361	2.683907939	3.060055619	2.946752787	2.94916953	3.055705915	2.659796792	2.972799063	2.81011744	2.838035733	3.030667184	3.627374857	3.205752593	2.969447641	2.585830455	2.785749993	4.516989927	4.405805423	4.361122033	4.724983958	3.965611243
CDH15	3.888862637	4.15816598	4.090796644	3.536027719	3.479949198	4.341902942	4.592103532	4.831477512	3.417871588	4.482326157	4.626521049	3.790624193	4.928829206	3.53330973	3.490071127	3.641744594	3.934955682	4.498381116	3.341782682	4.214502884	3.498318279	4.28453922	3.868861791	3.830300479	3.836680379	4.16998983	4.731069413	4.124764637	4.116110396	3.465072052	4.387220667	3.770001747	4.390560012	3.98314152	3.902413404	4.513822362	4.289967235	4.374838271	4.422111289	4.725778039	3.796443306	3.459032172	4.017274413	3.480040228	5.939270109	6.486784072	6.376515886	5.841139559	5.646675844
PDIA6	4.557043916	4.344464577	4.397643308	5.034016008	5.152685136	4.266087924	3.887451473	4.272625944	4.934367526	4.313799739	4.453486572	4.289044108	4.477381943	5.143647559	5.407698742	5.184410268	4.596893773	4.458006139	5.060897417	4.47358156	5.294130548	4.295879243	4.492050551	4.635463685	4.293100897	4.22076549	3.92164427	4.391202964	4.282683099	5.023825506	3.910005114	4.360632898	4.07371524	4.264631724	4.672028157	4.20666164	4.517721425	4.461508063	4.168471081	4.345743916	4.75589051	5.070686172	4.347173413	5.365533492	5.851950153	5.934408785	5.741066868	5.622342997	5.813995502
TRAP1	5.004013543	4.633272162	4.936411741	6.072983343	5.667362849	4.746195648	4.444040927	4.219592288	5.717017494	4.804935688	4.405833875	4.929544946	4.527407076	5.817226651	5.622360356	6.172248098	4.932341703	4.903473603	5.584585844	5.042555234	5.503671791	4.397748788	5.058767361	5.338259887	5.07300107	4.371603077	4.593367652	5.106365546	5.035297257	5.605343499	4.449835664	4.943810934	4.370234156	4.657714423	5.225885239	4.250373161	4.823325669	4.868209479	4.685917083	4.571587425	5.338867482	5.897931679	4.938695741	5.598970767	5.495637328	5.814618492	5.767166049	5.286564039	5.460187279
OPTN	5.723698539	5.032146491	5.388516746	6.765244163	5.737566477	4.307676716	4.007330117	3.993856647	6.259506314	4.433963415	4.285174204	5.700055796	4.236263927	6.084504969	6.226550291	6.168731918	5.548471627	4.304327567	6.283507656	5.078279685	6.202603813	4.654480268	5.333365913	5.47681636	5.284635184	4.634595645	3.992442554	5.328373198	5.326145724	6.259377524	4.226830876	5.115239052	4.289357989	5.100073358	5.470945407	3.921365663	5.051162611	4.420287703	4.480280063	3.830659375	6.251670266	6.663903193	5.321275621	6.308370367	6.322228366	5.665773996	5.19549183	6.399778058	7.144493776
BCAP31	4.047918232	3.951926357	3.99813509	5.121039923	5.010637509	3.902371584	3.991469566	3.956375149	4.401381213	4.118004766	3.918592353	3.720895705	4.076857079	4.830955659	5.39956433	5.223255323	4.267710827	3.968025427	4.785460254	4.033516287	5.139169998	3.751571001	3.928221576	4.054104206	3.89180536	4.136859868	4.172899458	3.956077496	3.852811704	4.50810228	3.928128587	3.956042384	3.82243935	4.066139804	3.983300011	4.036764998	4.191342285	4.151282925	4.074110058	4.156738524	3.847729502	4.692967192	4.023367743	5.037937741	5.082874139	5.614441199	5.52924911	4.891829192	4.890921247
NAMPT	4.367505171	4.707910153	4.020006912	4.57787812	5.099186332	4.306072834	4.687818854	5.165687104	4.506872627	4.590132462	4.741816147	4.253196457	3.801663638	6.746769756	5.126804394	5.100979114	4.164617564	4.740921732	5.459052431	4.398317627	5.594701659	4.404526983	5.007040097	5.139339475	4.577499424	4.386876068	4.143026458	4.363595813	4.586840631	5.166435909	4.146898359	3.971928229	4.381356974	3.769990605	4.805441473	4.506702042	4.687264135	4.450176156	4.245369654	4.839475663	4.364384273	4.924599728	4.766230629	5.376728531	5.591843402	5.958750342	5.839718814	5.945823989	5.885526747
CELA3A	3.123650869	3.106430238	3.380794457	2.206911247	2.392285226	4.158695334	3.648778156	3.829190057	2.410081077	3.513956769	3.529281659	2.877575267	3.616855943	2.642789175	2.476220413	2.549715177	3.303346355	4.052041436	2.800232865	3.1860934	2.795694484	3.406499505	2.749157649	2.959726874	2.831231977	3.683357696	4.695102709	3.388703215	3.175342102	2.765894842	3.841431101	3.423598518	3.410218162	3.281381931	2.612210845	3.36229131	3.353806203	3.60648626	3.469631645	3.875061399	2.929539657	2.801948619	3.186725549	2.55484668	5.410025408	5.753395112	6.003888142	5.076454099	5.316167352
RBM12	5.201020855	4.712415917	4.811278833	5.065425245	5.366894277	3.17103758	3.796119669	4.325247095	5.22107935	3.943298237	4.238062887	5.202116619	3.838981623	5.435716314	5.383937835	5.322697629	4.669700089	2.976303816	5.3854486	4.469794037	5.371057115	4.855810729	5.639275441	5.544055211	4.893199178	3.776023893	3.519066153	4.607930913	5.553420381	5.40774985	4.141003317	5.031203823	4.218552314	4.361713312	5.005913257	3.751420797	4.631508275	4.10163439	4.097220979	4.076670025	5.312054685	5.297436444	4.906304722	5.506913795	4.89601231	3.94117049	3.793034449	5.978969596	6.587189394
YAF2	3.888513026	4.384407638	4.123053077	3.328739785	3.916833295	4.06786533	4.011566293	3.883470772	3.916969365	3.89707283	3.596417794	4.424550769	3.821772437	4.078435691	3.836110727	3.702898482	4.34475838	3.584269292	4.215653259	4.220674901	3.913441763	3.762157293	4.241945023	3.894657726	4.328257306	4.123988949	3.892035892	3.890562442	3.450231179	4.151635522	3.641523008	3.966886887	3.947497563	3.827630999	4.045611261	3.671025182	4.011484384	3.548010827	3.974596817	3.681513021	3.79703413	3.496957388	4.071583135	3.676045467	4.581670175	4.584453912	4.477068035	4.562173926	4.229003783
ARFRP1	3.888226465	4.297041535	4.098612157	4.038199685	4.045306332	4.245081297	4.413664804	4.526654702	3.92084152	4.438535376	4.486326405	3.987706949	4.691769749	4.106031345	4.182143165	4.041095707	4.047898194	4.722949809	3.880864248	4.262867265	3.906969018	4.538417928	4.079790654	3.835319389	3.94254631	4.223740613	4.252544635	4.323874177	4.176679171	3.838224693	4.206691194	4.101446446	3.890938048	4.337877442	3.972491958	4.658407073	4.222076105	4.430730167	4.279993656	4.547378426	3.930457905	3.84916979	4.534256837	3.971826309	6.108588904	6.519967913	6.512114775	5.973652256	5.894577623
CDH16	5.604365359	5.30313878	5.186737708	6.985893472	6.862192918	4.829008379	4.895064347	5.16147968	6.426989752	5.058097201	5.075844851	5.408685183	4.859575541	5.804968099	6.767414387	6.848924769	5.390888977	5.469131857	5.994139037	5.480911971	6.922009942	4.919844327	5.406327824	5.805320397	5.400650299	5.12812607	5.104795094	5.516239255	5.233830528	6.261509948	5.192278359	5.491627307	5.287564711	4.872144581	5.514033997	4.942285546	5.4196663	5.362781254	5.428863278	5.435655141	5.971197084	6.643723199	5.138067534	6.510176631	5.995404351	6.300811062	6.251958604	5.837277104	5.764278972
TOB1	5.055158322	4.515829111	4.543286497	4.700681174	4.286314995	4.114481895	3.98915595	3.800561095	4.746077089	4.327144204	4.075396076	4.817026378	3.688670205	4.443082949	4.674675189	4.739289979	4.418500325	4.105018734	4.747671768	4.194645281	4.689112244	4.477525317	4.219278776	4.535659	4.726372406	4.08287029	3.998512411	3.928778088	4.301790931	4.449380157	3.970915231	4.636348467	4.498136445	4.157902383	4.59268939	3.295571893	4.445461805	4.069058285	3.893949112	3.970784669	4.31835223	5.097356762	4.310830861	4.658574903	4.768725393	4.678466892	4.608466593	4.592338013	4.64138972
MMP24OS	6.308793758	6.70052851	5.995317298	6.234794881	6.162973109	4.778245991	5.581211538	5.800942285	6.315862591	6.161611765	6.170701247	6.213423338	5.436320468	6.30346677	6.17299785	6.276343122	6.544009189	5.353002482	6.282610909	6.3501896	6.438996253	5.352369932	6.109406129	6.527556539	6.578329746	5.961159905	5.439525496	6.255955818	5.777527268	6.398724366	4.908942964	6.414415673	5.234694018	6.040598946	6.253769444	5.38677706	6.130176034	6.148632141	5.757208856	5.816833714	6.459837785	6.109769582	6.444836713	6.192411418	6.031320375	6.774625962	6.697692589	6.352798157	6.071251092
AKAP9	4.427706428	3.756144117	4.289303806	5.096089323	4.578240851	2.928683719	3.580108734	3.222067419	4.900705559	3.554971736	3.495074272	4.323417664	2.889125057	4.086825603	4.618655797	4.514294541	4.159689158	3.040450233	4.370777053	3.809224588	4.821091775	3.970108864	4.121097943	4.483812756	4.300414044	3.37706022	3.286445627	4.042260358	4.36755673	4.395112261	3.246163716	3.832437366	3.684288536	3.870171368	4.231542089	3.021821814	3.487877666	3.687410481	3.545820114	3.283163949	4.953887641	4.914671034	3.869677431	4.788186499	3.889857255	3.455448557	3.616173712	6.257690861	6.707634412
CLEC3A	1.577205722	1.707604635	1.498987951	1.095969303	1.034825935	2.627502022	1.247669322	1.922086043	0.907989335	1.499585045	2.392156664	1.253626194	1.775585544	0.901315722	0.922175058	0.910232063	1.23336361	2.370773668	0.936221747	1.315592343	0.867361719	1.139021882	1.390600561	0.984618699	1.257817457	1.853408096	1.974552906	2.095566385	1.458749438	1.217994565	2.418542069	1.524171018	2.408658581	1.59377232	1.307737817	2.221303549	1.480412504	1.441301261	1.984668506	1.693528834	1.176054481	1.041260156	1.469588585	0.897141081	3.278902526	2.771820879	3.242732688	2.642912499	2.807525854
FAM13A	3.77678612	3.945321844	3.828462458	4.715166387	4.365078879	3.134450368	3.44398922	3.224070862	4.578775185	3.464860188	3.670883122	3.916459694	3.44082275	4.051805933	4.380828557	4.549190994	3.945051905	3.399533382	4.176545378	3.778550858	4.251324578	3.360395028	4.003713218	4.051361125	4.03895129	3.281307866	3.29062038	3.750118084	3.809477614	4.34782065	3.333394383	4.088389712	3.692216368	3.751477072	4.025802129	3.577048191	3.533937752	3.47414777	3.507833511	3.133021123	4.24643958	5.00844099	3.58982025	4.530083014	4.378427339	4.452412363	4.455635646	4.764857757	4.877010374
G3BP1	5.000895537	4.798744095	4.896198276	5.939651421	6.02032016	4.251127915	3.823913087	4.293804032	5.739195992	4.404527946	4.700714491	5.10114312	4.22843428	6.152958925	6.226690393	6.094745123	4.841264132	4.32797403	5.805410842	4.939766204	6.131802984	4.692845149	5.271378861	5.16510644	4.970767961	4.480413745	4.175074161	4.537025952	4.431173281	5.7828519	4.286648226	4.961527311	4.832700594	4.473550585	5.102291979	4.379273066	4.636492655	4.080355227	4.002491784	4.625189639	5.56298854	5.727647795	4.836355664	5.980521353	4.945784235	4.821241185	4.695722038	5.076273117	5.245865864
SUGP2	4.856226713	4.556781916	4.671801172	4.823631394	5.075604064	4.435765284	4.525178816	4.137764977	5.058885929	4.35813682	4.058522819	4.595583889	4.032786632	4.992163958	5.038727858	4.694807382	4.524086023	4.060954908	4.88484559	4.258639994	4.697843183	4.378956058	4.711070094	4.692999632	4.457761718	4.153687272	3.858693425	4.419970699	4.135103455	4.998621224	4.663746276	4.63958508	4.389099135	4.698475488	4.720240734	4.121905396	4.418328152	4.11904109	4.448033061	4.660740746	4.548816403	4.942383982	4.55385086	4.928459689	5.173692435	5.246601451	5.516463691	4.985835361	4.951121442
EBI3	3.84863123	4.170213614	4.143563458	3.396999699	3.746249025	4.490241487	4.455448399	4.959374069	3.229074127	4.67619063	4.577241274	4.160827544	4.66499736	3.886733673	3.801845646	3.73463331	3.990975092	4.934116805	3.680873745	4.513572716	3.443780293	4.668228504	3.98149877	3.887817121	3.769071819	4.598836954	4.816242537	4.41098833	4.120088164	3.354002031	4.292297217	4.311153033	4.444881976	4.446167328	3.70260991	4.858126277	4.397765198	4.392116038	4.892261732	4.845326233	3.548940818	3.153338065	4.586777085	3.618320534	6.15200147	6.595671087	6.515450544	5.701638725	5.835274848
ADGRG2	1.985042015	2.405726052	2.364469607	1.607989034	1.569516017	3.023436091	2.574426238	2.550791695	1.76486671	2.646417045	2.887089541	2.269619799	2.780629136	1.678223957	1.530207734	1.622070974	2.109033487	3.028130147	1.684879207	2.461819889	1.548660136	2.338977743	1.989445774	2.073590414	2.287894234	2.626423025	2.96084226	2.296012044	2.30214399	1.753295261	2.966388632	2.169142973	2.690902862	2.457471945	1.830139234	2.76762628	2.271041694	2.690840699	2.499049534	2.848226784	1.765391601	1.471550588	2.002393916	1.623367915	3.988904632	4.275610939	4.122635075	3.7183876	3.781018064
CDH17	1.542144598	1.880113797	1.782192454	1.211388032	1.087533946	2.611769013	1.98569847	1.877504799	1.266700278	2.265887285	2.55894834	1.554967913	2.471042659	1.015091985	1.035611924	1.281441776	1.8224532	2.49880082	1.181397932	1.685022705	1.027375517	1.775082006	1.480279736	1.333120322	1.650067727	2.368355665	2.450340976	1.629079328	1.910351972	1.228411709	2.220604375	1.628838147	2.225616382	2.166701447	1.319076624	2.361464203	1.838316255	1.88915087	2.310938989	2.041088154	1.370361188	1.098342337	1.43845759	1.048328486	3.484199254	3.588593783	3.490454966	3.39568712	3.194293411
MBNL2	6.025631564	5.396910459	5.745464386	6.152037214	6.324081734	4.08407021	5.080866244	5.087681359	5.966477579	4.926744768	4.769083009	6.058608296	4.183953279	6.076384742	6.091755571	6.020889572	5.526501085	3.836618589	6.164546794	5.149204061	6.095259171	5.838957377	6.024681121	6.267047125	5.782234533	4.845746669	4.555925503	5.543668867	5.67457395	6.235412115	4.797316525	5.689386754	5.06316134	5.224067597	5.875743187	4.461199496	4.993923393	5.212677548	5.108571288	5.132448327	6.145415248	6.62462658	5.869971088	6.166107029	5.019097284	5.153260172	4.815289942	5.373857915	5.292522376
ABI2	5.10601982	5.314262475	5.107397542	5.420070182	4.84113798	4.184580225	4.444943804	4.931296318	5.02737357	4.839900588	4.950312605	5.249388695	4.394007689	5.211730551	5.242935982	5.262132834	4.868565374	4.853549995	5.301130576	5.173141664	5.221681201	4.691346164	4.977653635	5.265479575	5.286201161	4.726994017	4.632486643	5.213032689	4.923124062	5.356324284	4.515890643	5.145730232	4.701360636	5.003980273	5.224557222	4.505813519	5.132983336	5.208793669	4.952139761	5.059404549	5.506724866	5.4387436	5.136370346	5.365438026	5.436359785	5.222048524	5.110301987	5.498335348	5.240641135
CEBPZ	5.801633983	4.943450338	5.054730499	5.960992043	5.659975228	4.198812427	4.326681775	3.78807187	5.763613981	4.701335705	4.475578727	5.315618262	4.019321285	6.177767008	6.245289927	5.942691576	5.473840876	3.314489635	6.263134959	4.823380832	6.140718135	4.825900164	5.654015899	5.788761866	5.273267608	4.036937243	4.108885255	4.855976177	4.991727442	6.045648788	4.25083683	5.217991226	4.457130542	4.56633417	5.473252153	4.026566373	4.823675581	4.538269687	4.35813247	4.16092556	6.357650637	6.381089841	5.223681239	6.155010899	5.934823608	4.115805935	5.082059997	8.024882867	8.106756021
PLXNC1	2.797108997	2.751264156	3.05125903	2.70492386	2.648769166	3.217387655	3.083057803	2.810044735	2.900524933	2.956523437	3.103541512	2.618690109	3.013605667	3.461985895	3.065126584	2.578797664	2.776723447	2.995741163	2.785602898	2.934038117	2.740127169	3.013149219	2.932077221	2.778857733	2.833574854	2.90561026	2.899711523	2.886546403	2.465916571	2.798481858	2.79885891	2.804761012	2.823996685	2.660923653	2.736377584	2.949994329	2.753152143	2.560274415	2.632994599	2.816865292	2.809268375	2.536425272	3.167166666	2.829004161	3.904144357	4.015199443	3.995251143	3.92334449	3.529509723
TRIM28	4.185183658	4.000717299	4.047355976	4.469965024	4.90815276	3.962156357	4.300961623	4.154636136	4.686826581	4.143617662	3.824485699	3.912504917	3.774186187	4.737025954	4.469286254	4.427016437	4.19065456	4.338356735	4.607974975	4.104830525	4.519028063	4.067672809	4.228847826	4.3092908	3.801388635	3.967416463	4.211171116	4.147958198	3.887255409	4.491874916	4.156684921	4.002596599	3.658033463	4.031875932	4.003087471	4.221484622	4.209307267	4.266979743	3.981631026	4.284423342	4.167409804	4.28830108	4.214060882	4.305301449	5.694401307	5.929034034	5.885961271	5.533396852	5.294177638
AASS	4.07829768	3.412055556	4.126048387	4.480981996	3.862742004	3.290042308	3.524978237	3.095245263	4.449691481	3.439262923	3.322325196	4.520875058	3.433676743	3.374555628	3.737320325	4.449393658	3.422294282	2.977252847	3.845447951	3.326283386	4.486762245	2.975821511	3.660878582	3.707817814	4.301394875	3.03596902	3.54377685	3.398930474	3.440103781	4.249887453	3.205548238	3.658947573	3.442358135	3.744574148	3.766868717	3.219008568	3.287724811	3.485894029	3.446414586	2.901485965	3.411321384	5.184065857	3.207729384	3.616074247	4.122998853	3.526488916	3.766937082	4.393111449	5.454692439
PDZK1IP1	8.946885418	8.271542225	8.366720253	10.29014136	9.545335416	5.300275671	7.170450221	6.420545867	9.464572369	7.034049856	7.299752984	7.902549317	6.720418163	9.53876147	9.83964478	10.19020156	7.957657209	8.407126472	9.431037359	8.833895544	10.06273942	7.076567826	8.236661454	8.54128333	8.336896021	7.492246172	7.386350834	7.998884856	8.304541228	9.290792503	6.914674271	8.617802465	6.487981508	8.139543981	8.77536119	5.952066628	8.457294887	7.567466083	7.254508127	4.847131676	8.507094864	10.13176769	8.267742444	10.19252719	7.004553547	6.949853822	7.864088536	7.076894666	7.577270221
ATP6AP2	5.694733388	4.693879213	5.020827262	6.207871733	5.609158439	3.471627302	3.686912152	3.750376542	5.939840302	3.543649285	3.21228053	4.847711673	2.724924612	6.335936356	6.139481594	6.031982551	4.554522674	3.540977472	6.382190579	4.254102608	6.40644259	4.603971211	5.214975611	5.661352527	5.018091344	4.105737024	3.642877346	4.210038787	4.429793381	5.993276418	3.530791517	5.428976012	3.776886297	4.159972357	5.132867982	2.881476352	4.325027146	3.65333515	4.081470797	3.704351355	6.412147349	6.634102731	4.909623454	6.359863919	4.962431705	4.058574307	3.998573196	6.450996989	7.017917037
CDH18	1.551488745	1.649232145	1.620529448	1.254335234	1.089421787	2.349076228	2.022782057	2.051730683	1.226490022	2.086047659	1.991808113	1.52972192	2.289803004	0.969586602	1.102365672	1.142567904	1.663560582	2.394054986	1.048000523	1.853611439	1.092655935	1.853960236	1.521506757	1.353146901	1.712985311	2.137396361	2.065959639	1.812888123	1.752179674	1.283298505	1.906338008	1.647618375	2.449832079	1.951074314	1.390594032	2.4958689	1.794852961	1.864203264	2.034235232	1.991204141	1.227713997	1.121318623	1.638184608	0.979805045	4.150567491	3.772570869	3.939846288	3.765965233	3.58380359
FARP1	5.60429077	5.730783288	5.415433507	6.499845843	6.791872387	3.87652629	4.810399595	5.090844941	6.204559733	4.811010749	4.929752931	5.510248354	4.235347604	6.140476638	6.93794561	6.560507025	5.594363732	4.365151534	6.831423727	5.291523659	6.569936239	4.935757705	6.069773337	6.257452905	5.752328413	4.860907816	4.941006501	5.833161528	5.37401425	6.456515855	4.72507625	5.806160656	5.521017857	5.28873474	5.805056036	4.645719474	5.607276671	5.214483024	5.242997448	4.454158247	5.87044234	6.82244804	5.233364082	6.210827229	5.00750935	5.2198879	5.312988082	5.097938682	5.562945205
LPAR6	3.549120117	4.023773106	4.059855448	2.752142879	3.197367647	3.587040198	4.868714922	3.682676715	3.489762762	3.921067794	3.926395328	4.211462371	3.629503353	4.164170433	3.417720674	3.156212978	3.958414194	3.32853648	4.107871946	3.970252037	3.353277478	4.923309432	3.893440298	3.566695847	4.233886998	3.986485733	3.944850289	3.692100905	3.727042323	3.449363384	3.056721511	3.997303518	3.289252756	4.272921882	4.067418839	3.431991406	4.03510983	3.807363771	4.036758352	3.652661694	3.591529277	3.366864708	4.77292414	3.337282877	4.737913905	4.709252553	4.387838935	4.954532909	3.907800494
LPCAT3	6.253282741	5.69795556	5.723046999	6.757150411	6.720187514	4.462766523	5.469261998	4.464651351	6.439418527	4.254949034	4.973960785	5.325735357	4.279077327	6.719308782	7.131359157	7.131394728	4.757977032	4.038681403	7.056160311	5.640181458	7.114676805	4.659233055	6.241096768	6.246576784	5.390018825	4.171520005	4.336527027	5.02138023	4.997285869	6.787671908	4.820627679	6.193891803	5.195533093	5.374190645	5.648604382	3.741236582	5.678129914	4.857271936	5.082150035	4.141547529	6.135101761	6.700314756	5.277312703	6.926990104	5.524012977	5.592235301	5.45387733	5.41693939	5.859313604
WASF2	4.978497666	4.91528769	4.97563809	5.533735597	5.776808917	4.178890228	5.304709368	4.320765112	5.309049665	4.759518122	5.251414758	4.498706729	4.689172605	5.849083362	5.944881171	5.732534673	4.159473645	4.790932507	5.647863327	4.877405661	5.699095967	4.693102875	5.153132659	5.45537808	4.743903124	4.705641733	4.43270403	4.764124666	5.124294445	5.51367492	4.055772989	5.058036221	4.8816032	4.787620917	4.996002536	4.483702186	4.649883669	4.433032513	4.467441382	4.80105009	5.599503666	5.482212349	5.090585195	5.977720234	5.628358594	5.552042711	5.454969176	5.67835164	5.252495452
CHST4	2.205680761	2.795997325	2.112583677	2.05885447	2.162672214	3.355684199	2.983252366	2.369248784	2.233187742	2.588462297	2.956883315	2.331847355	3.20440434	1.776215733	1.76686658	1.980106333	2.412242217	2.841931839	2.064976462	2.808596052	2.188154298	3.113421762	2.567410662	2.245118163	2.623551116	2.966756118	2.829152445	2.952846738	2.519615718	2.08547894	3.191563945	2.115549608	2.766692967	2.416333099	2.16273628	3.358112314	2.812855058	2.558203188	2.594417463	2.81380179	2.298944581	1.954618174	2.446073636	2.016273101	4.313267106	4.682392494	4.877045254	4.068493401	4.240154269
SLC25A13	4.601267696	4.290677163	3.992668756	5.414954962	5.257766099	3.484344387	3.827867143	3.759911727	5.316902429	3.586881411	3.772011972	4.213997977	3.707619251	4.927183291	5.129647647	5.460699698	4.334599756	3.567586484	4.97804624	4.161108821	5.321528849	3.833493012	4.107501744	4.321517833	4.240472191	3.803587566	3.873372422	3.898912135	3.7470364	5.122571854	3.408806329	4.295693913	3.878903029	4.07556658	4.410864449	3.894355323	4.071056487	3.929680214	3.915340237	3.387681365	4.797398045	5.266994298	4.183665005	5.301352465	4.400958283	4.391838103	4.520405392	4.512858738	5.120289235
SLC25A15	3.255150469	3.183259038	3.049194438	3.211091597	3.324402627	3.377157633	3.329902291	3.344405505	3.391046944	3.326549199	3.16392903	3.03945918	3.256088001	3.234267235	3.361024227	3.313435711	3.515421169	3.614087116	3.300972496	3.215851419	3.544723948	3.1729047	3.291165552	3.262917862	2.885098593	3.413003943	3.257918422	3.400484786	3.199063586	3.19125873	3.339658172	2.947110321	3.426794572	3.075272105	3.147175633	3.25322405	3.085662565	3.108056865	3.252668384	3.14784393	2.907159686	3.191674568	3.279887438	3.187065723	4.641514935	5.272832628	5.103528519	4.495024873	4.761207186
BLACAT1	1.841989041	1.761129029	2.465793078	2.042595276	2.274322966	3.455112106	2.905948423	2.308054673	1.694368248	2.632958499	2.439856748	2.026082576	3.036213057	1.399328901	1.77415173	1.970741776	1.433717541	2.67638317	1.902443951	2.852424494	1.436865626	2.769618268	2.261536774	1.924139984	2.968424159	2.641354716	2.873311012	1.895871016	2.570009625	1.568140925	3.369993545	1.937221902	2.650842213	2.973638772	2.10738982	2.719400826	1.989674762	2.311033258	2.40019427	2.554442183	1.938352035	1.752234095	2.216343311	1.649118726	2.818220513	3.439254238	3.727895987	2.896287931	3.463214143
ZNF197	2.880156353	3.128788087	2.892769978	3.03970358	3.023065308	3.022359249	2.777456431	2.814308234	2.98988022	2.852862425	3.159553095	3.107977587	3.18308697	2.958022061	3.210280355	2.946845197	2.948362115	3.107222026	3.071949524	2.868399212	2.915977488	3.26262903	2.776000761	3.035627543	2.98727822	3.183567636	2.962494555	3.121835132	3.075415077	3.02966814	2.817849589	2.903445589	2.957987532	3.333283164	2.878364329	3.184130573	2.96446658	3.426196041	2.647675089	2.852584744	3.039385488	3.107304979	2.72068864	2.996194128	4.386294954	4.364809288	4.540246875	4.542609688	4.54392554
SERF2	4.887165726	5.396849966	5.102771917	4.421751328	4.461573116	4.004562035	4.693377786	4.660108696	4.591146362	4.820567361	4.747797427	5.123322027	4.431552194	4.622161689	4.568604686	4.495224029	5.038455594	4.126067276	4.511880344	4.939986874	4.367024057	4.596890095	4.95672421	4.814545944	5.230589996	4.955536615	4.507912685	5.03808246	4.362300845	4.702173579	4.480390572	5.065247801	4.524301126	4.991828236	4.808979155	4.792917037	5.056100382	4.827072742	4.480775163	4.671063431	4.654032273	4.589691768	5.042787805	4.312471649	5.752091289	5.493279865	5.574430576	5.228356976	5.169065473
CDK2	4.07867848	4.276540106	4.360002448	4.263467555	4.264759804	3.800235906	4.021494449	4.230614177	4.218984143	4.253366074	4.126119134	4.565879954	3.973984107	5.068133451	4.373266968	4.256242288	4.335986308	4.025861226	4.526997938	4.168724977	4.350787389	4.615834427	4.83468959	4.658209164	4.476261921	4.328972028	3.653502746	4.133736205	4.136275428	4.466518433	3.874827516	4.660615539	4.125090677	4.363157475	4.391391393	4.12245835	4.156103257	4.038390548	4.235380841	4.385116688	4.29248567	4.141410456	4.577541162	4.437949672	5.869267563	5.259666922	5.422469664	5.354234727	4.589520065
DHRS9	1.490817924	1.808150118	1.716787142	1.350915671	1.40334548	2.283955776	2.221806615	2.255992512	1.275964785	2.483424282	2.085216931	1.707546203	2.671541849	1.361902067	1.449544838	1.413594147	1.651490622	2.489355287	1.452525664	1.898552878	1.388912525	2.072446037	1.547114675	1.602739165	1.793709059	2.123576273	2.123467536	1.898676532	1.66886197	1.455843571	2.297845902	1.89701874	2.007716256	2.268760844	1.702517209	2.287707975	2.020376097	1.924416705	2.203881672	2.218311603	1.35530054	1.215572529	2.00408175	1.150031595	3.349718078	3.639752809	3.746409686	3.350029655	3.11278359
RCL1	4.373668826	4.598142169	4.477303282	4.808853131	4.301056439	3.984248681	4.297471757	3.896053552	4.680481845	4.098721716	4.585339363	4.750298185	3.868491237	4.702451557	4.299315293	4.634359037	4.787571031	3.824167861	4.529569297	4.114041258	4.445874617	4.069613749	4.29020205	4.732210641	4.706811828	4.099231639	4.466252692	4.647331859	4.219121714	4.594600447	4.23805308	4.701494435	4.367623957	4.615656876	4.42932484	4.194228552	4.602308447	4.308426231	4.266538668	4.001358248	4.787012815	4.779658935	4.685076297	4.323218142	5.302985071	5.164704057	5.304620345	5.487089788	5.701288335
ZNF256	3.755525134	3.422171629	3.836675301	3.435134154	3.357431789	4.568660458	4.307214383	3.774981381	3.308891	3.898320718	4.027127332	3.524798112	3.856836313	3.395841139	3.378672964	3.491733946	3.557238829	4.281121987	3.608225342	3.979914332	3.146152257	3.906055724	3.669931185	3.69259723	3.469950695	4.107299819	3.746189333	3.498417154	3.598758469	3.385344257	4.212520342	3.662802416	3.541373944	4.279215241	3.50345248	4.094986135	4.356552727	3.997340367	3.952680068	3.906144009	2.912387051	3.496132159	3.484039087	3.093060654	6.235329847	6.103625731	6.008826748	5.765298117	5.284402261
SORBS3	4.224531032	4.29864542	4.214278257	4.202759923	4.146595706	4.45213672	4.468979974	4.793701275	4.120092859	4.42590084	4.534611516	4.146897393	4.508403943	4.316474807	4.215084538	4.02383651	4.07687064	4.744682128	4.401137098	4.538413439	4.21116257	4.318875887	4.179887991	4.303273296	4.226091504	4.627842199	4.728811264	4.608062877	4.100167729	4.263997163	4.580919679	4.370539759	4.341400761	4.343372802	4.230283997	4.479048072	4.456073239	4.379823315	4.484780179	4.558674758	3.908819807	4.023656248	4.424122629	4.151488014	5.674397389	6.09662693	5.967601169	5.450366516	5.38853576
CNIH1	5.43491126	5.779182105	4.974452235	5.764491645	6.043578671	3.935906457	4.429930288	4.386944593	5.940181382	5.013934585	4.135075611	5.672763323	5.223496676	5.937302665	5.819880855	6.019297259	5.896275685	3.40030296	5.773367627	5.260913506	5.779374498	5.267149588	5.541659832	5.2391985	5.418155411	4.745762494	3.91724487	5.149255352	4.455058092	5.709423478	4.407947214	5.104619326	5.079496358	4.623211706	5.499667884	3.928608995	5.192556871	4.81341885	5.271597861	4.497050044	5.633664019	6.147034389	5.649110202	6.041866888	5.611121387	5.656604375	4.950056894	5.657676184	5.204737066
TENM1	3.116843082	2.760720764	3.415671088	2.958491017	2.806603041	2.836869841	3.000557701	2.696608969	2.96239133	2.85802262	2.789391375	3.188123238	3.003000191	2.350210128	2.775628926	2.656600647	3.105068045	2.872432793	2.683149575	2.61750049	2.641187098	2.57444663	2.62619542	2.656425298	3.137578999	2.817811891	2.917896926	2.622378617	2.710090281	2.785859656	3.072562354	2.82908059	2.951020198	3.115454518	2.901563298	2.850298087	2.881852275	2.773845366	2.776099571	2.561244223	2.756895666	2.932926952	2.50785271	2.405927106	4.14191174	4.206779017	4.210338959	4.056253278	4.038530061
RBM7	3.090539809	3.369016172	3.247944376	3.507645969	3.317177342	3.075443249	3.00740613	3.277910729	3.329215991	3.32498085	3.642298719	3.560438101	3.460590049	4.069343765	3.360804587	3.27649252	3.376917274	3.217230537	4.050232786	3.297955898	3.600206293	4.018358141	3.59284449	3.583772362	3.071473895	3.467242156	3.20831253	3.508083528	2.769849171	3.367940017	2.81120159	3.508365856	2.981735096	3.370580808	3.603298293	2.88332804	3.666188182	3.361759515	3.330355523	3.460902408	3.688269886	3.510621134	3.695854362	3.331482948	4.507062768	4.54985254	4.475381302	4.35680425	5.061085312
RBM6	4.406258153	4.640184533	4.457539588	4.917326956	4.474661522	3.379808368	3.721672256	3.794666405	4.734248922	3.776909876	3.533492354	4.464321579	3.640135099	4.854362433	4.702261079	4.486479233	4.138709434	3.353323269	4.52170107	3.805517092	4.493710763	4.045117887	4.651340154	4.914949723	4.679996759	3.525123723	3.505985689	4.855080157	4.570882657	4.749234753	3.914353102	4.675094923	3.830807384	3.868955412	4.69797021	3.803622892	4.060110052	4.038650379	4.089381892	3.631204785	4.666349715	4.911382607	4.251510642	4.963951703	4.616489714	4.447225013	4.347180759	5.410438575	6.411849001
RBM5	4.744002865	4.192945207	4.832766914	5.490636122	5.208387372	3.352848324	4.218127525	3.541346497	5.319977882	3.847777408	3.40895435	4.657333134	3.454029856	5.73990047	5.579456312	5.262098998	4.423332181	3.452049034	5.368327486	4.240752274	5.257752793	3.904397177	4.830996832	5.286148412	4.610587386	3.558644996	3.57764706	4.57478818	4.734593641	5.232483623	3.669113498	4.967522016	4.31453132	4.060953171	5.065350125	3.537364771	4.490285145	4.103838649	3.973371128	3.717721135	4.845107485	5.766979579	4.525316845	5.586947678	4.824825211	4.597742879	4.528723247	4.860704246	5.596832358
LHFPL2	3.070041675	3.243190715	2.979717943	2.984178842	3.42523412	3.512230828	3.73859925	3.873978573	2.911956054	3.545769883	3.485587751	3.092941332	3.763330995	4.052633621	3.375185602	3.279562678	3.195479078	3.494842338	3.546650555	3.553013783	3.624191679	3.595549602	3.093626549	3.34309408	3.280338113	3.632191721	3.788630943	3.363072583	3.211322692	3.109161025	3.551503383	3.031087691	3.624958579	3.546055993	3.035853702	3.704677791	3.749429466	3.581812915	3.232737367	3.891073095	2.832241975	2.690778279	3.436804973	3.106715152	4.839152485	5.131888535	5.05161769	4.810639316	4.648200483
LHFPL6	4.69433545	4.584392132	4.857815367	4.426095147	4.707271646	5.308756295	5.045991337	5.132246907	4.834149131	5.15031474	5.04804364	4.496792852	4.928046828	5.163295166	5.132340838	5.030871825	4.69636468	4.806807035	4.917982758	4.921059953	4.941303646	5.245569917	4.64623761	5.120959452	4.48011995	4.843020816	4.681775865	4.886079242	4.905827572	4.867207515	4.836379069	4.965295204	4.881484197	4.793044236	5.213122028	4.95181482	4.765019368	5.012525684	5.147765326	5.409417697	4.949132943	4.656097191	5.231637914	5.568220389	6.334318195	6.142051829	6.01781011	5.950851006	5.564431038
TNK2	3.719991498	3.975825267	3.879374257	3.505982225	3.69008147	4.333631991	4.454583448	4.204578149	3.548284983	4.208242015	4.363524311	3.887282553	4.194453185	3.420141661	3.452711268	3.561592741	3.688653362	4.425547558	3.354194044	4.11173212	3.462456377	4.352021294	3.797888616	3.626285608	3.696779342	4.345178077	4.347628168	4.144699379	4.020783314	3.516038348	4.334035163	3.783626486	4.125191319	4.043752077	3.714116511	4.382953298	3.974343344	4.297896265	4.349233415	4.497386876	3.571668851	3.436940158	4.086218808	3.640788139	6.01828867	6.323451256	6.328516627	5.824516531	5.670340669
ALYREF	4.40248481	3.866574517	4.115207899	4.306630214	4.63813002	3.923462222	3.729991408	4.13675155	4.534518581	4.070470789	4.300241173	3.808143319	3.690845754	5.629998332	4.810265324	4.680338083	3.762854971	4.157896124	5.084457558	4.642807954	4.575581106	4.041022664	4.56658263	4.578878258	4.035206816	3.826935088	3.52937761	4.555703566	3.931247327	5.069934628	3.742313062	4.404603522	3.94514059	3.5702116	4.315540291	3.797549493	4.415155244	3.478554914	4.186268738	4.080413553	4.284861129	4.42669175	4.5513671	4.505289503	4.915476653	5.733275632	5.299408589	5.086126909	5.134797992
CDK4	5.993230997	5.917405365	5.696497322	6.46437389	6.139484227	4.703985874	4.457389309	5.060684951	6.267459119	5.041028398	5.000750127	5.885161064	4.415481057	6.911760533	6.716351198	6.856825574	5.406535115	5.061698149	7.060319665	5.727302611	6.657374498	5.335734824	5.9844408	6.15719638	5.713567194	5.094479965	4.949068562	5.896506066	5.36662142	6.904742545	4.950789402	6.174495633	5.330827972	5.623189273	6.129316162	4.394462611	5.946920651	5.534026273	5.037943443	5.071199754	6.048985348	6.570895276	6.12481678	6.615046327	5.694074906	5.3992638	5.159822966	5.42667728	6.249012858
TXNDC9	5.464913764	5.281582073	5.031820879	3.951113914	5.239416515	3.338727873	4.250046503	4.358384483	4.482215379	4.771659906	4.533372995	5.543493475	4.0098816	5.625129967	4.965563199	5.019983039	5.942682231	4.22607105	5.847312268	5.152706029	4.974739684	5.584791548	6.413879059	5.162235087	5.367453239	5.292167253	4.333932363	5.223517051	4.244906433	5.15398283	4.227531667	5.373417329	5.295758764	4.929985111	5.547977031	4.166700765	5.393777334	4.745992717	4.631625496	4.635837176	5.357023753	5.465229047	5.44181952	5.044986618	5.36264543	5.281254482	5.890448832	5.521013932	6.338479175
CCDC182	2.947810032	3.61765323	3.045841986	2.915078259	2.634157664	3.303128043	4.170455557	3.654743824	2.87069475	3.782996636	3.698268199	3.086847986	4.094646986	2.427809798	2.565673008	2.675308548	2.680162928	3.268858671	2.051158499	3.405932457	2.450999297	3.192554724	2.6103981	2.917681218	3.677480453	3.657101961	3.620979501	3.195171382	3.087317757	2.760791348	3.500844856	3.191106719	4.140598138	2.978149638	2.782028404	3.479036238	2.734769182	3.047738686	2.9339353	4.040237448	2.854990615	2.371269724	3.568343309	2.413012986	4.981693877	5.606230455	5.686347405	5.271749061	5.252144482
LY6L	3.73954428	3.973237265	3.881295055	3.578163323	3.441247607	4.850650854	4.121718608	4.530250714	2.848085048	4.484534704	4.544656931	3.812807902	4.337145359	3.289617925	3.270306911	3.347346105	3.825100024	4.154802061	3.775515423	4.013656055	3.616898514	4.281638677	3.332973165	3.842588734	3.816885117	4.386650289	4.598318438	3.985162439	4.288838191	3.803904737	4.404965664	3.804906995	4.10675941	4.444881791	3.477884321	4.406076912	3.857198573	4.177122672	4.426641978	4.711865408	3.527284524	3.183327494	3.955616624	3.555745212	5.399946145	6.227090628	6.233508558	5.420890496	5.405257887
MEI4	2.791322665	2.38972773	3.203409006	2.508347561	2.111899419	2.973642595	2.465760871	1.907438072	2.96612722	2.428776325	2.420813015	2.540129376	2.286397001	2.136182906	3.033845873	2.64479154	2.720099485	2.986993876	3.058754727	2.217798178	2.634613196	1.742793754	1.754095259	1.946038098	2.544267523	2.504786497	2.317474032	2.06266961	1.821864692	3.19996524	2.332513604	2.273926442	3.208267511	2.489109448	1.879478297	2.048147197	2.493878574	2.22509866	2.350704854	1.939682376	2.549968714	2.291802783	2.42998417	2.740612903	2.811945655	3.274548858	3.109779378	2.762260061	3.0789104
ARMH2	0.67713042	1.636611834	1.54159648	0.937371544	0.988482426	1.874056306	1.756969128	1.815230508	0.985038559	2.350264577	1.441286853	2.1677942	1.803653125	0.691104635	0.81887447	1.031323893	1.730726646	1.993092744	1.051492934	1.32463075	0.685340054	1.500935455	1.161654524	1.101232809	1.255552215	1.342517434	1.48781132	1.637629506	1.347465768	0.802648816	1.308269121	1.580033744	1.964742788	1.734737352	0.880371975	2.194267316	1.574743338	1.748764771	1.347988253	1.893768525	0.90591572	0.768680287	1.175711424	1.002158393	2.083037395	2.329117357	2.139121908	2.06670244	2.491498563
HSFX3	2.522555926	1.818214186	3.384907985	0.901954459	1.604888909	4.546929954	1.038139333	2.480780785	0.807911107	1.379776298	2.474721207	3.638744854	2.299932877	0.627951063	1.220011995	1.167341872	1.719345689	4.215661147	2.756220126	3.184382843	1.861387722	2.433641848	1.02124204	1.260773739	3.099624954	4.603056524	4.094273159	2.079249164	2.605050924	2.042730777	2.428184249	2.903982192	3.168743457	2.364022192	1.332322195	3.526554712	2.636493202	1.551111178	2.045249519	1.09292077	1.030656874	1.843726646	1.375226025	1.354063103	3.904886445	2.373242179	3.270025146	2.900909984	3.797684339
CFAP97D2	2.865942222	2.923601414	2.885444522	2.454095058	2.469598974	3.849420217	3.60942385	3.546868726	2.416369978	3.317511963	3.207993742	2.72552203	3.611341518	2.433407697	2.47428749	2.456919578	2.819921776	3.520460838	2.320842246	3.045887532	2.369766375	3.242418491	2.530668513	2.751956628	2.769727849	3.058577389	3.022676533	3.250306427	3.477001055	2.412035287	3.618593495	3.122001408	2.982678182	3.260272781	2.934121615	3.540368136	3.08656974	3.311054188	3.222853521	3.426319529	2.729561137	2.631282308	3.174284933	2.470757284	5.511919703	5.742418919	5.633555553	5.249253536	5.013721205
TEX52	1.443459477	2.511682535	2.378444264	2.09157807	1.777293064	2.268121694	2.622211179	2.465433087	2.149800032	2.595126644	2.570902409	2.386856975	3.490357985	1.386638958	1.254020174	1.367687339	1.540237834	2.742545974	1.268703436	2.589165483	1.769273248	2.024835162	1.969643798	1.941540745	2.400210403	2.801216527	2.934354441	2.306357327	1.893604365	1.484377371	3.193957816	2.48481138	2.650303849	2.44172561	1.999157945	2.966142937	2.310298832	2.678388399	2.679718449	2.736113159	1.817808815	1.411331895	2.510277482	1.856730242	4.20690937	4.677399269	4.793460519	4.347357881	4.083031884
TEX51	2.376316733	2.945365965	2.857821949	2.562927926	1.87127245	3.032048321	3.022852404	2.836197223	1.959605391	3.531287573	2.912599274	2.717587163	3.120377936	1.763180495	1.8522235	2.291033309	2.638276627	2.937344821	2.045139056	2.872922387	2.081621663	2.557438149	2.837370024	2.251013279	2.37523003	2.858588013	3.340645054	2.825471883	2.576815532	2.091410709	3.057659003	2.547012503	3.264008495	3.110377747	2.531486136	3.307501142	2.602548477	2.775633919	2.948552422	2.886189006	2.627821502	2.176913981	2.63875862	1.909411047	5.137005738	5.19332846	5.134553569	4.58672436	4.526280027
LITAFD	3.616850873	4.283444098	3.829460645	2.926616467	2.995586671	5.00411701	4.052628512	4.263203838	3.077232002	4.638775069	4.729033222	3.924434572	4.637391745	2.833326351	2.637261162	3.050314065	3.72643934	4.474874366	2.866902089	4.082133526	2.865595452	3.861973667	3.593512437	3.541303005	3.926863997	4.041755819	4.412626331	4.129421709	3.855389277	3.244075318	4.018127446	3.969898351	4.674479777	4.491379974	3.325794677	4.338809136	4.299642108	4.179971388	4.171225691	4.321912152	3.377688727	2.812612462	3.824882382	2.945465104	6.650047661	6.92843659	6.467486893	6.151856861	6.259700593
RNF41	3.574854513	3.424470919	3.408522299	3.944834838	3.862252718	3.676262415	3.532207708	3.619452395	3.737670935	3.390064021	3.624262954	3.388995415	3.500244635	4.068892067	4.253820219	4.042908602	3.519919605	3.653706865	4.070461538	3.573835969	4.120221564	3.448264025	3.517643896	3.572691923	3.516799759	3.472556196	3.378190324	3.40671781	3.631478787	3.859484365	3.640151831	3.359915122	3.475113087	3.680525724	3.452428617	3.557380677	3.592105418	3.404072531	3.701962341	3.342116257	3.592910103	3.910535617	3.459292319	3.989388343	4.685292907	4.936509198	4.920185837	4.53632459	4.467020369
TSHZ1	3.894479823	4.09114451	3.849623624	4.625176221	4.531959656	2.757345367	2.953582381	2.936194536	4.21969286	4.111295123	3.441396652	3.326327358	2.891822365	3.840782314	3.990110234	4.010248819	4.304271793	3.145844353	4.011247449	3.707103437	4.006420016	3.046024268	4.490013964	4.190328145	3.657170338	3.362879437	3.355676313	4.632123893	3.206179614	4.125062713	3.290318791	3.889112503	3.952845524	3.603818249	3.967310712	3.25312293	3.871844701	3.791374972	3.105355882	2.850291108	3.959038564	4.424817424	3.620697036	3.843700755	4.27843713	4.80575239	4.407019912	4.317260769	4.007901912
ALG3	5.228550763	5.388583877	4.901890784	5.239643256	5.804015142	5.881513308	5.296909235	5.080449218	5.506183077	5.164852446	4.730897616	4.967216626	4.808330017	5.780198032	6.000720748	5.783822527	5.096319046	5.050590934	5.683876444	4.904389643	5.602881331	4.792760668	4.939410852	5.195088205	5.216948524	4.746620442	4.700534607	5.21941439	4.602475448	5.590351212	5.027582812	5.140853727	4.784956996	5.103071909	4.92532027	5.186509265	5.203594766	4.634084429	4.983483937	5.035419672	5.119431627	5.535136369	5.229203626	5.389067927	5.902958495	6.127084411	6.317520757	5.673863472	5.632276922
PRMT3	2.398568987	2.444950674	2.540220204	2.111778459	2.142641477	2.253290578	2.208380297	2.122764457	2.472830376	2.3945333	2.23358788	2.609966865	2.325683855	2.703564677	2.488958375	2.45357707	2.41175164	2.338356759	2.788359747	2.661409601	2.335611661	2.281622961	2.451037359	2.57035306	2.509052141	2.463707409	2.552729328	2.053674038	1.944925942	2.344176542	2.250322243	2.443149234	2.343954228	2.257959866	2.381989885	2.253791312	2.537191857	2.358710871	2.147384153	2.017121698	2.44233728	2.458848649	2.232379202	2.447931146	2.87465096	3.030502656	3.03913816	3.010906465	3.132180501
PSME3	4.405040133	4.005401322	3.894774152	4.947343067	5.319110882	3.950874041	4.111731112	4.065151389	4.802488306	3.710999506	3.72984489	3.956934929	3.32500536	5.628693957	5.409642535	5.400096026	4.221690084	3.521042426	5.220919252	3.86377423	5.305050536	3.803569151	4.181088045	4.534621346	4.316905187	3.92201918	3.954525926	3.987328121	4.341790212	4.963633676	3.371876392	4.358047538	3.773639752	4.021998361	4.535678438	3.674805533	3.879141911	3.949050399	3.519202989	3.760135724	4.703958201	5.282811829	4.128255378	5.450168041	4.142906327	4.152146936	4.506257889	4.705612725	5.479907348
MPHOSPH9	3.77165225	3.480011268	3.542797521	3.265860772	3.138700408	3.033961243	3.375443826	3.0783774	3.541545305	3.666081002	3.347695949	4.059463694	3.135183427	3.300086427	3.187013491	3.277707582	3.480561371	3.107825435	3.660215824	3.303070474	3.343810573	3.152532655	3.53163623	3.320057164	3.564239038	3.222442368	3.134462464	3.231606614	3.546072073	3.354795976	3.174887719	3.347545366	3.294635748	3.511665224	3.163715724	2.860576442	3.218954682	3.662531242	3.198062958	2.700069692	3.641687743	3.713057923	3.28575697	3.057529278	3.126573271	3.16485358	3.140484353	3.150247441	3.574541439
MPHOSPH10	3.900765354	3.535806368	3.692272391	4.118143336	4.002540723	3.57854094	3.377398159	3.10928407	4.22988435	3.376392291	3.596857897	3.880149696	3.184077054	4.594471374	4.444579763	4.365186712	4.019580622	3.155345797	4.199410779	3.375560529	4.26949703	3.273563743	3.926401923	4.063373256	3.78641179	3.236985745	3.114146745	3.720014172	3.467275094	4.127248607	3.555509106	3.656724417	3.578020727	3.272545383	3.795490625	3.336682852	3.60308556	3.263113794	3.377883452	3.767962753	4.354620694	4.463553941	3.645313401	4.316689507	5.417508964	4.855193849	4.213125535	6.599983446	6.758125807
ADAM10	4.597399569	4.361353705	4.33765252	5.360283037	5.635271495	3.584380773	3.834440928	4.087025602	5.137033566	3.685978092	3.774358374	4.536486673	3.868710948	5.495153237	5.742707007	5.384818663	4.789677636	3.26231164	5.252324684	4.304148085	5.643478516	4.358015389	4.909148844	5.057915985	4.629260312	3.900099701	3.610401383	4.316778497	4.583102511	5.227149705	3.462542993	4.622076308	4.084400755	4.215312794	4.720820527	3.907073253	4.248052779	4.246861579	4.27856347	4.060827693	5.130892321	5.373915143	4.54274299	6.139083495	4.821548607	4.292857279	4.386002562	5.435699716	5.953079684
CDK5	4.764403791	4.85416761	4.228161826	5.102841188	5.084131611	4.569666267	4.229834038	4.662241089	4.928523603	4.268138162	4.311656182	4.298927667	4.353632752	5.429299806	5.242623638	5.390013694	4.668928586	4.299707783	5.273306924	4.330928539	5.302019707	4.145254637	4.342591145	4.701097773	4.636957505	4.223508879	4.206883322	4.576872571	4.598227676	5.36467849	4.070421154	4.68817396	4.008396858	4.406027423	4.689875046	4.0776333	4.627931077	4.29039556	4.388283911	4.394003782	4.4391483	5.231160333	4.510755183	4.952400397	5.179937599	5.344034428	5.508749469	5.016988508	4.993747748
MPHOSPH6	2.837556089	3.257160706	2.873518897	2.651294109	3.190473671	2.788733572	2.627949322	2.339557213	3.394809441	2.843551413	2.55036195	2.642205509	2.764676003	4.168047077	3.367372639	3.190442565	3.350982435	3.613620601	3.553762256	2.656754949	3.118798582	3.0660299	3.225211875	2.77330415	3.098919747	2.168215505	2.514096066	3.235580373	1.914298332	3.243515291	2.903904745	3.115316657	2.409532126	3.012740658	3.222581441	2.474530618	2.913966979	2.213639476	1.941643805	2.79909039	2.695150197	3.029167115	2.724244952	3.244731616	3.14037959	3.243929236	3.149600361	3.613557147	3.394381533
NME6	3.602799376	3.538385013	3.509775967	3.846376692	3.630067386	4.047005709	3.945994555	3.947094245	3.571256363	3.776696506	3.532527505	3.419090399	4.110478281	3.757016573	3.871748555	3.779445838	3.711012995	3.674239107	3.495305444	3.602572952	3.828563895	3.624964596	3.792383094	3.667277571	3.249231051	3.819956583	3.224005945	3.735624897	3.339939307	3.436730518	3.625574155	3.560564213	3.759402502	3.526969102	3.547994102	3.78474178	3.808291381	3.692979679	3.671869554	4.103155408	3.528176869	3.599209138	3.671802684	3.771445501	5.235922598	5.516828669	5.537756351	5.091866469	4.991708336
DHRS2	2.841519062	2.928957531	3.017513075	2.683059714	2.456853111	3.327994754	3.251702052	3.467994821	2.619533904	3.461339121	3.65032264	3.214022998	3.567369306	2.629068006	2.640796083	2.713898001	2.804013119	3.406454272	2.480896954	3.067740944	2.578779117	3.272228405	2.673096759	2.675661304	2.713203969	3.137115437	3.251001953	2.93800725	3.184691591	2.600012199	3.200896769	2.778979457	3.318441311	3.389739656	2.900498736	3.136519894	3.167680434	3.525452536	3.505341821	3.334748148	2.678968769	2.500658992	3.012249134	2.439613907	5.768389403	6.001408495	5.912862563	5.527271016	5.111317368
CALCRL	3.820924674	3.761858244	3.826001018	3.784790943	3.722133741	3.604783485	3.141519219	3.459037115	4.350835424	3.049702385	3.805292869	4.143794688	3.274687041	4.028931975	4.73456587	4.386312396	4.065521617	3.822466314	4.862258929	3.489082514	4.50947746	3.97579151	4.099482342	3.834682245	3.953476452	3.515104531	3.057168753	4.007996384	3.675527331	4.482760157	3.008391832	4.168898464	3.416256681	3.488926877	4.139353495	3.002169864	3.462218708	3.339644073	3.433615477	3.833491373	4.316835104	4.204408343	3.471517312	4.97252265	4.031474937	3.48969032	3.498958011	4.391027967	3.751368618
NUTF2	6.294293217	6.291244192	6.028827855	6.872468609	7.064858562	4.616077413	5.519745152	5.512753977	6.587146707	5.219780986	5.78446279	6.195149614	5.55471947	7.581677548	7.457001779	7.235977977	6.077682387	5.445749033	7.110244439	6.451584611	7.07997356	5.469223037	6.281583844	6.872971581	6.203822627	5.106272149	5.457999482	5.675624312	5.464313443	7.286796173	5.452796534	6.371402772	5.315700108	6.250993231	6.442550955	5.176310222	6.312938043	5.527280586	5.517347504	5.858245389	5.853472275	6.596901641	6.499181538	7.006411584	5.750219347	6.153969485	6.082030799	5.643301959	5.641568527
MPZL2	3.605997978	3.593128019	3.436387017	3.455014304	4.546135257	3.23798188	3.329096898	3.948168766	4.229995137	3.37646189	2.831834517	3.632314626	3.201896634	3.879761263	4.152627497	3.817866621	3.665571047	3.493298204	4.227837544	3.22671595	4.143222683	3.228655035	3.868297221	3.790282263	3.435264409	3.437559996	3.546307562	3.521233547	2.959834401	4.414807379	3.408092089	3.503926895	3.426795437	3.167748748	3.787459381	3.440688936	3.553509063	3.264154281	3.581881897	3.859798768	3.230037474	3.621790501	3.673522146	4.407767987	5.88422776	5.134934868	5.149792984	5.331038477	6.19490044
TRIM13	5.764901485	5.095150594	5.321372354	4.714794731	5.064733692	4.195582684	4.132107927	4.852155815	5.180927916	4.478061407	4.768223209	5.6730741	3.960733314	5.175702479	5.163713885	5.321881664	4.938507063	3.998497803	5.12169036	4.737479219	5.381907513	4.447297151	5.019544843	4.827198381	5.348439773	4.136819639	4.573387847	4.683849114	4.897448497	5.154188707	4.398816903	5.260955458	4.625076614	5.034506883	4.830119644	4.017259324	4.64363639	4.61557565	4.516450245	4.652837019	4.821178268	5.408019279	4.919351496	4.822746103	4.694116274	4.731475425	4.64640084	4.837820064	4.927359601
PATJ	5.807597449	5.474928101	5.561758781	6.722808802	5.853249833	4.018990892	4.377206803	4.202925435	6.481790137	4.85432206	4.715291277	5.65373777	3.859011006	5.15101185	5.988378512	6.108522147	5.779986862	3.699949132	5.751728923	5.104396532	6.139399864	4.280040697	5.577732409	5.541478082	5.363688514	4.790720646	4.724564224	5.057698108	5.927686147	5.673439411	4.889277595	5.259772386	4.736411163	5.038358576	5.755623913	3.95245934	4.986123948	4.914769579	4.835499641	4.246168381	6.362756717	6.296748276	5.219313581	6.070057007	4.66518458	4.403979127	4.453461901	5.106409639	6.052896243
USPL1	4.121474255	3.718159154	4.060326363	3.595039771	3.436714066	3.652782854	3.570139868	3.941112299	3.78643774	4.135702054	3.987709481	4.187090824	4.005622036	4.013166172	3.701927257	3.48091705	4.167858012	3.783077505	3.96687265	3.734098969	3.340705535	4.163230302	4.42776567	3.960652562	4.040603557	3.672769158	3.315727184	3.804993241	3.485810085	3.822655066	3.733798223	4.07616569	3.361452114	3.815855848	4.09915484	3.532793374	3.674846528	4.060790222	3.854873812	3.694777467	4.128538178	3.908329964	4.081749976	3.680175548	3.294609457	3.666524609	3.731022106	3.682055678	3.52118124
EIF1	8.355249378	8.405698378	8.362117766	7.91879618	7.603634456	5.424835583	7.170107932	7.480956916	8.005602706	8.170779442	7.641839278	8.51131583	7.083872272	8.306742823	7.953708733	7.872857291	7.934601952	6.096477674	8.515685698	8.197467103	8.249499526	8.401363124	8.3531368	8.376263166	8.596160279	7.578226577	7.399657185	8.224694791	7.760440955	8.349245849	7.073341727	8.554826132	7.551385711	8.380843992	8.424541903	7.408950392	8.552091663	7.993730311	7.822680605	7.640346022	8.36707133	8.527902419	8.689926522	8.077195785	8.937643147	8.000866233	6.179632497	8.638337197	8.730699183
CDK6	2.862238791	2.810600964	2.866270222	2.833256831	3.294010123	3.573460555	3.089735895	3.107760823	3.223583892	3.152333342	3.298057696	3.007283827	3.32969833	3.612864271	3.647451496	3.545345724	3.004740311	3.082029425	3.325742932	3.193156269	3.413342959	2.912124842	3.034401201	2.981627739	3.198581001	3.558538147	3.308137244	2.976202141	2.935113643	3.132546789	3.887257294	2.979058044	2.981924079	3.35962108	3.015148261	3.230700769	3.12882295	3.159521104	3.120533028	3.661524621	2.953496323	3.175515151	3.02581571	3.334166348	4.568064331	4.429816028	4.436254526	4.651184059	4.137430529
TOPORS	4.030373099	4.161931447	4.011744533	3.307404672	3.374645613	3.612946774	3.736881642	3.662284108	3.269222311	4.166842339	4.032575083	4.129752368	3.764426838	3.344089701	3.163399048	3.194026933	4.391390152	3.748879182	3.805733272	3.917724868	3.430035919	4.254619099	4.23446886	3.253868887	4.238922086	4.19816023	3.856007003	3.528535378	3.760524242	3.510166783	3.406381437	3.913413258	4.433933825	3.903286053	3.66946514	3.413208513	3.492913572	3.679815601	3.972627149	4.059895243	4.042749104	3.813863408	3.844278272	3.522329766	4.162133823	4.362529377	3.808757422	4.082727897	4.021967118
FLOT1	5.441409556	5.378666734	5.439259126	5.665799328	6.062806243	4.396077968	5.179785911	5.111857458	5.383791563	4.893636132	4.91236551	5.35257283	4.612524376	6.252915725	6.284614146	5.684554718	5.624469258	4.553264837	5.928882095	5.015477384	5.909539547	5.118869756	5.690396792	5.351490245	5.437253691	4.477154327	4.450256132	5.267402813	5.014947129	5.695280423	4.711186923	5.37386559	5.03466976	4.94017335	5.646777103	4.590579268	5.303272531	5.274028642	5.043563786	4.995968457	5.385099378	5.652957113	5.532357523	5.982240923	5.893905872	6.046248252	6.068766787	5.897122101	6.056985788
DDX39A	4.268072536	4.290720641	4.467165694	4.0819042	4.613685647	3.726211262	3.798638465	4.090187244	4.349302796	3.631401264	4.252172083	4.258691213	4.287965625	5.264469729	4.582535931	4.553491318	3.83920368	3.858689731	4.660708305	4.166603791	4.759023346	4.080031071	4.150466006	4.355764886	4.374139065	4.121674509	3.746648295	4.240910624	4.099434571	4.749017713	3.948011921	4.399477155	3.744691854	3.814759387	4.399102438	4.168530359	4.336745988	4.30060336	4.15427228	4.044983735	4.112370243	4.27516342	4.567837926	4.331389387	5.066687131	5.403632521	5.600205938	5.095952226	4.510590801
PSMD14	5.144626164	4.38154334	4.156902041	5.000623862	5.261434207	3.34475903	3.181492909	3.465833203	4.97960689	3.15850622	3.437593611	4.58678131	3.210244278	6.040266329	5.562109996	5.652515007	4.627099381	2.700721374	5.680132885	4.289140552	5.672580827	4.290289467	5.050269868	4.79058834	4.412665802	3.380584263	3.325647875	4.229134901	3.956830512	5.041313085	3.07120541	4.478575209	3.072085954	3.503975485	4.882832892	3.20028248	4.134251398	3.18902021	3.66810738	2.782828513	5.576796292	5.549647853	4.413366297	5.367268259	6.242826536	4.640467554	4.804478067	6.841622338	7.946566707
SSX3	1.504010593	1.799077777	1.241189368	0.88658425	0.668131058	2.502771163	1.934911906	1.689674334	0.799891112	1.867902395	2.046886652	1.591796016	2.267515169	0.723544533	0.639897191	0.744010568	0.925339337	1.755680693	0.752672475	1.485309875	0.78266584	1.184563199	0.778601199	1.006306679	0.951167113	2.119515674	2.010400575	1.586977825	1.205187861	0.917059105	2.03917005	1.080272159	1.781559192	1.22562686	0.880137762	1.837077194	1.514141699	1.260780153	2.047096515	1.367895429	0.884353205	0.732327656	0.911666764	0.774892416	2.720525405	2.695182083	2.723380035	2.830679235	2.848374085
OLIG2	2.799730394	3.53875547	2.835955701	2.920232049	2.646939002	3.534734966	3.749190984	3.487634764	2.447506294	3.730087193	3.544995323	3.442312896	3.661836283	2.35249753	2.615172448	2.378109664	2.732917503	3.853928166	2.287940123	3.355102453	2.508056435	3.2582233	2.998388933	2.788311324	2.922157939	3.46701799	3.405697256	3.005706275	3.085011088	2.54085226	3.213916922	3.005074177	3.051879744	3.115021444	2.89033722	3.99628276	3.165422332	3.502785515	3.07780928	3.273373012	2.799680938	2.251247214	3.163105018	2.567814428	5.100129393	5.703057061	5.386767055	4.699235931	4.890288644
AK6	6.050412994	5.563509526	5.84915838	5.531956136	5.129611334	2.495042015	3.452027175	3.560963055	5.291671409	4.157894566	4.087676104	5.941328908	3.463394519	5.698683531	6.185408307	5.706111708	5.711210555	3.756388866	5.95605216	4.660054406	5.591318754	3.779180122	6.389982512	5.972505814	6.215282029	3.942371051	4.295402635	4.926926863	4.634893119	5.813235721	3.000588106	5.668850676	4.408182909	5.502566589	5.881158017	2.861593195	6.169577413	4.457114542	4.465933179	4.087958085	6.24041774	6.240502787	5.899844847	6.240134583	7.988206014	9.036200044	8.929149194	8.452909879	9.297115779
PRG4	1.775265828	2.067055907	2.436586348	1.579942804	1.433260661	2.567150482	2.287923945	2.234735922	1.645717264	2.358529795	2.437751941	2.215232358	2.760597687	1.699240863	1.581738343	1.613897168	1.87451263	2.55481976	2.18527161	2.22030361	2.802399212	2.140807206	1.941855528	1.751530188	2.076809194	2.254913706	2.546912245	1.947704789	2.006663859	1.622387646	2.700969165	1.86524344	2.669561962	2.388601467	1.768257731	2.728487483	2.027748254	2.227477318	2.294733368	2.691857481	1.793464009	1.502003042	1.91869631	1.377264994	3.802708765	3.641247434	3.59664951	4.123307405	3.468711342
CTDSPL	5.31522186	5.041371352	4.861887982	5.921317871	5.846576502	3.901192782	4.24919791	4.377818154	5.617206538	4.575653935	4.374223427	4.839443214	3.813822681	5.357712042	5.992394847	5.823413149	4.849678468	4.813847118	6.266692652	4.580923526	5.685593426	4.562206903	5.094109254	5.828391463	5.036008616	3.783461406	4.28053014	4.513936726	5.084693179	5.766706506	4.489312054	5.022641991	4.656373967	4.695960304	5.134249479	3.945741697	4.637958412	4.881879816	4.798654263	3.890984149	5.544725932	5.555955786	4.503684651	5.562222992	6.64017542	5.666693456	5.688918088	6.127903829	5.84439404
ANGPTL7	3.227699373	2.837796848	2.97557176	2.498968067	2.466134892	3.460147946	3.334290083	3.54434735	2.804413578	3.119881802	3.132496587	3.001299742	3.537723416	2.988667258	2.625492217	2.726985965	2.621764024	3.611825635	2.564305496	2.997557915	2.471653978	3.230067517	2.616180091	2.969580621	3.29524456	3.087466866	2.930281857	2.969504958	2.839338095	2.673730591	3.503479434	2.768761714	3.640595304	2.980224011	2.776864012	3.514314445	3.096581288	3.13828766	2.812755695	3.6784492	2.60870287	2.348576283	2.858422857	2.806123506	4.569902264	4.983783754	5.119237062	4.695517534	4.548828634
KLRG1	2.007661494	2.35979175	2.353706151	1.832596705	2.189410662	2.467150693	2.292177465	2.609185046	1.935473946	2.64131211	1.976764235	2.411653473	2.25576369	2.191070445	1.806034652	1.800719736	2.120496641	2.418272199	1.849521985	1.864401058	1.750299791	2.766720882	2.373757198	2.032688236	2.394242692	2.307516471	2.395047312	2.521173266	2.306342244	1.9093956	2.312270962	2.363537769	2.425055732	2.165553242	1.629119276	2.543325633	2.389948839	2.288234445	2.542776179	2.048913433	2.165337669	1.708125859	2.177601272	1.857228301	3.558324081	3.21838388	3.375160988	3.746801474	3.647360575
CDK7	4.466176358	4.788825334	4.604842012	4.616591818	4.519939628	4.005962317	4.595730164	4.023556983	4.272434401	4.669210472	4.050236326	4.573242716	3.769707913	4.72912693	4.431971179	4.578230029	4.548592791	3.481357005	4.87317316	3.923034398	4.501806834	4.159691713	4.654037146	4.348694136	4.566241534	4.114302922	3.946914331	4.605953945	3.831692587	4.593967083	3.963242464	4.440126877	4.097970093	4.731336039	4.436895142	4.226930362	4.633143867	4.290286314	4.146360155	3.953552813	4.486703981	4.758347506	4.588785887	4.334808189	4.728331438	4.5878131	4.486066871	4.525778634	5.032174502
GDF11	2.902603704	3.063066022	3.358203578	2.497086126	2.551979068	3.406543396	3.811110213	3.803559027	2.611653375	3.459316298	3.13818482	3.038188026	2.478715366	2.923632678	3.033033189	2.917834969	2.675806781	3.236596414	2.894353504	3.127076411	2.750667484	3.212844241	2.796443795	3.458774128	3.166703455	3.681789689	3.423463718	2.775135547	3.163582694	2.741676631	3.317823661	3.221122645	2.947039496	3.743986222	3.048453438	3.710445969	3.522876429	3.099914362	3.566587721	3.726370073	2.706188569	2.681274917	3.508502164	2.849602393	5.108606979	5.293993362	5.091693636	4.692619767	4.149609722
TRIB1	4.52748139	4.178692772	4.434986167	4.063319281	5.008287787	4.014991253	4.11132644	4.289987825	4.549621029	4.083423637	4.208736188	3.923941242	4.184619902	5.185613959	5.031779137	4.732723005	4.2836115	3.958818863	5.517062876	3.960622566	4.934393604	4.107051659	4.622927202	4.481961545	4.416947208	3.89699215	3.854257199	4.175617434	3.946946706	4.933090778	3.725695	4.404078726	4.163291781	4.089741102	4.263435964	3.751354516	4.528822185	4.108679838	4.333903379	4.025602081	4.367792885	4.385125202	4.154383136	4.749518457	4.979918682	5.267356445	5.513699954	4.946558181	5.081199851
GPA33	2.478430881	2.332956047	2.45812733	1.932945638	1.903558721	3.043056982	3.038449345	3.020493891	1.960205214	2.704393982	2.856835088	2.211700523	3.123089782	1.908167706	1.80912786	1.822912752	2.196705669	3.25401594	2.100585787	2.3215452	1.87629753	2.642374487	2.465226349	2.211222851	2.18447026	2.995337459	2.899497163	2.668407392	2.495551252	1.969738658	2.982814885	2.531807774	2.794226344	2.63278047	2.220081496	3.00789216	2.534569481	2.756396882	3.019437867	2.729157484	2.003017775	1.875082483	2.291192921	1.626374165	4.86509689	5.114012541	5.074953855	4.685025624	4.515442336
ZNF443	2.205057112	2.789086834	2.471299989	1.92757492	1.964604861	2.429150608	2.392936971	2.662376843	2.315815974	2.956021907	2.84149003	2.490587278	2.574308385	2.027731004	2.171302261	1.925296678	2.900949499	2.786963312	2.06677785	2.388537313	2.026324476	2.536996172	2.540299089	2.340709421	2.818702689	2.920169087	2.157172453	2.491854279	2.546335227	2.316662815	2.708354328	2.378100255	3.073894615	2.869661498	2.449933644	2.415070614	2.40153659	2.912540004	2.814470321	2.804135473	2.456556413	2.46024224	2.475585914	2.047976595	4.105067556	4.60619092	4.509978205	4.019301366	3.958173053
CD96	2.238927536	2.719577227	2.969523515	1.823968378	2.56888355	3.463102106	3.029766604	3.085146544	2.044333886	2.637419634	2.699076344	2.676180265	3.041800839	2.68825117	2.409837728	1.950601828	2.741608202	2.853954995	2.613821649	2.608520223	2.311500655	3.566907694	3.089244744	3.188328007	2.600449293	2.885992863	2.772651012	2.924304983	3.113520186	2.165945196	2.97489891	3.004556473	2.898758783	2.803136198	2.613079372	3.299507121	2.563498676	2.937174442	2.753923573	2.754287316	2.237734953	1.709706722	3.951521168	2.669738831	4.036853886	4.191199503	4.321808005	4.02583247	4.013852581
PLIN3	2.927823902	3.248609408	3.167856769	2.945326598	3.179182048	3.214011712	3.175820385	3.516505477	2.868761731	3.527274476	3.496297089	3.476318873	3.732357889	3.617029769	3.103287442	3.394046347	3.140911459	3.334155611	3.215879733	3.256764708	3.155327373	3.664851349	3.096605404	3.132609436	2.992840756	3.439724809	3.477851006	3.2857546	3.033061071	2.954102498	3.408665453	3.197487091	3.36118419	3.46965836	3.133768962	3.776153399	3.276240091	3.385351706	3.421869056	3.469727347	2.891799409	2.96836711	3.303219972	3.085620887	4.795235676	5.386698484	5.413208619	4.847116078	4.937114696
MFSD10	4.634217685	4.80656616	4.705926419	4.493847894	5.022333567	4.999703184	5.082141287	5.186088778	4.574217999	4.906451346	4.941512696	4.766990558	5.153354835	4.673197017	4.703409495	4.743446994	4.774408658	5.342911824	4.678651215	4.967923626	4.609061534	5.013595555	4.628285417	4.719497629	4.597105468	5.10651617	5.102453665	4.902180872	4.890863781	4.483284125	5.15237034	4.702669378	4.864596007	4.988455512	4.526666053	5.326510283	4.744383985	5.107238534	5.057487997	5.268291873	4.524608569	4.415267419	4.855082279	4.695442154	6.50161448	6.826215562	6.833180644	6.261397254	6.159635445
STX6	4.342251447	3.984441975	3.881710111	4.113504639	4.328202549	4.107088501	3.903901588	3.620308629	4.064264148	3.848461676	3.895006172	3.974403922	4.040211841	4.433691286	4.19010565	4.217058098	4.413081503	3.91611594	4.194190962	4.004655795	4.173743648	3.851153631	4.302963514	4.072692659	3.937831555	4.523376004	3.944105821	4.159561929	3.511537135	3.992089941	3.822301611	4.173861222	3.794065002	3.814882943	3.997008164	3.659480325	3.806391695	3.932838959	3.778268974	4.118562941	4.040694942	4.059083984	4.040997428	4.156595789	5.149827716	6.377134407	5.251529827	5.337970091	5.247846357
C11orf98	2.923427454	3.602627401	2.412555447	4.629608853	4.874516038	3.518550225	3.289313691	2.735666976	4.662437648	3.976473627	1.905198546	1.365449628	2.401620095	5.706137618	5.5492801	5.600432523	3.845306372	3.609535581	5.236238495	2.024798736	5.138035866	1.925961585	2.058835136	2.804292477	3.233718294	1.734926334	2.633794724	3.153990931	2.027742089	4.037970432	3.176693029	2.330447634	2.198515605	1.950447138	4.308053159	2.947718379	3.335322759	3.474430896	3.551891144	1.92945375	3.358366695	5.182491635	2.090498786	5.020433145	4.668462063	4.897828478	4.159344604	4.850792403	3.934772129
COQ7	3.852547732	3.741421715	3.90455233	3.965132363	3.880265233	3.336999016	3.06190269	3.389847915	4.038495216	2.995633235	3.207206079	3.650032275	3.120866675	4.356983242	4.17475205	4.166221152	3.929697336	3.475581211	4.342485868	3.512392591	4.168367599	3.791978725	3.819094143	4.032957688	3.662757518	3.654793201	3.090751731	3.566841869	3.483496815	4.224844584	3.44461912	3.793336999	3.037047692	3.83828528	4.042285729	3.238685642	3.856437817	4.010872069	3.543788956	3.166640274	4.303348763	4.332884596	3.679344713	3.845432075	4.929894245	5.119794966	5.185067349	5.071878167	5.195006711
RCAN2	3.846573713	3.68274192	3.923426238	3.768154814	3.872186757	3.962716995	3.778652309	3.79335549	4.176492164	3.613961708	4.136773812	4.105932939	3.825297956	4.14122809	4.162345236	3.818873861	3.886818845	3.953026377	4.053644558	3.781790551	4.280316667	3.884590043	3.481634982	4.058033804	4.204636412	3.955376047	3.825866285	3.726704061	3.781309404	3.934190095	3.832384577	3.927163371	3.980129799	4.148239472	3.942575445	3.513896368	3.986045251	3.859907879	3.864184209	4.202088972	4.095842054	4.151656837	3.921969775	3.91394549	5.007536974	5.3534855	5.261421074	4.867931737	4.728165594
MSLN	3.688767644	3.950689525	3.666702473	3.426256183	3.340543529	4.672060839	4.260136713	4.562818459	3.634297369	4.351586585	4.439289111	3.968082801	4.321614582	3.222150216	3.471696881	3.464836724	3.738619012	4.383784702	3.365914961	4.183642321	3.244445096	4.1344645	3.752213041	3.697305967	3.822472915	4.457764563	4.51948758	3.934112454	3.928589403	3.25338843	4.293809745	3.914621661	4.458459283	4.052732731	3.763196077	4.311824314	4.062032049	4.370421049	4.408430167	4.768729878	3.761102215	3.209699178	4.009851314	3.264453094	5.398238075	5.903841692	5.964374477	5.284240461	5.240215002
LRRC23	4.749242655	5.190699834	4.356951884	4.526891605	4.278884789	4.654167525	4.320743733	4.453083352	4.730878904	4.152101126	4.670499567	4.393746604	4.295524185	4.518145416	4.594800808	4.729839274	5.255409573	4.496706602	4.537231828	4.464056682	4.662490278	4.910996113	4.504989247	4.53974199	4.611673387	4.510981263	4.823531705	4.726930527	4.270338927	4.71419069	4.49384505	4.866295005	4.161581597	4.925474152	4.580171407	4.417450262	5.114430741	4.442223396	4.450283318	4.76019738	4.441372401	4.732128869	4.719007124	4.456660306	5.964910992	6.096784089	6.097608575	5.696318544	5.435077619
LRRC17	2.192726503	2.092742076	2.451931177	1.606035579	1.575795172	2.730246281	2.331101812	2.634781941	1.960645532	2.403926404	2.608191297	2.447709624	2.764280144	1.641672262	1.498708889	1.660184433	2.330833983	3.21552211	1.565495305	2.157015583	1.374177187	2.415213873	1.966946921	2.214304253	2.301079981	2.757111793	2.779318005	2.450498541	2.193871815	1.639121127	2.364019754	2.128501691	2.704522515	2.613996018	2.042170055	2.527824481	2.126477218	2.485548398	2.092816292	2.084239826	1.780842796	1.579923212	2.017212155	1.483500557	4.095626502	4.034581603	4.187883934	3.789225393	3.6719406
RASGRP2	3.66130753	3.781402936	3.86699144	3.330030042	3.717940495	4.407360223	4.391635454	4.272066491	3.449594737	4.342846436	4.261274689	3.89506046	4.408960968	3.909369352	3.551676051	3.488263077	3.836863772	4.329610696	3.620741511	4.131077839	3.551009756	4.203432787	3.971185304	4.079273088	4.142781359	4.282677295	4.318622534	4.136050319	4.041840797	3.427915986	4.287879311	4.046691039	4.158351459	4.27926226	3.882156846	4.323670384	4.199522498	4.292397072	4.369405541	4.32626683	3.622713787	3.32972857	4.260591769	3.60281308	5.740200839	5.991557346	6.031277848	5.449418949	5.319379036
HNRNPR	3.851483769	3.399413999	3.500236401	4.416129453	4.701239242	3.088414006	3.138220335	3.171589658	4.790595974	2.884766133	3.454933826	3.750849344	3.279581075	5.056774671	5.011890565	4.645355647	3.449544407	2.858694262	4.78914817	3.323500197	4.921690953	3.397041309	3.930770726	4.16321595	3.852815558	3.50750639	3.377744354	3.147037266	3.426528446	4.381821595	2.860967092	3.364175629	3.527497394	3.45583746	4.048379997	3.31800559	3.225373052	3.140743687	3.527342467	2.883436	4.089877739	4.838630774	3.578476722	5.01064122	4.832107808	4.198681817	3.928096665	5.317057892	5.701754479
SLC35B1	6.784955714	6.475030022	6.104800317	6.208932042	6.448015568	4.084510513	4.823654735	5.075813847	6.42347414	4.9775356	5.249907418	6.230887663	4.320132125	6.730713067	6.48725186	6.66710851	6.601126686	4.279669462	6.657332707	6.144917724	6.550569406	4.808480946	6.81944149	6.394550235	6.525760411	4.724987583	4.759150334	5.607263592	4.872472914	6.623814991	4.661898354	6.663404575	4.677272515	5.878206652	6.424457964	4.454311096	6.34957908	5.545268065	4.91195324	5.266397371	6.337317534	6.618709006	6.461053957	6.479863883	5.3535736	5.345849579	5.163932157	5.356098031	5.390663311
DCAF7	4.568415159	4.344155268	4.157156779	5.355201188	5.517685133	3.631569689	3.897303423	4.073376482	5.11585153	3.921248636	3.733452318	4.138517227	3.929569883	5.393482791	5.614420941	5.607601934	4.22832557	4.046981253	5.373590052	4.016170734	5.455961728	4.815100006	4.481852202	4.64120425	4.245908886	3.692447032	3.735161109	4.202908094	4.334986972	5.323818573	4.055050727	4.478659993	4.492238254	3.838215059	4.596459975	4.187498578	4.134273089	4.038330893	4.134830951	4.164900471	4.760860686	5.42615849	4.514026731	5.476345317	5.04697709	5.032409608	5.518580026	5.173789719	5.25613563
AP3S2	2.905542111	3.728304717	2.89662357	3.237626561	3.192050155	3.547848865	3.331727038	3.461217579	3.361135591	3.319383162	3.591411374	3.32690441	3.598746817	3.292297966	3.30932618	3.497957418	3.152850489	3.706968948	3.30292868	3.584722437	3.250079399	3.222039634	2.780368753	3.196679987	3.218124975	3.558816505	3.795918556	3.230561214	2.819141969	3.247343665	3.894086694	3.145392436	3.689853975	3.631719163	3.084836771	3.720848441	3.527348544	3.111279537	3.294460657	3.426026465	3.200601439	3.222553593	3.435558607	2.937448446	5.363423821	5.580737219	5.612834768	5.062933462	4.982610072
CDK8	4.820941812	4.228949981	4.584750142	4.177754994	4.307377447	3.269332033	4.040826135	3.332884869	4.271452434	4.355303239	3.898734607	4.712467691	3.954116302	4.386849475	3.970452869	4.223824556	4.562619378	3.614691629	4.4526351	3.874674371	4.252108877	4.285819534	4.744779083	4.640691214	4.69027786	3.483959711	3.705106725	4.123513468	4.188634026	4.636516543	3.389739749	4.533210953	4.241023013	4.107203993	4.229702759	3.497659643	4.263597039	4.421966514	3.93902769	3.851266087	4.301350401	4.45180427	4.337236596	4.306742587	4.335807201	4.238627994	4.389688215	4.587585075	5.049673366
MRPS31	5.432760251	5.532851542	4.74304366	5.264829772	4.933682454	4.038074315	4.340484171	4.344985768	5.332265294	4.47507849	3.851272328	5.44453608	3.649964338	5.38790617	5.220561207	5.095292633	5.482433029	3.955676891	5.602590305	4.690673134	5.224664308	4.927545417	4.974924962	5.149177666	4.988220443	3.725875616	3.869906157	4.658721806	4.377044594	5.296167219	3.396441624	5.599651972	4.435953328	4.476945611	5.093841069	3.490336889	5.090175859	4.887520723	4.461009505	3.280061955	5.763257339	5.49925897	5.398253752	5.417099753	4.321135909	3.864058911	4.442529097	5.206789918	6.215444231
CALCOCO2	4.540532407	4.098647313	4.30535594	4.789539312	4.912733253	3.609326959	3.713269276	3.752297495	4.934065967	3.760980993	4.337960472	4.527070605	3.532911472	5.109449038	5.017466157	5.070598222	4.439860037	3.348551867	4.983781505	3.991318371	5.104236013	3.980885936	4.28922917	4.424651029	4.581270128	3.907439296	3.743023543	3.931324758	4.404845761	4.886550809	3.703006581	4.307501726	3.980885936	3.948244134	4.446618433	3.950336847	3.986422532	4.085668235	3.905171963	3.703184238	4.88796182	5.144351244	4.228679662	4.931650476	4.786170186	4.272092491	4.626925869	5.27146953	5.775164544
KCNMB2	2.652933711	2.837919542	2.966235557	2.821789565	2.560323963	3.004158784	3.452187223	2.852119032	2.715371458	2.535558195	2.83790231	2.853452245	3.069133107	2.667211105	2.884132721	3.181921364	2.652716157	3.081822925	2.905492457	2.608380387	3.314498381	2.669910659	2.743531681	2.667453813	2.867796708	2.935620282	3.228785573	2.903971186	2.677483581	3.27574912	3.086804696	3.00659889	2.850230874	3.082542366	2.732462332	3.073772157	3.00747449	2.67710686	2.74999156	2.631615141	3.011354409	3.524337556	2.764223115	2.209004087	4.502862182	4.307769138	4.257528867	4.345291977	3.982670967
GPHN	5.060112978	4.167377167	4.358658896	5.186641858	4.297397986	3.15291943	3.858199033	3.526755309	5.379786586	4.100381046	4.060013438	4.662376734	3.694737436	4.304508198	4.408606359	5.235189573	4.863273293	3.173221609	4.679192448	4.714189524	5.187972573	4.158774723	4.0119211	4.301009749	4.499010902	3.933251289	3.915536796	3.589818214	4.27788626	5.076901284	3.845637051	4.43545646	3.45100682	4.310577124	4.606975859	3.381117942	4.293364014	4.139745324	3.924496621	3.331218475	5.558006605	5.200564521	4.058299934	4.776541182	4.121890459	3.837159079	3.805090708	4.171142311	4.260542107
RABEPK	2.980074797	3.004628876	2.964683733	2.751731866	2.814388038	2.903608705	3.052762142	2.918644341	2.784043746	2.743639303	3.109907334	3.189699045	3.327391242	3.336674347	3.156517747	3.20161381	2.941035916	3.084015568	3.017271128	2.947859844	3.098868125	2.889180419	2.881429163	3.07132104	3.260536084	3.03040549	2.955498094	3.102306583	3.034213028	3.044089727	3.056320386	3.138782556	2.950430161	3.225896372	3.029966985	3.031878137	3.232791801	3.282788535	3.113211849	3.134924583	3.074262051	2.906435284	3.035239105	2.824455982	4.330313426	4.516241857	4.707273252	4.125197958	4.170066127
TIMM17B	4.275950589	4.345612906	4.363569694	4.160919694	4.234040551	4.256374406	4.312214981	4.525395291	4.175704463	4.227333447	4.410412066	4.385475036	4.557426528	4.555697592	4.487377737	4.527254673	3.9897287	4.261574136	4.302143381	4.718917172	4.556704339	4.398138277	4.308535618	4.260781215	4.36643566	4.560273124	4.252568411	4.236333855	4.224352103	4.50521777	4.183444495	4.225416135	4.353357461	4.312327586	4.453022183	4.633839507	4.196834282	4.331777457	4.376280514	4.288966423	4.005249847	4.115161855	4.296930371	4.371888074	5.443563108	6.107409102	6.02689519	5.408969126	5.440222872
SLC17A2	2.124952536	2.40656891	2.181807565	1.942516602	2.10971679	2.697317242	2.718412677	2.521417349	1.592193288	2.558503344	2.413654001	1.972585056	2.73367466	2.375105632	1.995520447	2.134304412	2.064654145	2.500062553	2.253140444	2.14962315	1.941973532	2.36642367	2.380777103	2.33424222	2.062664087	2.414585205	2.848589339	2.312426891	2.443133774	2.310399187	2.830689396	2.368190823	2.531941088	2.732171885	2.427836762	2.423088578	2.182237366	2.621077372	2.331303542	2.371274527	2.04286415	1.681643576	2.119009282	1.896287669	3.809823464	4.019022371	4.034881032	3.73506645	3.500261091
RIDA	8.491821375	7.547703428	7.802752896	8.345896888	7.222584383	4.242592676	4.926208566	4.744441112	7.951432213	6.45907895	6.021667347	8.122233351	4.783324222	6.88689778	7.372179483	7.945209889	7.756685028	6.441262505	7.751105848	7.665828187	7.658549872	6.442642456	8.003417945	7.470161301	7.760809011	5.966737442	5.960872735	7.811064318	7.569367138	7.888917442	5.130726008	8.530553105	5.783468621	7.597096146	8.049848422	4.762952286	8.046521673	6.850985572	6.659876621	3.694198462	8.724251021	8.675010264	8.107117592	7.840812191	8.779291999	7.753668482	8.799195686	9.798451604	10.63363252
POP7	4.683025108	5.72921979	5.203333904	4.273506704	5.010235777	5.161247266	5.44072561	4.955397655	4.983714266	5.106524758	5.528393672	5.168155653	4.865114972	4.955969288	4.401019668	4.660688643	5.116011723	4.904886346	5.000839334	5.5184775	4.913063788	5.585860429	5.227156961	4.875917135	4.941421031	5.125962075	4.889388424	4.744302373	4.319421543	4.877318007	4.909725752	5.325950422	5.395088898	5.030300572	4.901202082	4.663892602	5.333350815	5.276751103	4.484282074	4.747204582	4.984667659	4.600782397	5.136251602	4.670573827	6.043711142	6.670863798	6.270820491	5.705645266	5.853245267
GLYAT	9.07915589	8.447002231	8.652433018	8.41704551	7.578606396	5.594096534	6.279731355	6.63629288	8.515089214	7.646718483	7.508624149	8.865600578	4.4013251	6.728283739	8.216302662	8.37267833	8.259826872	5.519180739	8.210207433	8.191322048	8.125132111	7.073034985	8.273230258	7.856706423	8.712235204	7.928535557	7.536120037	7.713163206	8.371598432	8.604412423	7.125947439	8.915178432	8.043505676	8.505844934	8.673568426	5.915985197	8.484485137	8.570892176	7.641183683	2.810478681	8.998970453	9.072104513	8.450112244	7.958836168	5.08825174	4.410032687	5.088860563	6.948728267	8.437642785
CDK9	3.759564283	3.881859725	3.919486364	3.772252328	3.932776828	3.690590402	3.529596415	3.654430819	3.797543084	3.601141407	3.75912259	3.736850426	3.668968903	4.085632114	3.826807554	3.7201152	3.55886565	4.242936268	3.96297429	3.559508681	3.729289298	3.563728574	3.703256951	3.926826305	3.751233049	3.643867567	3.729939174	3.945066657	3.50802172	3.66578568	3.69030251	3.983054358	3.39110041	3.774007752	3.844422889	4.023512023	3.943745095	3.847066254	3.737824522	3.513549976	3.36242727	3.763807988	4.126957488	3.892244697	5.370109581	5.588110931	5.538386577	5.10719157	5.021900427
SRRM1	5.761241139	5.487353223	5.685291303	5.56365524	5.697862802	4.63730737	5.424043237	5.041204608	5.538294958	5.436872274	5.346312607	5.441758508	5.183788489	5.634870489	5.594323675	5.559589997	5.281603114	5.260868448	5.693322447	5.450124545	5.560969727	5.728261072	5.616128548	5.846435854	5.521320062	5.163405489	4.904726417	5.514169655	5.722373729	5.342040303	5.257709291	5.645918462	5.156518761	5.352313278	5.5545022	4.902791981	5.242169528	5.283938657	5.567372839	5.331143508	5.831681076	5.781109715	5.580915017	5.754991945	5.954167144	5.605475413	5.82794536	6.45220945	6.561327809
SPRY3	2.18871367	2.604013269	2.253604238	2.224294482	2.383517102	3.214798293	3.257572399	3.037258259	2.288904464	3.063922458	2.898424127	2.400938483	2.905556155	2.10269604	2.281973744	2.115366602	1.98701539	2.980677443	1.841988289	2.461513636	2.290325389	3.002608328	2.435034139	2.298593561	2.112918294	2.911230656	2.722572193	2.449494806	2.590106095	2.084990857	2.837951735	2.566465664	3.262380398	2.504072404	1.992749757	2.960190916	2.173281636	2.371571622	2.699756903	2.436895862	2.378618194	2.095420489	2.174517706	2.118620418	4.384799423	4.577244175	4.436171796	4.122762259	3.530836386
SPRY1	4.219986864	4.383499981	4.600319239	4.212162226	4.570857855	4.115365109	4.412881145	4.13363532	4.39086708	4.287000135	4.123039219	4.083505874	4.099943004	4.869296947	4.736848989	4.47691749	3.88455796	4.177797633	4.867632622	4.386815904	4.639775728	4.513110283	4.113322036	4.911581577	4.377714407	4.217637849	4.015549975	4.698766305	4.067937462	4.66222525	4.316593289	4.258657846	3.867385996	4.180575146	4.65830396	4.164358767	4.132024401	4.409332656	4.299170214	4.339126292	4.056586029	4.128820948	4.328428	4.799344298	4.629018223	4.95185209	5.227191587	5.05351694	4.670945427
SPRY2	3.91287698	4.002456727	4.120519181	4.180363099	4.229666196	3.911438591	4.127980081	3.956041686	4.141989765	4.093803357	4.118445554	4.600512015	4.026825215	4.160935034	4.092236444	4.020002078	3.855767535	4.233493382	4.301388628	3.613510629	3.936814255	3.942074911	4.170770378	3.906144243	3.792399609	4.514545467	3.647178019	3.877390646	3.926218657	3.973675215	4.483906406	4.275391021	3.971721519	3.826664518	3.978966776	4.067099806	4.055313098	4.117655498	3.731219668	4.132732389	3.785844768	4.140246746	3.94944794	4.263613124	5.14250314	5.593171164	5.426213474	5.004323174	5.139685173
STAM2	5.366619044	4.756023527	5.0861068	5.233219514	5.200226418	3.585606631	3.517190106	3.875830512	5.504620769	4.535505048	3.980051156	4.868115057	3.895521152	5.104644343	5.287991559	5.209894616	5.103390825	4.223402165	5.335665139	4.784849347	5.283519908	4.259790099	4.934738631	5.132686458	5.081831707	4.131104554	3.808133401	4.26717064	4.534352664	5.329467261	3.604016083	4.741872841	4.414938592	4.299710084	5.064171306	3.590261947	4.572242193	4.26021168	4.212479203	4.173916982	5.875263009	5.692909809	5.055292269	5.587818208	5.200973459	4.117845321	4.138957165	5.593803602	6.751881563
CNKSR1	3.4319159	3.750320153	3.432969146	3.092873719	3.092101866	4.14523485	4.004834018	3.929630091	3.08326101	3.693061772	3.789604673	3.371328842	3.967151423	2.941598048	3.236969092	3.027710524	3.454549174	4.005818463	3.096843597	3.538633777	3.140237307	3.629238275	3.250523981	3.246657504	3.418019728	3.894450346	3.882487951	3.738043747	3.491564577	2.938883598	3.859288716	3.469559401	3.899262918	3.491500092	3.375564577	3.939515498	3.611573897	3.754903737	3.801729218	4.052099265	3.219132471	3.170019615	3.489682352	3.28148616	5.637347436	5.922690292	5.882265893	5.484140399	5.436978762
ABCC4	4.883775194	4.903881371	4.420848843	5.483223574	5.591221726	3.736820198	4.099332327	3.818373561	5.530016978	4.152674305	4.078081019	4.462353525	3.762976745	4.850486358	5.259876574	5.248827244	4.708737481	3.686358463	5.049925363	4.920812314	5.242557439	3.753727168	5.394813376	4.569249863	4.092957158	3.520497232	3.538457004	4.801204806	4.376456189	5.490533671	3.997011705	4.343184765	4.61710543	4.449697426	4.236186406	3.681857169	4.062317673	3.729147219	4.266027098	3.521465382	5.100324396	5.114251116	4.077974745	5.969588055	3.893438671	4.207616034	4.094014428	4.255602025	4.498745868
CDKN1A	3.681762025	4.056971075	3.577182136	4.053548974	4.63887539	3.700169346	4.501738952	4.134129217	3.693199403	3.842518888	3.907585233	3.401869794	3.619931808	4.534923243	4.630463679	4.591650175	3.921124388	4.00662388	4.033917988	3.682920823	4.363535137	3.8346894	3.966580778	3.991697667	3.690037118	3.82447227	3.703075731	4.031017098	3.742615367	4.024189638	3.997090287	3.807821791	3.967389438	3.850216938	3.965075324	3.882918094	3.784951169	3.814858363	4.251550494	4.041755463	3.830955387	4.056193847	3.607446197	4.484937226	5.761075473	6.136342997	6.01568253	5.636745913	5.474390539
DENND4A	2.916239423	3.372171108	3.31745581	3.285523859	3.652279571	2.767389185	3.053277262	3.175337371	3.407115405	3.025204369	3.114555473	3.414178388	3.091183057	3.819261996	3.556858993	3.319151808	3.067509027	2.510272746	3.615126396	3.035445233	3.831513423	2.932883972	3.742311389	3.589908154	3.722589533	3.101509282	2.965988912	3.153938059	2.952044951	3.423635578	2.8402649	3.135703155	3.240289445	3.10955162	3.241358525	2.84482836	2.944924245	3.034230475	3.080069708	2.919712509	3.305341181	3.904773577	3.168248269	3.686060616	3.178966504	3.343422863	3.245443681	3.417997489	3.657318399
IGSF6	3.966938693	5.004965041	4.810635704	3.742876942	4.612720769	4.901263651	5.211575155	5.24999388	3.812827863	4.458414879	5.180388741	4.369301956	4.897502545	5.505514832	4.62000871	3.871719478	4.487008583	5.104814803	5.338863227	5.00828955	4.384599041	5.401816265	5.091098294	4.732236243	5.185749015	5.19275899	4.451890531	4.804644098	5.335391621	4.482081995	5.234556529	5.051551337	4.551944681	5.826355256	4.384500659	4.934100083	5.376011694	4.778450258	4.818932145	4.806882878	3.751402372	3.3858154	5.766093105	4.468103005	5.70415272	5.300907622	5.370984981	5.512965538	4.714334792
SF3B4	4.340943763	4.326171608	3.958490819	4.312432184	4.49344239	4.414910981	4.074669057	4.426213718	4.414839932	4.379189257	4.05759048	4.410738389	4.221302679	4.564047535	4.203462142	4.301162003	4.285719293	4.517842907	4.673216213	4.497723195	4.274858918	4.680569559	4.341457558	4.206044092	4.242679373	4.648325669	4.883688797	4.480172635	3.95197985	4.263601063	4.571744358	4.686225274	3.997992	4.316584351	4.430134213	4.78876954	4.472901267	4.396797048	3.81589155	4.52650448	4.299096772	4.422786497	4.134983446	4.50249208	4.941394076	5.378608015	5.485191997	4.716039076	4.571703128
CDK2AP2	5.084298744	4.821901712	4.763843349	4.550729273	5.540013775	5.301928127	5.058322132	5.241101066	4.981161763	5.24079953	4.875936749	4.729628622	5.322629073	5.594840282	5.344295239	5.161244356	4.605415708	4.993127787	5.368745612	5.1071655	5.1576616	4.74377476	4.717245674	5.079018963	4.956312482	4.810892427	5.119495719	4.854511321	4.026756693	5.122117918	5.019788008	4.921160089	4.744856105	5.045656592	4.983277001	4.941825739	5.182129135	4.912748472	4.66872707	4.977965937	4.543926466	4.773199244	5.178066222	5.145753508	5.837121431	6.700715218	6.661340836	5.574522778	5.880217784
IRX5	3.500277999	3.792807055	3.592438787	3.263776893	3.710153242	3.911210055	3.975808417	4.083033089	3.708681477	4.005630115	3.968210364	3.660178968	4.324314545	3.063553434	3.010047331	3.565428232	3.500659515	4.131744553	3.191849942	3.957053634	3.165710265	3.856565848	3.95209463	3.607903791	3.565381725	4.056960456	4.287140488	4.067521655	3.864188735	3.197794293	4.004329144	3.896694299	4.037086354	3.774728085	3.638928894	3.939463185	4.040407767	3.774427871	4.170308689	4.328257837	2.87168252	3.73957966	3.722172812	3.226203576	5.055193981	5.418586689	5.694409352	4.922784259	5.079479077
RAMP2	5.361116219	5.832735724	5.647607036	5.091192926	5.007642757	5.624117343	5.593359497	5.913819316	5.556736013	5.422036906	5.719909041	5.387308414	5.675298687	5.320564705	4.744337269	5.337305227	4.973567428	5.857112084	5.246624329	6.192584174	4.944324099	5.397284049	5.270369534	5.611192944	5.643333837	5.449205649	6.230566202	6.028717911	5.349636072	5.66317031	5.778230497	5.993422282	5.006458151	5.946882194	5.495850247	5.55526363	6.084451312	5.447910677	5.988294369	6.053185563	5.426634794	5.209839792	5.35061069	5.315783727	6.382305325	6.590275064	6.551288302	5.780991571	5.43817708
RAMP1	4.764110649	5.208844523	4.736918275	4.445867531	4.531409511	5.331145999	5.616276264	5.45635546	4.574540832	5.160124713	5.322449751	4.687169209	5.535800405	4.65942463	4.503357681	4.527449132	4.957596973	5.619583819	4.605035773	5.613560407	4.370362649	5.231282558	4.740207682	4.801372792	4.909858974	5.525906745	5.219586861	5.082093971	4.7214573	4.54618416	4.955877164	4.788561648	5.46008999	4.641396592	4.749735906	5.344656553	5.254471917	5.167320761	5.678273873	5.844769867	4.633547227	4.117187552	5.400125701	4.260062857	6.661470285	7.230017327	6.840969851	6.19819655	6.245642614
RAMP3	4.403782054	4.702910936	4.085124994	3.82185984	3.806402474	4.872768281	3.910905214	4.428711955	4.404278035	4.130244716	4.228623944	4.242167614	4.59221341	4.288080458	4.308652563	4.442192561	3.979651155	4.283120174	4.078499265	4.585026959	4.050687746	4.230818059	4.143958631	3.818560551	3.888434549	4.293305209	4.538146164	4.280960526	4.436548845	4.59246666	3.993081681	4.307733587	4.003526325	4.116224095	4.414257211	4.016332109	4.41704176	4.476464544	4.465083387	4.199171734	3.72191438	4.076172585	4.121452217	4.233999963	5.687878853	6.033153515	5.887525419	5.380397364	5.16833258
ZMPSTE24	4.571352354	4.02361613	3.900871974	4.562342896	4.844459646	3.146675305	2.745737152	2.678652012	4.824386017	3.144127486	3.325728357	3.834016182	2.803069257	4.625453473	5.106059116	5.05971566	4.090965428	2.722946895	4.736293555	3.373500887	4.991516826	2.950022886	4.18915372	4.364440228	3.910123382	3.490850529	2.811588421	2.990590436	4.058629896	5.072875897	2.316675539	3.82774172	3.215156869	3.182384706	4.224373441	2.805264563	3.531118627	3.298752836	2.978682354	3.300291917	4.488809419	4.963254116	3.672146785	4.623738884	3.869972959	3.606229025	3.411959591	3.90873779	4.407673921
CDKN1B	4.563009262	4.420129986	4.598229562	5.347775651	4.667450699	4.09205016	4.459961857	4.383199602	4.805004682	4.602671642	4.54377725	4.589593881	4.531458752	5.327872176	5.380446436	4.941051659	4.725822575	4.491018705	5.333355759	4.407492889	5.430308295	4.427646234	4.612292757	4.784914952	4.552678739	4.376645044	4.472280709	4.287278586	4.165745703	5.141938868	4.2774137	4.600992465	4.226370428	4.522837358	4.803460869	3.991281146	4.36480575	4.368627255	4.30832938	4.312176365	4.587786598	5.218243022	4.646853734	5.176739994	4.340379586	4.725516704	4.656333289	4.252004094	4.208635655
AKAP8	3.723632279	3.645017221	3.602038677	4.285680318	4.143551473	3.29087583	3.60780358	3.489647639	4.298172838	3.538961234	3.511971884	3.607712368	3.567600972	4.177784978	4.338532409	4.269336417	3.954303679	3.842736338	4.116131064	3.603864614	4.266091212	3.948849467	4.017931744	3.892382503	3.925104402	3.611474658	3.40652842	3.885001871	4.209132345	4.171834277	3.698978281	3.717260126	3.474601716	3.465122704	4.12798834	4.077383461	3.973776663	3.598480351	3.878331696	3.226730743	3.976091078	4.427960701	3.606788984	3.970640343	5.286794703	5.438831059	5.42793816	5.445983819	5.573601033
FSTL3	3.785529315	4.278728771	4.509563488	3.80505636	4.259332929	4.258789549	4.170898846	4.757761098	4.072645781	4.458502245	4.538945928	4.478624571	4.47120497	4.502317602	4.071636306	4.337113879	4.093802543	4.644668506	4.015039137	4.58962197	4.16349477	4.496223411	3.879932129	4.019888319	3.815955755	4.61648085	4.553046447	4.183900301	3.869680652	4.230198066	4.365490412	4.069809285	3.938237862	3.766180461	4.087735099	4.701418863	4.548524578	4.754893604	4.549616109	4.671633587	4.129121176	3.954109047	4.202907398	3.929265109	5.579935339	6.086563463	6.249938954	5.441950022	5.466507728
KANTR	3.16658534	3.306753425	4.011103311	3.497046521	3.522078693	3.769645978	4.035664945	3.714597874	3.781705415	3.613695034	3.707804776	3.527821485	3.552023273	3.570135276	3.694491144	3.416077553	3.27658576	3.482563447	3.373534702	3.896648073	3.541756926	3.869610813	3.680002742	3.178443207	3.152604686	3.322542372	3.468408464	3.685463632	3.609582989	3.498832287	3.7199644	3.214018368	3.44763625	3.473879679	3.433178337	3.979284025	3.599456419	3.559416467	3.84557176	3.581870597	3.328992549	3.217118072	3.563828006	3.445124013	6.182751792	6.224855507	6.230797472	5.952882245	5.61428769
LINC02218	1.121515271	2.244348427	1.873927149	1.108223772	1.204393346	2.640973991	2.541163315	2.234016266	0.9878254	2.171740557	2.094201732	1.987970082	2.693787203	0.990299823	0.963338364	0.965898823	1.336959927	1.927485862	0.996239023	1.378013652	1.145273449	2.23195139	1.763588668	1.296664982	2.44877717	2.301605837	2.40682084	2.312954585	2.904626943	0.938079237	1.50889542	1.588192692	2.756168783	1.520942477	1.316258667	2.263975975	1.791295526	2.276082723	2.03415877	1.855898774	1.23642621	0.890010779	1.478430884	0.971636538	3.12673372	3.163156761	3.445597281	2.684000121	3.272705039
CT45A10	1.905337583	2.786703318	2.403853295	1.456500305	0.956028087	1.596176592	2.226878369	3.031376146	1.516611296	1.54405127	2.4711048	1.848833464	2.460478366	1.110876938	1.176040148	1.409172972	1.500041694	2.545495989	1.096184166	1.56664662	1.129873243	1.876849098	1.364398005	2.144821131	1.730401784	1.833378893	2.622293998	1.814468326	1.708885917	1.565357762	2.694206599	1.92543363	2.2954582	2.458439094	1.743090179	2.653916748	2.275002613	2.313003079	2.729546144	2.292782403	1.487758732	1.050298942	2.360419053	1.188215839	4.06831743	4.172615746	4.1431957	3.672226425	3.551711263
TLE7	2.344019339	2.885188762	2.984962432	2.164523521	2.159133454	3.124950524	3.093869499	3.157501383	2.204236306	2.870405932	3.041734327	2.469288651	2.751023914	1.874653072	2.118682368	2.146117005	2.545843779	3.337696346	1.995950445	2.850542563	2.006579414	2.652522626	2.379353368	2.426690058	2.497558088	3.082438096	3.287997182	2.645759538	2.753506791	2.055993032	3.030784303	2.755495784	2.593838221	2.530841943	2.66739592	3.099216366	3.146540774	3.232110184	2.631721083	2.708507947	2.403399686	1.861470249	2.574344161	1.93696949	4.90478894	5.179348839	5.091958111	4.722112299	4.429319728
GAGE10	3.253598788	2.743946313	3.714907853	2.639299154	2.704828464	4.225695323	3.647539046	3.591489443	2.399102829	3.436689787	4.133072524	3.167606239	3.625225475	2.45150667	2.774040696	2.581972911	3.029078874	4.235707273	2.762790335	3.664841252	2.800211526	3.804507441	3.09092678	2.42294908	2.239394997	3.178659303	2.516897437	3.500956439	3.556201003	2.456466758	4.318446121	3.084211634	3.504654053	3.435893155	2.793631065	3.763962014	2.617643134	3.352431686	4.04053952	3.441281554	3.075938834	2.556220329	2.91860079	2.954209522	5.777339417	5.860898616	5.881792183	6.086170522	5.047353008
STUB1	5.440397738	5.222613261	4.96044665	5.34397125	5.399378033	4.616100038	5.08354666	4.661389984	5.430959522	5.128119179	5.110554271	5.03379014	4.757409974	5.44129747	5.249994223	5.541766919	5.199476349	5.145357375	5.352159337	5.411857947	5.274605478	4.899597276	5.118114973	5.012322726	5.182676944	4.833993455	4.784918242	5.08354666	4.740987314	5.25525754	4.805253879	5.237438284	4.422060947	5.071356745	5.308659225	4.748469575	5.180508057	4.85379781	4.992605526	4.933371101	5.218648406	5.137374029	5.329466177	5.167355213	5.86299574	6.420485553	6.353162905	5.624460909	5.636750875
STAG1	3.333228323	3.220415466	3.191168391	3.881161117	3.822115968	2.771613109	2.776537113	3.023792132	3.797892161	3.002343278	2.914926268	3.424702915	2.932546527	3.853994362	4.084708958	3.880526546	3.145118016	2.761447242	4.015754475	3.166610818	3.865533446	3.052341751	3.595809696	3.762798352	3.384917502	2.861255011	3.003897101	3.142901333	3.208236337	3.791914867	2.802337591	3.232569723	3.136477737	3.384643916	3.34379997	2.862479819	2.999028818	3.346832113	3.021850257	2.927757467	3.649641819	4.058346045	3.134639662	4.033998586	3.556878816	3.271970182	3.205264138	4.052473227	4.523025719
NET1	6.40595126	5.636701764	5.476696987	6.762796373	5.530513923	3.929861256	4.428089136	4.085622184	6.389718834	4.899501672	4.976329041	5.934362635	4.196310606	5.955978518	5.91477908	6.361801865	5.818623674	4.534000459	6.089958864	5.576900789	6.245427093	4.894824853	5.624608704	5.709625277	6.168668869	4.350906793	4.671328211	5.119870637	5.457424673	6.51507959	4.857166382	5.944051331	4.820909835	5.331466767	6.138371834	4.286322638	5.442538363	5.11429856	5.236407907	3.688365055	6.931206511	6.713670992	5.377120179	6.220007985	5.927267649	4.729300058	4.922117332	5.747335402	5.642961599
UBE4B	4.81425977	4.316880851	4.476001147	5.172087518	5.163474317	3.756465704	3.996263864	3.848269388	5.297079665	4.097767271	4.054806187	4.372266055	3.610771804	4.863342597	5.08823712	5.106676691	4.308537936	3.748749045	4.976202693	4.460662363	5.258699014	3.697375742	4.50134363	4.900652312	4.293541019	3.911088439	4.204348579	4.434798494	4.345215837	5.021867836	3.909300516	4.515028649	4.266886178	4.065128159	4.478278875	3.784328855	3.835493174	4.157251155	4.339915073	3.859412731	4.841921859	5.238945831	4.308483792	4.916507402	4.805146067	4.934984164	4.880432772	4.951710499	5.545894411
EFS	3.839511338	3.922725388	3.875194334	3.387216612	3.340203113	4.009235372	4.219336397	4.512438612	3.360291895	3.99056472	3.962133901	3.835583802	4.766972751	3.336434051	2.990620216	3.004555854	3.837134102	4.530627957	3.2900364	4.261203944	3.210088651	3.948935383	3.659062439	3.764841841	3.722766206	4.486543705	4.557574707	4.064933839	3.834108334	3.233903039	4.408941416	3.870397612	4.219371451	3.90129976	3.800278141	4.477532672	4.138175728	4.433281725	4.247553329	4.417717453	3.34111688	3.27223923	3.956523141	3.462129451	5.778824726	5.99596307	6.036459212	5.405849196	5.345132133
PRSS16	2.638407806	3.1733291	3.29512785	2.438384129	2.686298356	3.461273867	3.226634503	3.531621647	2.378602411	3.151196621	3.226725271	3.057020437	3.485559259	2.504810071	2.448286629	2.467836053	2.913603891	3.474963841	2.318807033	3.197215399	2.522401802	2.948257187	2.911403539	2.908637012	3.062410569	3.153719607	3.34451525	3.049727389	2.942070909	2.473834039	3.369326124	2.906566325	3.499606434	2.981483845	2.822178817	3.691712655	2.963643419	3.345308995	3.519831684	3.629041165	2.427821218	2.627577292	2.94591572	2.688567046	4.901670535	5.129649477	4.997170192	4.499468667	4.456067719
CDKN1C	4.586342595	4.608710015	4.749492612	3.93800237	4.430103396	4.664534418	5.140943798	5.176988504	4.741414391	4.693028613	4.774044951	4.348764419	4.483863006	4.428649686	4.562475866	4.533081992	4.553204305	5.096903482	4.716137705	4.779030727	4.375366537	4.809029674	4.288497936	4.637686633	4.936476391	4.938915229	4.074854868	4.384668953	4.899249771	4.445927016	5.178366355	4.863045563	4.651255326	4.783212871	4.679528908	4.706272616	4.663133284	4.86549449	5.005737721	4.961406863	4.718546069	4.270241548	4.899526365	4.280904118	6.257762198	6.617775474	6.452180682	6.003266077	5.457202105
SIGMAR1	4.993132484	4.9640935	4.851604973	5.054701502	4.97912683	5.187436137	4.875518054	5.007399865	4.993925053	4.757991611	4.974318754	4.747704835	4.547700744	5.498806564	5.335916009	5.23916896	4.687735064	5.018279443	5.433951912	5.281647093	5.165031766	4.891410808	5.177286099	4.998353391	4.92602329	4.988427737	4.76314383	5.015157347	4.652907733	5.355900503	4.717078203	5.069791791	4.685766596	4.67712218	5.019335643	4.498543791	5.083566296	4.940058541	4.749573858	4.771015346	4.966968064	4.960062922	4.885397262	5.147455597	6.076891524	6.53670342	6.303902725	5.789620359	5.81896877
BET1	3.726094028	3.506330917	3.301594373	3.211195752	3.172207832	3.509661845	2.717866604	3.216969334	2.989301598	3.283870541	2.950353437	3.340780583	3.187876918	3.459963751	2.912768855	3.218310051	3.80837468	2.972070804	3.035110194	3.19464689	3.10629514	3.034871048	3.485590519	3.346676748	3.57161264	3.04849625	3.322715647	3.267580393	2.927645444	3.133874456	3.111577836	3.233885781	3.144258875	3.210153487	3.730069608	3.043872981	3.337051532	3.107352952	3.257865627	3.586773256	3.057036491	3.010210445	3.351558442	2.893227528	3.448532936	3.788397876	3.795656532	3.866864068	3.65329637
CWC27	3.997306987	4.198698489	3.742752242	4.211952287	4.236529067	3.270331868	3.348360682	2.948142788	4.421881201	3.370571033	3.330483655	3.881651699	3.016274834	4.592858204	4.459941492	4.571261672	4.040312733	3.100207226	4.300510455	3.347859932	4.422287537	3.880602004	4.442792037	4.03486566	4.316535898	3.007354879	3.081155375	3.566569385	4.097196536	4.166735973	3.765806708	3.915762351	3.47176108	3.362109943	3.999999764	2.946058364	3.767437707	3.28138623	3.186636846	3.109146457	4.56362081	4.800250014	4.089047265	4.497838265	4.798007862	3.465839453	3.757374365	5.430943843	5.890241907
SAP18	6.857712874	6.590125106	6.100673226	7.444482358	6.57365091	5.016580495	4.467717754	5.111981367	7.101266753	5.643095977	5.321992651	6.454611646	4.421847374	7.047802706	7.099832092	7.281527021	6.505279595	5.24581719	6.978675199	6.376460782	7.312131725	6.101671478	6.639511641	6.735888442	6.774611187	5.173324026	4.962637688	6.023811589	6.378058876	7.324624922	4.711829974	6.790527501	5.325630763	6.118010094	6.666054378	4.856800053	6.535072732	6.261237945	5.684607239	5.041893239	7.44961099	7.539310445	6.95203858	7.370940464	6.933589214	5.880964132	7.602310762	7.710960622	8.149761684
SMNDC1	5.343402948	5.090765014	5.132542911	5.294029504	5.4252714	3.430792108	3.857951537	3.86701579	5.407869853	3.758168724	3.543461704	5.092967901	3.159483624	5.907675141	5.512072088	5.395873595	5.423773131	3.562045578	5.650125848	4.319497133	5.403506904	4.780988688	5.181643918	5.539967558	5.170790821	3.751058527	3.86267827	3.993197854	5.079324843	5.681684485	3.259436906	5.045185515	4.191458931	4.579193414	5.183495171	3.671981412	4.672547495	4.080794579	4.445797451	3.418115144	5.930419996	5.506986646	5.104749495	5.538889935	5.694673793	5.122211441	5.18593022	6.346519762	6.765315754
BCAS2	6.093959476	5.936148963	5.183192596	5.641411129	5.529358919	4.03652843	4.134693287	3.849236683	5.897683619	4.548480598	4.040533347	5.518399265	3.297973517	6.167124888	5.612421957	5.889933903	5.791094753	3.482452632	6.155220387	4.688344135	5.978873793	4.136923668	5.933318135	5.324386421	5.551541299	4.977572585	3.730192074	4.541556078	5.617246047	5.79250021	2.614107682	5.539264258	3.436939859	4.934298048	5.955155333	3.28025479	5.396064564	4.515099189	3.623669943	3.871700372	6.219404697	6.243211803	5.552625779	5.885606442	5.102801175	4.291064165	4.482168273	6.705081195	7.30487945
RGS19	4.661636081	4.82840175	4.818321384	4.33866672	4.614150049	5.09997539	5.107598492	5.156203518	4.45650976	5.009823251	5.167089894	4.605553383	5.583410523	4.255527317	4.46169262	4.267485643	4.570775394	5.583056253	4.245568912	5.101867308	4.313007721	4.803267843	4.731352456	4.720964049	4.637585159	4.892022555	4.863649675	5.166894337	4.687308938	4.235638178	5.147703649	4.849598298	5.09833059	4.968164907	4.6039071	5.263010861	4.886194222	5.43309805	5.041544341	5.436992898	4.414538691	4.235046641	4.750515944	4.417400719	6.358766697	6.806381347	6.355085121	6.013480505	6.051100085
LILRB2	4.1994358	4.412374217	4.207980858	3.558282226	3.881568659	5.052265118	4.816814308	4.956953693	3.516207244	4.866828435	4.598567553	4.310575275	4.993354677	5.198381337	4.16133779	3.772481635	4.190626039	4.649089572	3.978487063	4.728751305	4.067414037	4.497813101	4.194631054	3.999194622	4.425323612	4.815194939	4.83764973	4.776256581	4.366813613	4.01400204	4.939363844	4.496183853	4.835416088	4.685551524	4.096029781	5.002578776	4.434696818	4.451612209	4.844387887	4.828141199	3.829587508	3.534588079	4.54924681	3.670918494	6.259663547	6.492516842	6.464715567	6.132855812	5.761217739
EIF1B	7.305757509	6.458128366	6.74839934	6.893573238	6.015964048	5.657461937	5.240280205	6.255716064	6.747030097	5.695818851	5.768754283	7.092794066	5.520869515	7.032493802	6.653757977	6.862425249	6.669498552	6.479910388	6.92535428	6.832823018	6.981562155	6.605953423	6.900672435	6.838841723	6.753121627	6.194345713	5.52099191	6.067145297	6.067479685	6.821075862	5.481542968	6.584867312	6.230965954	6.380009629	6.779985964	5.180142189	6.635827515	6.079339073	5.66963353	5.736653714	6.945099022	7.167354371	6.997304592	6.853476836	6.34899725	4.468492896	5.588717817	6.166706432	6.269286466
CDKN2A	2.157184403	2.55885466	2.46223427	2.006655303	1.86830504	2.843743379	2.711434716	2.917569641	2.013615163	2.525115428	2.474527744	2.204790089	3.166118678	1.976181034	1.919977231	1.937287037	2.205593874	2.848899319	1.98300038	2.607005931	1.88247794	2.513854959	2.274966492	2.25059269	2.456817992	2.789831622	3.012479282	2.648055921	2.312567223	1.995954035	2.802521704	2.286738282	2.695905242	2.662416771	2.377267297	2.703453819	2.514213831	2.867986446	2.880692169	2.676265239	1.915728489	1.790728941	2.410063081	1.866172246	4.184826981	4.537029305	4.459684406	4.123221189	3.887537293
SPEG	3.920015269	4.110864872	3.955695193	3.634459408	3.612023709	4.550326892	4.421407348	4.384791661	3.550941613	4.42291678	4.385022989	3.932330864	4.636532457	3.514615033	3.677600765	3.620236661	3.981081755	4.598923729	3.653645949	4.198820321	3.565576949	4.266691995	3.849996401	3.772081285	3.810432139	4.487888389	4.325649845	4.228036295	4.02205451	3.517313716	4.451053213	3.89822331	4.325575484	4.212459737	3.935809613	4.635057399	4.101383256	4.433378074	4.383786249	4.490639973	3.766119822	3.420460019	4.159121722	3.561556651	5.819090439	6.261011794	6.260778771	5.672378971	5.506258721
SF3A1	4.688683962	4.570520363	4.423478576	5.11548664	5.347928341	4.811035163	4.382917214	4.440238143	5.155674538	4.584819324	4.407104793	4.591948558	4.660000801	5.226604718	5.418486444	5.241536898	4.616448598	4.703057968	5.160167354	4.728694943	5.332226325	4.681346704	4.385361176	4.869788308	4.696627533	4.773872986	4.418804494	4.539383765	4.723437732	5.209155089	4.483567281	4.606869084	4.609553284	4.575975406	4.613677797	4.722285709	4.536171591	4.574486316	4.877309781	4.624515042	5.079816698	5.295282486	4.682768266	5.363559832	5.802539241	5.898648884	5.702811519	5.785357153	5.728165653
TRAIP	2.805079741	3.235614042	3.276922148	2.800201825	2.760017336	3.77180186	3.468092139	3.437793744	2.863799848	3.340857502	3.389928629	2.979977231	3.483780017	2.823050578	2.782332909	2.779152055	3.118098405	3.384281605	2.778946713	3.156814328	2.78642338	3.377931429	2.861919321	2.914632301	2.767091658	3.457744815	3.506828179	3.18808288	3.137721662	2.61750198	3.404229081	3.130887779	2.999148681	3.391358904	3.063391293	3.725986223	3.285439095	3.362194819	3.282404063	3.569109814	2.753155804	2.615626717	3.078070602	2.757605614	5.261936582	5.349561007	5.353150241	4.769861885	4.690072881
DNAJA2	5.358669796	5.18715794	4.756965364	6.478684893	6.401781794	3.70842095	4.13275853	3.852067386	6.067840352	4.691815825	4.128499696	5.026455269	4.119305846	6.374809859	6.660887834	6.574153604	5.594024519	4.332977569	6.205501899	5.023562101	6.508608868	4.722939596	5.420460282	5.379218496	4.956121349	4.831885175	4.569794599	5.048524995	4.603322811	6.198586279	4.147261701	5.2373169	4.380360554	4.760457614	5.385098583	4.278084736	5.14671454	4.552313264	4.511300614	4.137337057	5.702448761	6.523220044	5.065816687	6.570812165	5.565642957	4.823385357	4.392851396	6.142712767	7.107464831
BCKDK	4.499080468	4.507591635	4.306139279	4.623332284	4.953601565	4.390988525	4.398246061	4.334712773	4.664131414	4.115173023	4.281461657	4.452250671	4.792050407	4.980006864	4.823075369	4.913093543	4.307947709	4.348053289	4.755172812	4.465371155	4.64668441	4.263867664	4.382041701	4.565573397	4.384140384	4.564301997	4.185702904	5.056977599	3.682543676	4.686610741	4.348676216	4.436893226	4.280623802	4.315526286	4.571746692	4.300230564	4.532034701	4.575251089	4.363536203	4.555448918	4.412925528	4.834923085	4.645078139	4.643416223	5.335507802	5.777382938	5.813965099	5.150484289	5.076264597
MAEA	3.614040498	3.860183115	3.504287732	3.773501978	3.809688385	4.046782604	3.940450623	3.982578025	3.766413852	3.856681827	3.723536324	3.568792063	3.930611121	3.712821106	3.687174286	3.702799688	3.77598032	3.955958409	3.544171704	3.733993799	3.665990748	3.686108076	3.722097097	3.571353696	3.370102399	3.81635457	3.985788032	3.767578472	3.614097463	3.666145495	3.874652855	3.669067607	3.767123627	3.615562289	3.394074413	3.832000241	3.64380316	3.957946487	4.022111039	4.155028494	3.389013533	3.627222327	3.635318201	3.662497986	5.314792928	5.633438158	5.570299653	5.005859056	4.985256092
APC2	3.673473304	3.760563276	3.565071638	3.492923007	3.421451086	4.114318124	4.015278166	4.049387647	3.351386063	4.16730881	4.205140031	3.483461267	4.134388669	3.329162432	3.307361518	3.486576996	3.434513604	4.110626411	3.4163789	3.698763108	3.411995134	3.951258125	3.575768135	3.564997818	3.412994532	4.11061482	4.380897198	3.757071166	3.672775463	3.290219849	4.136550506	3.738093923	4.059066176	3.738992361	3.605733593	4.077612675	3.706989623	3.655852515	3.872248268	4.201047036	3.496184728	3.463768653	4.008588654	3.66304313	5.31841953	5.947766427	5.861733383	5.186368109	5.088546807
PAK4	4.637509382	4.839017967	4.612994273	4.281798925	4.390819131	5.075816536	4.827366563	5.114794795	4.311521316	5.121633714	5.050839606	4.473245691	5.255835942	4.171908148	4.07575504	4.372919087	4.530040602	4.953041246	4.36411511	4.941156813	4.158882985	4.936053523	4.313400382	4.553574411	4.55246202	5.194304183	5.251155223	4.899433515	4.450760913	4.355923048	4.970259632	4.730996189	4.941020034	4.693511056	4.631517626	5.264913248	4.440684041	4.959576489	5.134818118	5.195211816	4.515981806	4.240764093	4.657614013	4.229377437	6.168826125	6.521989312	6.500755354	5.881094575	5.890059509
MARCHF6	5.180417193	4.272927884	4.673408871	6.044917016	5.481789393	3.356470108	3.996384494	3.956596765	5.739424842	3.856226068	3.857817079	4.47314633	3.769316469	5.19013744	5.616347804	5.714183962	4.596214515	3.47464137	5.441734828	4.257717334	5.707328692	3.995214578	4.549975551	5.016582131	4.603557591	3.440673683	3.656478416	4.154035698	4.900705403	5.351397117	3.898629309	4.394740829	4.190929486	4.070688443	4.839929587	3.347020227	3.901941082	3.663024186	4.03594848	3.469760773	4.914801447	5.687818332	4.22726899	5.752222134	5.062736291	4.451822609	4.662246673	5.694635778	5.985476885
ADAR	4.41406014	4.057588674	4.119628697	5.374449316	5.092130261	3.330344709	4.391545939	4.557015268	5.117531536	4.180965416	4.234833859	4.498279542	4.034741861	5.610149174	5.199027086	5.096270033	4.276076283	4.052529076	5.068389135	4.191556375	5.286759521	4.209664746	4.537695726	4.584415583	4.83294316	4.128573612	3.684660085	4.156781524	4.436849005	5.315396017	3.952817946	4.026604188	3.921098534	4.200595442	4.82639449	4.02024247	4.337427092	3.716045482	4.024202926	4.550439878	4.585794348	5.062126504	4.186456744	5.605410004	5.051927898	5.13233509	5.008057649	5.102051558	4.976230639
CDKN2B	2.53782246	2.498823234	2.614275453	1.954103503	2.174489911	2.416743182	2.763997641	3.241585901	2.074542335	2.499816834	2.934918712	2.212580755	2.999609495	2.517975142	1.989765677	1.9612864	2.431585804	3.554974244	2.085640976	2.942186302	2.283887221	2.58169196	2.398609851	2.342835017	2.384720152	2.98982334	2.711055048	2.68171146	2.139109778	2.152976153	2.944484053	2.4077087	2.528302686	2.226241152	2.555157435	3.20561013	2.354982088	2.655771333	2.793658365	3.265283366	2.251620543	1.875800127	2.527131277	2.113908137	4.371398118	4.955505148	4.958540313	4.068238179	4.066837465
KATNB1	3.872162007	4.160100661	3.831650418	3.521871578	3.538904225	4.217201413	4.186202311	4.309131627	3.604916275	4.201768028	4.244873835	3.775097447	4.00539673	3.722929068	3.567627549	3.537044253	3.759963981	4.28940288	3.709442375	4.114006099	3.689650609	4.045438441	3.662100925	3.761625394	3.883338219	4.17269884	4.583117384	3.97893866	3.973599382	3.612297989	4.247138018	3.911238971	4.084901423	3.890425207	3.703740725	4.16582137	3.968497989	4.369603546	4.309245921	4.250593517	3.701210814	3.467271824	3.990518994	3.617428292	6.005005151	6.184026324	6.267806096	5.838166287	5.750055204
SNAPC5	4.185720886	4.335472994	3.521304103	3.651226131	3.828206305	2.886128888	3.405183529	3.496572922	3.911258559	3.317150069	3.17115254	3.897887764	3.41983593	4.122943598	4.151876406	3.944372632	4.322699374	3.453639834	4.020977468	4.095465344	3.965987629	3.841476372	4.05133981	3.782599629	3.658260004	3.137666973	3.301608628	4.154492719	3.859055764	4.088830693	2.75321293	3.842231321	3.392293756	4.156585882	4.216414192	3.378743302	4.133490976	2.995716718	3.440296298	3.345868816	4.051860381	4.270759882	4.252623596	3.847751244	5.441161398	5.447900396	5.264902914	5.482449477	6.34257532
APBB3	3.993232384	4.173758821	4.013797858	3.652931816	3.706766532	4.462993958	4.365933705	4.405728689	3.82016167	4.36712568	4.355405773	3.971660049	4.069518346	3.66979942	3.518061943	3.647392555	3.866608747	4.271085655	3.641252335	4.168412404	3.571362	4.315718215	3.750055397	3.690999253	3.953662032	4.250472605	4.201747516	4.169479265	4.118669488	3.68374042	4.551935433	3.889934337	4.354701334	4.047402293	3.950480981	4.46714769	4.091721949	4.284745554	4.440159861	4.6319672	3.659075253	3.710921306	4.04803011	3.602198638	5.557011823	5.795491383	5.949038843	5.209147692	5.200238697
ZNF267	3.815086048	4.14799116	3.756804046	3.500345845	3.764200565	3.376693938	3.941866139	4.095190694	3.257317961	3.825168302	3.388500714	3.920515323	3.727750442	4.324565385	3.811933958	3.690763875	4.043866811	2.94064142	4.309335752	3.30543949	4.090382523	4.267637218	4.502385367	3.99253412	4.099500728	3.636143916	2.985299305	3.811089584	3.436958521	3.846535678	3.871138998	4.356073407	3.759034186	3.322475815	3.80471472	2.977928201	3.746459151	3.22343047	3.942194072	3.479924538	3.857581671	3.434693929	3.845679039	4.138409498	4.499654821	4.380200451	4.545889847	4.994410743	5.651599073
CCNO	3.389109226	3.721507829	3.213179008	3.014247055	3.230557221	3.647056364	3.620961523	3.825820944	2.955868494	3.736112888	3.420826833	3.026191108	3.661706163	3.031258042	2.919423247	2.802206392	3.364801821	3.812588908	3.118034401	3.780664216	2.700855175	3.461562532	3.436088512	3.379800171	3.376746975	3.543166702	3.872093614	3.866614798	3.341555393	3.099415227	3.858165573	3.429371079	3.635770202	3.661265746	3.406996382	3.596891738	3.667145389	3.898848204	3.828709097	4.144252733	2.925810425	3.136412901	3.832815316	2.846860537	4.844765818	5.362158437	5.439613536	4.530457404	4.522137068
CDKN2C	3.244119668	3.192419334	2.993597459	3.187589654	3.101157161	3.668115025	3.483037756	3.782898618	2.820361157	3.36179395	3.655409676	3.57510529	3.570267115	2.980709387	2.900173349	3.245972339	3.58275158	3.617716481	2.796445924	3.411393246	2.644677523	3.610192811	3.180743362	2.64907966	3.132539013	3.586878972	3.300469744	3.42025978	2.368772707	3.103086951	3.359368785	3.12125211	3.520136308	3.266067625	3.02664179	2.988507861	3.17035519	3.191410931	3.371373294	2.953712691	2.950506786	2.946078241	3.196633842	2.442162663	4.503655839	4.613549911	4.756686079	4.303084837	4.120065598
VPS26C	4.85473434	4.432757935	4.203635472	4.940454041	4.832597205	3.792849983	4.637038923	3.920594571	4.718292621	4.284770727	4.282994688	4.536666451	3.667078489	4.912865015	4.790394657	5.225491534	4.404505578	4.374893083	4.98759446	3.941837114	5.167864543	3.64809806	4.5467388	4.590684808	4.506684083	3.787489702	3.851154183	4.302637969	4.255995936	5.146513272	3.642465578	4.404533316	4.362853664	4.134216924	4.421511753	3.840446763	4.260090461	3.991470014	3.858362368	4.005340641	4.857900862	4.931000125	4.671696844	4.947844168	5.240227579	5.535404129	5.405452097	4.917996979	5.109581159
TCIRG1	4.19220994	4.576672312	4.596323412	4.024233476	4.508960527	4.486632858	5.060300657	4.905983581	4.151153187	4.725937131	4.607062721	4.369521794	4.999552143	4.669782642	4.388516471	4.292617368	4.539560016	5.000245581	4.447140565	4.573282925	4.405951462	4.692097718	4.636527497	4.529855866	4.572479328	4.865836584	4.561052848	4.687476861	4.796533152	4.279287639	4.635931883	4.381140215	4.616126699	4.438246438	4.550188434	4.581549795	4.647716846	4.5351708	4.659241527	4.94281014	4.217486149	4.088276922	4.591536528	4.361756868	6.31447976	6.747850462	6.689640792	6.229832376	6.062572535
RTN3	4.326095361	4.522051292	4.328316056	4.840756153	5.036892809	3.337083006	3.668362619	3.449356004	4.61161974	3.948375275	3.813796206	4.223208391	3.523193245	4.654981981	5.013981106	5.037930383	4.159214431	3.657849526	4.778733829	4.284532784	4.873630273	3.838712888	4.227962199	4.669086832	4.544049417	3.273774932	3.550284765	4.237904351	3.919882022	4.798620031	3.519909254	4.044447692	3.768761389	3.682909026	4.301160346	3.486340078	4.247084405	3.870478956	3.989006547	4.127662115	4.572594974	4.908538237	4.05142934	4.779253479	4.912237747	4.681267659	4.557706707	5.261025341	4.894826974
LANCL1	3.398537287	3.281869342	3.445444691	3.981650707	3.964687762	3.440570224	2.984164247	3.226208377	4.197217576	3.18798123	3.609265699	3.415551457	3.288038017	3.933111815	4.109849845	4.234720959	3.184000073	3.520797984	4.219829392	3.420751539	4.208806278	3.281144494	3.498288038	3.688679074	3.483007223	3.656672443	3.368649566	3.013141607	3.365681034	4.022778062	3.236483257	3.393511224	3.232849682	3.401929364	3.620042365	3.818459908	3.493889335	3.278135279	3.410267907	3.317421601	3.840019957	4.362220999	3.445274458	4.05400597	4.25831348	4.293780762	4.354778398	4.201379278	4.017133044
NMUR1	3.895276229	4.089182509	3.907800263	3.591805862	3.622840895	4.475383941	4.689199999	4.213809152	3.818198993	4.649074737	4.455621204	3.671810676	4.317848647	3.696876615	3.686156917	4.022694845	3.79463617	4.426777819	3.696419477	3.989755787	3.65006564	4.101004119	3.597293953	3.802336671	3.405465906	4.350470183	4.146311982	4.108932038	4.396241498	3.426967536	4.47087018	4.003609262	3.898356003	3.971135144	3.945523424	4.738892057	4.179355743	4.666265872	4.028825612	4.272629973	3.942586085	3.487459781	4.139401701	3.875525401	6.253344891	6.892470475	6.795995856	6.094639003	5.910496026
B3GALT5	1.884360441	2.083178763	2.00257208	1.408011892	1.525981639	2.793800988	2.220546686	2.238186716	1.379698065	2.27694817	2.31926328	1.46863112	2.49350291	1.116143753	1.160086448	1.29926795	1.771714459	2.276584014	1.307451577	2.137775904	1.306059691	1.894482737	1.584126711	1.820429418	1.953564565	2.361691078	2.392389881	2.622805984	1.899126715	1.455258455	2.02667557	1.781723104	2.280034203	2.705117725	1.632244431	2.249480263	1.690814321	2.204598995	2.25716028	2.273357853	1.438844642	1.269202097	1.799685973	1.659535531	4.097466902	4.395872934	4.158917759	3.866572432	3.584623612
TNIP1	4.6822174	4.35229016	4.612757106	5.257288233	5.416840821	4.234372464	4.172701864	4.132287736	5.210754087	4.311545048	4.151579449	4.487181835	4.043069486	5.667389855	5.303572597	5.326324647	4.719683152	4.312297155	5.199323471	4.42416383	5.375480765	4.058283562	4.827551655	4.601256038	4.337409027	4.183195191	4.244717389	4.37160073	4.583914623	5.2026444	4.29060351	4.613588975	4.448293857	4.320732477	4.813051674	4.20979931	4.558386976	4.353767867	4.397355221	4.429955363	4.925164016	5.1587738	4.640355122	5.348484005	5.272307103	5.50006586	5.495735675	5.214227808	5.265577787
LAMC3	3.566810881	3.686156727	3.819998324	3.383689953	3.550773839	4.287854798	4.215778967	4.276971064	3.54061724	3.926736966	4.095006904	3.702703715	4.354247354	3.244400765	3.394686009	3.351632541	3.656211183	4.360962773	3.215909522	3.957840347	3.25024244	3.896699342	3.54016374	3.489534825	3.71574415	4.221452144	4.390711976	4.136177648	3.812598379	3.2885177	4.210138804	3.657558725	3.811306934	3.85124704	3.509643434	4.413811507	3.826647015	4.01384092	4.15415138	4.154619384	3.382710549	3.180106682	3.789450636	3.480168699	5.945998323	6.380218546	6.253943861	5.746019698	5.559014937
CDKN2D	4.546991874	5.230994334	4.904704295	4.497838532	4.49716764	5.658073586	5.297241871	4.926708795	4.464853168	5.114333637	5.275119359	4.779366016	5.195713271	4.732888832	4.396205377	4.484421128	4.674124127	5.448774831	4.244135525	5.507442392	4.56639619	5.079467796	4.801535719	4.666544096	4.660179591	5.256783665	5.086060717	5.070339889	5.126948603	4.529517772	5.182957592	4.70552391	5.140558819	4.805172695	4.610972138	4.939323155	5.229065347	5.085915331	4.714845808	5.564099204	4.685805703	4.390633611	5.282503425	4.381740388	6.187056915	6.718251142	6.50509885	6.079387803	6.077648496
IKZF1	2.332127005	2.674688811	2.764177697	2.081541199	2.707366158	3.194484454	3.202264859	3.335600968	2.161417751	2.942554935	2.969453488	2.631888676	3.238155978	3.026305149	2.808522074	2.173674371	2.435160427	3.092167584	2.459184618	2.69947131	2.608323441	3.024099999	2.754002195	2.813901901	2.68215686	2.830892511	3.079926564	2.832232664	2.79188149	2.178199188	3.026906792	2.866333591	3.274251389	2.642347239	2.433947433	3.351743379	2.756532092	2.678625446	3.009134683	2.808885129	2.171769322	1.927187822	3.079946432	2.543500595	4.706117404	5.282634699	5.039096764	4.574721781	4.510479175
CRISP3	1.454072094	1.884164708	1.814199002	1.033677719	1.049177743	2.462233714	2.338405835	1.930890112	1.167828991	2.30221078	2.046882572	1.490212054	2.356419471	1.061405205	1.067276281	1.296154133	1.862733156	2.091696656	1.182766331	1.622769971	1.069288698	1.865456666	1.532561597	1.52020102	1.74144837	2.276460914	2.073346675	1.81553532	1.997812476	1.513814725	2.342502255	1.601655939	1.939821943	1.994537042	1.516643387	2.65756013	1.582333091	1.890804022	1.944218524	2.365081409	1.236705857	1.057627128	1.495833207	1.035094297	3.957335335	3.732935283	4.001732164	3.978797576	3.515410782
SMYD5	3.264576348	3.186138055	3.04604777	3.116063429	3.172762386	3.567103211	3.237931689	3.530592338	2.974588878	3.275591066	3.117267272	3.115175472	3.504566001	3.154563033	3.072765217	3.181110021	3.371114221	3.30269536	3.01388561	3.224303568	3.211046108	3.200833119	3.080052337	3.081397129	2.906156733	3.351801953	3.34849359	3.372204645	3.166364747	2.904539741	3.430611084	3.179052126	3.205387802	3.132769095	3.185802311	3.354311264	3.109275157	3.30965266	3.222938125	3.542886819	2.842911801	3.197955832	2.991513035	2.863912871	5.303009043	5.305724	5.382639913	4.865684291	4.878436368
KLHL41	1.773587753	1.513795283	6.284397454	1.359589378	1.103766903	2.532614539	1.443701892	1.789501049	1.540806283	2.268878968	2.300390169	1.911242444	1.993726787	0.993356367	5.218512045	1.307882888	1.662561422	2.141514048	1.366472305	1.926729027	1.123666637	1.787386207	1.36886631	1.537822292	2.269173219	1.896149944	1.987545439	1.904698073	1.793370845	1.686194075	1.920109249	1.778613905	2.276739389	1.774744199	1.831469343	2.018228172	1.86323133	1.907570236	1.954896213	1.787921059	1.704525001	1.321690886	1.571489058	0.919854747	2.47180286	2.830959228	2.957329645	2.598165102	2.7723195
RRAGB	3.715912266	3.470029971	3.391807088	3.412530005	3.472763314	3.144455853	3.090611616	2.857431769	3.49086571	3.016160626	3.319724905	3.881747222	3.084644376	3.544943364	3.642146502	3.779186077	3.113281133	3.248180797	4.05505796	2.909433364	3.615422523	3.240661912	3.551029838	3.359213125	3.540122123	2.959430895	3.257239109	3.327150669	3.205832288	3.784778444	3.406312098	3.354079894	3.157030357	3.235367362	3.636214433	3.075419157	3.637107325	3.508426821	3.083538207	2.961649736	3.884876101	3.80466037	3.219505672	3.747485375	4.417353368	4.041081581	3.819844975	4.434875811	6.35391178
SIRPB1	3.086873203	3.066709692	3.339925279	2.756286565	3.038263632	3.83569652	3.511780348	3.749260775	2.778473089	3.61998572	3.420642476	3.11639583	3.853766649	2.91263399	3.208071962	2.903414676	3.16998426	3.820661978	2.861449192	3.598844549	3.212195359	3.559404969	3.251674207	2.986625799	3.278960028	3.497818436	3.798074563	3.531010114	3.382301511	2.53599448	3.634054639	3.076377422	3.569673435	3.535851419	2.88755126	3.722420705	3.434555199	3.728642708	3.546143244	3.834568413	3.031087366	2.887174866	3.513917918	2.789733863	5.91844748	6.161783125	6.146972254	5.646352641	5.402889937
AKR1A1	6.517624686	5.886664214	5.683908051	7.521752325	6.576786186	4.410451816	4.485900829	4.702764657	7.177348933	5.032454881	4.877141793	5.764510105	4.519454582	6.52823572	7.007233546	7.587205729	5.75530263	4.41531342	6.91345904	5.611439089	7.190337645	4.71436423	5.74282471	5.814115578	5.63407749	5.1430732	4.681733549	5.676708768	6.066839275	6.684592043	4.638792945	6.221859442	4.654259759	5.456629361	6.236519446	4.781732519	5.733552748	5.64730109	5.220540141	4.345097896	6.155418212	7.525763651	5.916187996	7.212327255	6.062664872	6.028295421	6.046504572	5.7403666	6.469662122
EMC8	4.906530455	4.381144909	4.261677894	4.409548499	4.44527221	3.761110133	4.168136012	3.219384373	4.53244552	3.533401828	3.535973483	4.547136676	3.701887124	5.425582892	4.768248373	4.943139099	4.421720012	3.362052288	5.091533345	3.834922441	4.574153107	3.993173238	4.670160001	4.724962115	4.226348775	3.369798105	2.940860012	4.302496464	3.138611978	4.811410818	3.271903507	4.694676708	3.572042056	3.877186605	4.774733417	3.866461963	4.637903303	3.234222104	3.854136823	3.545829687	5.035257707	4.806240764	4.403487532	4.203588203	4.644158874	4.629500879	6.138922268	4.588074931	4.556277415
RXYLT1	4.513557985	4.372773559	4.312086862	4.556235335	4.505868066	3.859383364	3.630803137	3.372933903	4.363784354	4.151770972	3.880386815	4.480941383	3.809575954	4.557033645	4.448643605	4.710650377	4.223190255	3.981890746	4.610783354	3.82920195	4.717910835	4.29954219	4.678837872	4.12667772	4.437505822	3.619052953	3.67292614	4.285323467	4.08456088	4.108527132	3.978677073	4.60682139	3.700762296	4.043366401	4.307659898	3.410816082	4.477593382	4.040567857	3.818735141	4.125429166	4.497281603	4.867007956	4.299664044	4.566121637	5.250989095	5.175251736	5.325743072	5.828438001	5.923568681
CDKN3	2.571469974	3.544122937	2.555291014	1.951102326	3.317809177	3.007439936	2.235978966	3.061142981	2.250797019	2.597525424	2.904779689	2.502984853	2.731316729	3.22984666	2.268842669	2.50181614	3.218787557	2.951302489	3.176772307	2.803657355	2.68683823	3.73943772	4.626102429	2.525494851	2.786246195	3.455291635	2.439563086	3.364953702	2.703053254	2.261392647	2.719993735	3.249011396	3.26478119	3.119215145	2.727142238	2.785200914	2.949842503	2.392989046	3.10391773	2.365345169	2.499041534	2.028605645	3.482756604	2.186809001	3.005781912	3.96208559	3.111556766	3.159516965	3.569711165
CNPY2	6.726128444	6.684415758	6.436507861	6.85290812	6.73061222	4.801733692	5.782348207	5.610921053	6.755851744	5.629565889	5.835973693	6.146352287	5.056974581	7.082365657	7.161607732	7.136221936	6.505622633	5.190026222	6.994874571	6.365214467	7.059808526	5.898136369	7.032672123	6.728767827	6.562141094	5.713390082	5.066329843	6.213100577	6.042816166	6.847030184	5.298378533	6.658478723	5.556010818	6.261546475	6.593922227	5.330859842	6.815477298	6.344508492	5.906973182	5.700177326	6.664741578	6.976256745	6.732186523	6.913732245	6.852742644	7.340073331	6.930863137	7.104159682	6.892866423
B3GNT3	3.447972663	3.418381094	3.975952255	3.569750649	4.068286777	4.141113628	4.083276204	4.024589749	3.224007624	3.58856417	4.168724779	3.510495121	3.857917474	3.528761474	3.919991518	3.743286306	3.840286264	4.176577789	3.865300215	3.821837239	3.539520748	3.908765353	3.755205248	3.847055002	3.317843038	4.026202563	4.03032663	4.302012223	3.957575767	3.545669401	3.878793985	3.817366102	3.792882525	3.671232084	3.672654397	4.33383673	3.897651941	4.004443151	3.842813042	4.316289251	3.524939334	3.866786888	3.744450556	4.176031214	5.311577622	5.560784391	5.627173116	5.134476877	4.846304214
CLEC4M	2.1481648	2.489435062	2.402100235	1.877984999	1.770250283	3.089307792	2.90243952	2.673718735	1.998209949	2.763384982	2.656378108	2.366290146	2.697812907	2.067336121	1.919559718	2.081581384	2.341792181	2.840108124	1.914870749	2.57766261	1.942679692	2.532851026	2.177163296	1.923412828	2.193904135	2.794379346	2.598022645	2.177436955	2.245910949	2.013320593	2.851684026	2.421652486	2.442568016	2.627115459	2.149272016	3.15779477	2.617976177	2.576904157	2.468644983	2.583080179	2.132997904	1.820309042	2.197332432	1.86830018	4.39213003	4.546180314	4.766159272	4.093321794	4.057339281
TLR6	1.585767185	1.77757521	1.9692567	1.311027853	1.59546841	2.435802636	2.947977737	2.032175729	1.248532048	1.977963925	2.095003241	1.865213394	2.42394291	2.293481179	1.742228666	1.193430227	1.955339512	1.803924899	1.847218435	1.902117105	1.616606239	1.77613433	2.243429454	2.424997034	2.357959647	2.05966409	2.404280062	1.888148258	1.921042311	1.397964713	1.961217526	1.826545742	2.678100819	1.9631447	2.145268621	1.729025074	1.591518339	1.819404163	2.095077231	1.977939574	1.398651255	1.180751116	2.625516666	1.495645908	2.61043716	2.507051318	2.401002042	2.291482015	2.192284635
IRAG1	3.200557658	3.433976394	3.441725076	2.910014494	2.86573883	3.935104767	3.845079917	3.927374418	2.888902635	3.728741309	3.751791392	3.395449537	4.037529217	2.841978146	2.958563838	2.842426209	3.369702525	3.932411672	2.890031977	3.599108472	2.77550636	3.622007713	3.109159983	3.10258185	3.321763846	3.780200456	3.933469957	3.532133407	3.395149466	2.895412098	3.842588618	3.367726673	3.961635677	3.655489164	3.224320281	4.094707806	3.636029717	3.676083346	3.709580566	3.894732008	3.087780742	2.770738726	3.331480944	2.800001737	5.516392228	5.769973588	5.762772036	5.335650965	5.135140049
PCGF3	4.165507244	4.123309277	4.101412941	3.997943677	4.023899938	4.330263278	3.919830547	4.16831518	3.981219343	4.211860627	4.099276448	4.078717211	4.269691344	4.181266972	4.029905773	3.85725007	3.894770042	4.319578826	4.026990294	3.957733629	3.887300487	4.270652516	4.186295821	4.13126327	3.909881411	4.153191694	4.116552825	4.16674728	3.977525958	4.042465384	3.9034251	4.143018704	4.233063643	4.095290937	4.043461075	4.20868602	4.056110844	4.250876209	4.395202539	4.147049836	3.907988757	3.958211737	4.016341638	4.138010154	5.232396089	5.508779366	5.59918646	5.028857438	4.949287232
TFG	4.491843784	4.780895469	4.280226374	4.656437242	4.934406624	4.309017468	4.386368049	4.215639392	4.677348568	4.517318929	4.28336797	4.468850442	4.335194005	4.937568098	4.741156173	4.967207664	4.357521133	4.934640908	4.917019915	4.400566585	4.701576739	4.300907322	4.548666539	4.54317853	4.42344728	4.654033317	4.336781329	4.233263511	4.136706114	4.695093308	4.381777305	4.482223817	4.319755834	4.166183401	4.423458567	4.265743047	4.375936675	4.301783904	4.493736179	4.569403707	4.601994535	4.786768385	4.787222846	4.739749167	4.938557496	5.09313136	5.017223458	4.824813055	4.682610213
PKDREJ	1.599383842	1.827156505	2.374188723	1.632255463	1.278068463	2.876706585	2.259232489	2.639987143	1.221270094	2.365530864	1.954758893	1.887480545	2.004023951	1.1026442	1.230240551	1.15737714	1.826514832	2.687468413	0.898314456	2.069845028	1.075310874	1.887795205	2.142230718	1.293409252	2.229276648	2.903468203	3.513707643	1.617407251	2.178330377	1.598366217	2.269005913	1.762864245	2.452661357	1.753281326	1.220924262	2.841861812	1.369769315	1.553601741	2.268910631	1.743801294	1.926125447	1.108423682	1.770681381	0.972943814	3.680495242	3.852824681	3.929220438	3.065250892	3.553761058
CCL26	2.622843682	3.594914757	3.150236865	2.397252164	2.53754788	3.850260791	3.375021381	3.632846056	2.194985088	2.997380187	3.320926028	3.28349279	3.47647034	2.717010383	3.549684014	3.350929636	3.460133869	3.299996504	3.434643983	3.223752194	3.335916846	2.874294409	3.525681211	2.773083037	3.802276819	3.971399979	3.503423551	2.926249863	2.658581599	2.51028504	3.267034347	3.643561044	3.219826574	3.542384411	2.763651184	4.412941234	2.911093055	3.059575627	2.82245346	3.47227937	2.420531757	2.447473129	3.213107916	2.558752136	5.352672964	5.481415414	5.232298973	5.058887785	4.742286557
TRDN	1.941187143	1.995973145	3.455355737	1.187323663	1.268355145	3.384281366	2.605499303	2.61896385	1.2863996	2.357523525	2.310392313	2.315388815	2.941908031	1.150118402	1.482459062	1.189693982	2.146206157	3.077368628	1.309075626	1.903149363	1.16031425	2.292052328	1.751077559	1.531000899	2.086372237	2.825950301	2.96906073	2.317184106	2.052387049	1.411132816	3.015239257	1.932599938	2.754071177	2.645681577	1.825410938	3.202398816	2.067451346	2.131619044	2.117756787	1.999614433	1.27388241	1.183312664	1.791179381	1.012830347	4.336292507	4.006058142	4.109900202	4.047374619	3.651334327
TRIM22	3.793315629	4.158892062	4.150799981	4.350830571	5.114880866	4.224867492	4.54776949	4.27087759	4.058060364	4.225401905	4.054003583	4.512064321	4.6475143	6.300986064	4.944369597	4.526011405	4.545652861	3.728565353	4.894372466	4.044650223	4.545999978	4.649282784	5.325711071	4.68653602	4.951002127	4.36653173	3.451844398	4.502996313	4.313517954	4.804751392	4.16170108	4.564513985	3.828126689	4.004308757	4.755177531	3.950039733	4.532025415	3.612010162	3.827198764	4.301385383	4.357543878	4.041862221	4.556489382	6.0044126	4.673325716	4.599555955	4.473238709	5.279001596	4.820972995
ABCA7	3.774835029	3.835635487	3.867838799	3.510164852	3.771649245	3.97488044	4.139711779	4.25521139	3.628747513	4.045989396	4.172712802	3.732662207	4.412564476	3.457506252	3.642827289	3.612510895	3.787610678	4.43991094	3.427781436	3.991888954	3.618894643	3.979310637	3.713959442	3.613208156	3.679438699	4.236527227	4.264927889	4.0705435	3.942627392	3.474240315	4.282886092	3.838668421	4.186622771	3.862286171	3.740734238	4.224266895	3.957395446	4.14943459	4.176944648	4.269571694	3.589496816	3.487009709	3.936172041	3.576576603	5.904466933	6.223358549	6.239842171	5.70901733	5.582000117
ABCA10	1.575769415	1.817194762	2.041127669	1.258963538	1.214376885	2.44149651	2.02135535	2.048904333	1.525804127	2.110313781	1.975142524	1.977877707	2.007923293	1.276450743	1.110075145	1.069281099	2.070103969	2.100702958	1.172100574	1.894098415	1.030844711	1.981444318	1.653961844	1.669883388	1.790871284	1.986925743	2.083139294	1.839194621	1.663700496	1.267290515	1.85139364	1.760610418	2.230083087	2.122431641	1.670802948	1.951724891	1.736291763	2.251216031	1.964569787	1.560743684	1.102881633	1.393567584	1.601192403	1.347903199	2.774512616	2.729156774	2.666838501	2.634964906	2.353124385
ABCA9	1.523281847	1.949657497	2.001884855	1.349309521	1.355282818	2.573572203	2.464079552	2.369882574	1.46275818	2.049899693	2.133024863	1.844603251	2.626461303	1.488462658	1.338306639	1.201301635	1.861273915	2.472468509	1.45529739	2.42929163	1.238981951	2.094642471	1.75086342	1.556394083	1.843941418	2.37570226	2.473110924	1.925403009	2.05063509	1.302812185	2.140327022	1.698538535	2.38685335	2.227092383	1.439079538	2.422091688	2.034412834	1.792311997	2.024460861	1.966420333	1.335837739	1.317021727	1.977889662	1.590700967	3.18104332	3.392286321	3.360526371	3.16217057	2.991058193
ABCA8	2.224281411	2.212357357	2.677866389	2.052788634	2.105236302	2.94217727	2.8077352	2.609502491	2.544193409	3.119351835	2.593223265	2.353445302	2.787168328	2.467820543	3.053799658	1.786846387	2.605394098	2.748336516	2.300046204	2.756215621	2.003693433	2.729553369	2.58351333	2.652517997	2.75566275	2.773582646	2.75072765	2.48530794	3.363549466	2.37722711	2.355946331	2.848699638	2.705866706	2.664296501	2.494051986	2.677331535	2.55358697	2.760380678	2.467632172	2.356751611	1.906378737	1.96614538	3.173408097	3.310253101	3.21614335	3.262856865	3.233051177	3.185935922	3.008491087
WARS2	3.685703216	3.736247337	3.621892813	3.741070376	3.795911786	3.62197618	2.981381885	3.284655779	3.663194211	3.377937159	3.560999201	3.735872212	3.811192698	3.834811739	3.845323541	4.056419585	3.612437069	3.579418247	3.616058301	3.502370647	3.887386242	3.270219585	3.478783086	4.0142822	3.234006722	3.480462841	3.388241275	3.603935956	3.476084308	4.01324584	3.221961418	3.459444806	3.56677312	3.463622474	3.618881941	3.874986827	3.772978738	3.24595875	3.623145141	3.557168633	3.548801055	3.723672182	3.679262921	3.858516964	4.57680948	4.577386924	4.613651131	4.458698523	4.050805837
CDO1	1.836549888	2.351806492	2.576077663	1.70107688	1.910899185	2.737553257	2.812165652	2.324266423	2.154753199	2.531318082	2.452653162	2.004982085	2.619846627	1.746053741	1.658033662	1.487298127	2.670532969	2.867762693	1.866945427	2.174699568	1.805132792	2.327389984	1.948477936	1.861904005	1.661583852	2.755479418	2.78654182	2.531298103	2.295821904	1.896906475	2.495501266	1.928132602	2.219541919	2.08810836	2.118813308	2.739631359	2.13112446	2.45124962	2.402202158	2.592122029	1.545201025	1.60721811	2.242821102	1.701384714	3.930683262	3.840337381	4.191860955	3.751775781	3.93210498
NPM3	4.377493671	4.739205052	4.624276511	3.964375249	3.913492116	4.426023933	4.585027471	4.36122945	3.687752466	4.605509832	4.846753398	4.342832096	4.46950526	3.980592173	3.871906426	3.968079966	4.637357308	4.242573085	4.100371326	4.223573727	3.824104987	4.99921687	4.510185119	4.44070959	4.412041947	4.646396126	4.244552797	4.52678829	4.440819774	3.843141695	4.360756872	4.572704424	4.612922558	4.711900758	4.46737859	4.377747447	4.932441658	4.412848582	4.581694932	4.581129293	4.499210824	3.536548994	4.847245717	3.872701767	6.269080729	6.568900116	6.24390434	5.958422924	6.007909634
NPM2	3.614129625	4.257064906	4.002369939	3.491919873	3.786691168	4.515458908	4.195434676	4.669458285	3.492467411	4.021074513	4.31329884	3.92510272	4.475572368	3.720031804	3.666508406	3.590160734	3.88819221	4.419096584	4.060195341	4.035906023	3.76764813	4.232713113	3.713830551	3.699246018	3.803321851	4.37338551	4.087917169	4.508458428	3.712189553	4.038428229	4.220675322	4.075555685	4.545512118	3.976265407	4.054171031	3.793645568	3.735893009	4.231876177	4.083539949	3.918777224	3.643866591	3.158954561	3.762629522	3.675240447	5.423571901	5.575682058	5.637873177	5.124272981	5.316438588
HMG20B	4.983749268	5.478045789	5.074135949	4.901708286	5.153135562	5.165030777	4.948782739	5.175300393	5.086097814	5.075443107	5.089159442	5.073480071	5.045386249	5.123059496	5.074083272	5.124236796	4.93889378	5.067162755	5.096170473	5.232477315	5.044336514	4.974736584	5.179038254	5.044277199	4.907132945	5.034561886	4.794628032	5.271112703	5.024752329	5.097286287	4.83056999	5.16913634	4.943093224	5.027292916	5.177556773	4.933283684	5.160209461	5.159321024	5.087030929	5.04540866	4.940330734	5.099244836	5.396498432	4.986516363	5.918319576	6.552106446	6.462466498	5.813144549	5.784909514
HMG20A	3.172243847	2.687345096	3.119170189	3.694645409	3.518865843	2.798128385	2.690700222	2.362337809	3.214876389	2.725187892	3.126420683	2.836604609	2.871762635	3.598921046	3.928447122	3.57150431	3.151436402	2.992336015	3.340891452	2.791860784	3.741234287	2.778272538	2.460798067	2.857928447	2.90580188	2.936545616	3.300257801	2.648044538	3.063604321	3.226948114	3.199537526	2.701301314	2.91767664	2.759719516	2.971974205	2.708225416	3.099815911	2.553412583	3.122977007	2.759596269	3.299700356	3.768113543	2.956631804	3.851759806	3.596551221	3.373621544	3.501324756	3.872680363	3.321658112
KLF2	4.962657998	4.964744481	4.942317196	4.702645363	5.039997735	5.243090688	5.097318175	5.013343362	5.175585441	4.968980889	4.976070136	4.882937475	5.213726955	5.234600036	4.860799764	4.88426877	5.017951116	5.039416758	5.120284079	5.001768483	5.075859276	5.153122089	4.965278546	4.970673509	5.221878031	4.815972019	5.023391165	5.323770582	5.084142571	4.686281696	5.181970122	5.047709837	4.936071705	4.488615782	5.189218539	5.189460163	5.37162327	5.010814681	5.050624359	5.171395221	5.056944326	4.967778316	5.058500742	4.939737768	6.101605297	6.382246528	6.495894426	5.947572594	5.690458761
MICU1	5.623413378	4.840570787	4.897175699	5.660461878	4.887598375	3.945805075	4.124221667	4.172880157	5.380582875	4.489432306	4.105663	4.969737727	3.892120985	5.149979839	5.273063892	5.35732866	5.050943447	3.924392419	5.058668081	4.683089897	5.114359026	4.705223528	4.83944116	4.74151671	4.948174399	4.190248562	4.172813034	4.579433478	4.622229133	5.666989838	4.511938002	4.860419042	4.131151974	5.093234036	4.957233819	3.933505659	4.78822649	4.035082729	4.369280991	3.881094486	5.889250257	5.600622214	5.015222357	5.635221652	4.398102521	4.469118226	4.516838042	4.383288759	4.799944508
CACNG3	2.422955632	2.597666684	2.585560862	2.340400008	2.162899755	3.820423232	3.346834612	2.990743046	2.178419399	3.301066897	3.294977751	2.736865821	3.574141835	1.907882027	1.922452544	2.382149837	2.606254197	3.014989462	2.008332995	2.843132479	2.026590303	2.553999318	2.362013912	2.470496876	2.418263574	3.877112077	3.316879542	3.208413084	2.554355596	2.048529225	3.197782887	2.522637381	2.720702378	3.317653768	2.433939233	3.846871276	3.399291494	3.050352003	3.427355191	3.216240804	2.759398523	2.251831722	2.637629156	2.188157906	4.852446825	5.328332564	5.408404214	4.818162669	4.678685003
CACNG2	2.094383155	2.383898089	2.156980597	1.585283482	1.534171395	2.887307747	2.757066499	2.97155893	1.533096592	2.681368444	2.768542612	2.322642049	3.004474767	1.332282779	1.428674883	1.656705291	2.009145879	2.795986875	1.576885467	1.991917305	1.42090466	2.633003975	1.807951044	1.694913424	2.191500223	2.573076688	2.849709323	2.346660137	2.196137545	1.541362145	2.892421349	1.968426252	2.781093834	2.645831975	2.109193949	2.897818155	2.249934343	2.709648379	2.651030345	2.822657476	1.690537619	1.561560914	2.233710747	1.452187823	4.100027629	4.288213395	4.16652877	3.671294876	3.613674428
CITED2	5.463799069	5.589249074	5.555724703	5.418463293	5.552603424	4.576730845	5.374347478	5.373122265	5.571360418	5.451196498	5.263306834	5.410445043	4.839672258	5.260820963	4.910411054	5.5214135	5.773662489	4.556641548	5.540036653	5.691982428	5.210719244	5.123832138	5.61034746	5.493535114	5.544354725	5.597627722	4.887916314	5.350851756	5.267079421	5.709188198	5.198472867	5.7554642	5.198120681	5.647211203	5.750353309	5.287005448	5.642485765	5.481838837	5.308454061	5.521823523	5.84340828	5.724474402	5.619203598	5.507383905	5.255143118	5.837348557	5.588866222	5.28072727	5.106354249
SEMA3A	1.437933667	1.751732244	1.523850753	1.017363329	1.184695991	2.035897451	2.284658687	2.055166222	1.315125851	1.795742141	1.841096685	1.656837475	2.021679278	1.318706385	1.051119014	1.135434576	1.459007357	2.063233472	1.129882421	1.648791963	1.065629243	1.988888284	1.487199162	1.387937748	1.690182603	2.028012744	1.952932093	1.835476532	1.637595371	1.41057797	1.786062225	1.657627357	1.895438563	1.983138116	1.449589236	2.033224031	1.465098848	1.674964007	1.669849048	1.508685161	1.232279923	0.970365767	1.456687874	1.158423032	3.539939314	3.557608987	3.499256387	3.726879512	3.322918197
TUBA1B	7.050093123	7.275432289	6.948940704	7.147546278	7.250044834	8.029694154	7.893326934	8.100406451	6.851038351	7.834283403	7.991079316	7.07767554	7.821543592	7.299849065	7.175339411	6.225434264	7.323832309	7.77084398	7.214047535	7.659445094	6.565991494	8.10028622	7.158239127	6.721017427	6.773629073	7.695914706	7.408090867	7.42498658	6.866077491	6.718583974	6.9324654	7.248996183	7.34292639	7.10121281	7.303585799	7.743336134	7.482035273	7.593409378	7.678299562	8.071733833	7.206669557	6.790425883	7.557641367	7.588170254	8.631483463	8.646130398	8.317800509	8.650457786	8.515718307
IRF9	4.980332962	5.623289727	4.426008736	5.460976068	5.111021772	3.875564574	4.762223496	4.810273785	5.071439044	4.935876934	5.249392598	5.388310607	5.016813188	6.025829699	5.152260861	4.965015145	5.377762599	5.0401883	5.735725033	5.107011653	5.584215667	5.228388542	5.819231849	5.184189655	5.909914739	5.096392194	4.691263786	5.051846318	5.642133328	5.899878061	4.503514054	4.978180988	4.502086282	4.631819722	5.863692488	4.366655221	5.679767242	4.391531405	4.471318533	5.301818071	5.532688023	5.262479805	5.499470406	5.787435679	6.344803545	6.276320965	6.392988768	6.408933178	5.92268228
CDR1	7.134439065	7.564636098	8.582794757	7.146832272	6.813134166	3.077300212	5.555137714	2.469485829	7.766761856	6.464892222	5.931830243	7.1766716	2.48125076	6.294873375	5.815150169	6.788260885	5.541378526	2.950344624	6.004210277	5.495691733	6.350213208	6.750028555	7.445632781	5.453398075	6.607193211	4.551723961	4.243890699	7.137276819	3.56158913	7.272740204	3.01376633	7.191317583	4.724054289	6.232690318	6.286651722	4.163546904	6.949451284	7.038285957	6.290311698	2.097172767	6.384472806	8.074818955	6.370840452	6.341621535	4.308446371	3.690250169	3.806751303	3.966058627	4.936446187
BPNT1	3.557684136	3.446873895	3.170872672	4.054948183	4.437457987	3.310337074	2.909482426	3.279966573	3.932545644	3.198700437	3.394466602	3.259343388	3.045504043	4.124146836	4.474408552	4.418715963	4.157983053	3.544206052	4.014176072	3.356390772	4.364152663	2.739007376	3.542243607	3.451789023	3.203995408	2.91131669	3.50806676	2.962614468	2.966102161	3.669021178	2.934256257	2.847074481	3.301361765	3.275536191	3.445593603	3.01194427	3.11360736	2.993949286	3.256266329	2.828846989	4.163537382	4.495554886	3.161685537	4.603351789	3.567066733	3.579499488	3.577846016	3.478574375	3.580098528
TUBB3	2.795081822	3.290956708	3.250411867	2.757528742	3.413226109	3.582396491	3.656661163	3.498441005	2.809891624	3.877830737	3.159070937	2.931630075	3.540533029	3.544490017	3.185276973	3.136502945	2.793464441	3.602502167	2.91733125	3.320014737	3.352246304	3.319743736	3.167405211	2.685950753	2.670801777	3.532094961	2.972104536	3.030994686	2.983650816	2.72970596	3.589381098	2.991957646	3.784214922	2.984897855	3.156879782	3.347917554	3.123333633	3.346129734	3.555357218	3.598559102	3.109821034	2.579185221	3.0000598	3.364581908	5.036813778	5.351652241	5.27595455	4.763193033	4.766182231
TUBB4A	3.605452859	3.710532264	3.468617467	3.195782929	3.666390885	4.538087462	3.774022056	4.203713941	3.479564996	3.748012445	4.354526468	3.738551718	4.162379647	3.403597352	3.859840429	3.993317429	3.561388739	4.357118321	3.717323849	3.985504738	3.474513479	3.773672764	3.114244962	3.432660726	3.772052304	3.976134294	3.781619983	3.744348419	3.989565043	3.531962711	4.194283922	3.733418737	4.202547016	3.980115954	3.516981682	4.374158441	4.036164817	3.831529356	4.304914944	4.392099755	3.389234641	3.365282218	3.656521065	4.01090022	5.760828865	6.078811754	6.421962488	5.420368808	5.591809985
TUBB4B	4.526917396	4.508975314	3.814414756	6.071502994	6.252379424	4.520124193	4.042843362	4.651249596	5.639569251	4.044478771	4.597051287	4.058482212	4.242636706	6.385912179	6.073033569	6.648156499	4.493389834	5.171397454	5.612794213	4.308469456	6.34320035	4.039858461	4.246411102	4.409023406	4.458559584	4.081579209	4.80961537	4.869351223	3.779188645	5.091996783	4.142793511	4.230801378	4.258593648	4.838917813	4.277876236	4.747994235	4.313644472	4.482223101	4.78438549	4.617116633	4.575086678	5.694753343	4.740579005	6.342235648	5.392729205	6.022632982	6.225133841	5.454518035	5.191068594
BTN3A3	3.384257065	3.686044318	3.665222085	3.770960496	3.849406238	3.572533423	4.211425018	3.634402036	3.356898977	3.626255524	3.098065875	3.27658152	3.399494512	4.388033384	3.98758742	3.556866516	3.804262624	3.467727819	3.943424616	3.386219459	3.574957165	4.142614721	3.81305489	3.458952138	3.694586525	3.465089294	3.935144764	3.423918315	3.803348497	3.848073073	3.497213105	3.218907053	2.958310057	3.61339832	3.169087634	3.634103774	3.546109557	3.389845083	3.240870189	3.374932283	3.546884095	3.44516636	3.617207254	4.14355034	5.145271319	5.137238936	5.299154332	5.481329093	5.186724631
BTN2A2	3.314372495	3.669894927	3.498347561	3.271641523	3.633229863	3.846593723	3.591478596	3.620551128	3.334159604	3.584579572	3.333086673	3.426485395	3.776164123	3.907027717	3.52291655	3.528605557	3.538801471	3.724381177	3.745357524	3.595418761	3.613766145	3.571722742	3.67598119	3.701324549	3.08610792	3.661852601	3.630583782	3.374315036	3.613186445	3.638790682	3.86996236	3.657381087	3.407737491	3.573957629	3.494107097	3.923522331	3.613223433	3.372798314	3.38378815	3.367712251	3.46280742	3.237739303	3.915118328	3.618598637	5.42124699	5.443150792	5.238431955	5.273874082	4.920449556
SYCP2	2.595706017	2.199453038	2.290217463	2.417095651	1.394329626	2.374484011	2.323538988	1.973741701	2.530835401	2.021735727	1.966093376	2.55349693	2.110404838	1.43899656	1.16074758	1.537081365	1.887557484	2.131894866	1.328722974	1.551099755	1.209129415	2.222748697	1.743663524	1.918836186	1.816088863	2.164627186	2.400717064	1.953241949	2.079628722	1.75227352	2.065527355	2.506568394	1.911192306	1.812111244	1.549115471	2.095510431	1.643084736	2.109823744	1.735590902	1.684765022	1.360152933	1.323662675	2.090623839	1.511453127	2.900322961	2.675123174	2.623385739	3.247083602	2.662038902
SCML2	1.813775181	2.103434688	1.957144978	1.539244559	1.502980382	2.769173324	2.403492743	2.443865515	1.610133817	2.390891192	2.303145073	2.060727111	2.838614514	1.490781233	1.480368446	1.429781906	1.808574909	2.68846622	1.475678452	1.995749359	1.455347908	2.047159444	1.966479942	1.783645801	1.848578011	2.31341316	2.34874258	1.925775767	1.97006049	1.669463069	2.222670324	2.191305998	2.427618468	2.086369166	1.871871022	2.473583848	1.985985195	2.008326035	2.271968822	2.316305089	1.477222599	1.44633079	1.905069785	1.400914225	3.808119283	3.922418374	4.077289984	3.566372589	3.444752857
CDR2	4.856173441	4.655902998	4.255362561	5.37094671	5.061689266	2.6104832	2.802828687	3.8647927	4.875470266	3.253822215	2.853930613	4.45699442	3.311160843	4.929716963	5.271819292	5.058935954	4.821831966	3.175704749	4.921208397	3.720948031	4.65261307	3.530716164	5.096655232	4.838966444	4.194215698	4.219895732	3.524731498	3.885290958	4.005029842	5.053963118	3.412209129	4.264541602	4.243335337	4.264508503	4.695887417	4.131446888	3.759816162	4.031920675	3.946934739	3.040376518	5.350029209	5.302055411	4.703778241	5.346695369	4.214901619	4.31141375	4.672762295	5.445563866	5.945127538
CEPT1	4.473041178	4.280815347	4.666344263	4.724692744	4.538414436	3.712183055	4.281446998	3.69616098	4.59554869	3.467546412	4.525277121	4.485633387	3.890623066	4.863118073	4.713039498	4.738448545	3.967226487	3.719374808	4.675726678	4.100186852	4.551917652	4.266137229	5.090076586	4.640259681	4.658504288	3.993930145	4.163013926	4.113923082	4.556592386	4.489761398	4.185860727	4.030887415	4.055476707	4.271367095	4.351703327	3.447477119	4.534034814	3.566872095	3.96996433	4.134170152	4.539959363	4.776359287	4.73732205	4.820542233	4.277912401	3.990753195	4.082980567	4.479047999	4.38698771
CORO2B	3.285844528	3.315875844	3.255912407	2.762892157	3.179394663	4.050447362	3.422192929	3.952272559	3.272993639	3.594974007	3.472494465	3.281707969	3.734549702	3.932973339	3.29622497	3.530533029	3.353702409	3.656498497	3.318743974	3.536112815	3.40782782	3.490376821	3.156882573	3.235051324	3.300989654	3.728957969	3.809249746	3.45661864	3.429767932	3.010868394	3.707874451	3.424276601	3.310540315	3.442182271	3.173045997	3.629296959	3.608299942	3.606887102	3.564968244	3.908162946	3.266862481	3.021512863	3.330492938	3.263004285	5.2412808	5.561064061	5.441108614	5.033616493	4.736099463
MYL12B	5.220636073	5.038382155	4.944680015	5.052104012	5.234921058	5.138020939	5.184057518	5.154914451	5.15031844	4.656108494	4.554487023	5.175201326	4.795169679	5.430785622	5.153238994	5.032062025	5.206223103	4.927889681	5.386524336	5.198750029	5.202817159	4.818851216	5.219095031	5.221766157	5.182214742	4.772210544	5.17883322	5.087697804	5.123576623	5.389017817	5.117114411	5.104455846	4.887366303	5.490659423	5.188988697	4.90335881	5.344690099	5.336539279	5.154519379	5.148198928	5.239022324	5.198093279	5.201906207	5.255679051	6.396371295	6.603866395	6.370502395	6.236032451	6.228944754
NOD1	2.538186236	2.892853174	2.775439414	2.397216114	2.496531416	3.404316343	3.007820405	2.980569247	2.506670653	2.910239211	3.159472611	2.738904034	3.103859697	2.786958164	2.616929906	2.398750982	2.798628302	3.247821033	2.438904939	2.878939134	2.445381956	2.77660409	2.61219924	2.577613302	2.751347	2.894484868	3.195626556	2.821043053	2.735915816	2.593305925	3.039210524	2.662842243	3.074847337	2.908319331	2.475138677	3.330334883	2.733887564	2.973949901	3.227758424	2.976381733	2.292874813	2.18112932	2.717649378	2.488424757	4.533812134	4.741879163	4.83374588	4.438412279	4.161536055
ANAPC10	2.31702359	2.74968988	2.268476944	1.733895635	1.767985207	2.84424492	2.409132494	2.491507212	2.049178766	2.705910367	2.808106048	2.623863619	2.7529156	2.043040316	1.781467961	1.719128803	2.743048417	2.743779352	2.233772054	2.322187548	1.716940313	2.535667632	2.433839099	2.139326755	2.928010371	2.886957251	3.037412362	2.26473783	2.120278001	1.852256828	2.14770859	2.443377407	2.526714424	2.314350281	2.346340291	2.585919309	2.654401719	2.379925341	2.977066537	2.414198434	2.211534012	1.848466811	2.40808274	1.59315214	3.165425708	3.168943355	3.173946484	3.148135175	2.947292993
PRG3	2.864263388	2.726307305	2.555680442	2.033914033	1.942370527	3.102328697	2.866474543	3.347547832	2.089681221	3.026197904	2.793046471	2.836096266	3.693262442	1.843998025	1.960487544	1.983488828	2.703516982	3.129898506	1.932345477	2.740524905	2.163490739	2.989056411	2.187573225	2.40289106	3.148585299	2.832720163	3.296405771	2.905978227	2.500705677	2.190854386	3.512312526	2.969203694	2.914738482	2.565811457	2.279346228	2.915514257	2.945888668	2.624365608	3.19541003	2.768273742	2.333948007	1.973868963	2.720973023	2.392642512	5.461578096	5.230973225	5.821656391	5.068792657	4.805245921
DLC1	2.760492369	2.79743335	2.777766779	2.637596263	2.697382125	3.141263986	3.072131137	2.921316386	2.842379437	2.784429345	2.845392292	2.696517261	2.834600119	2.926083873	2.62111446	2.681954874	2.785485593	2.876119258	2.573235767	2.915109607	2.650200451	2.928172958	2.707903698	2.821332469	2.786716311	2.892232575	2.840104138	2.903159277	2.5835826	2.600107394	2.772427693	2.965921528	3.060647212	2.878671254	2.742995598	2.982197965	2.836942366	3.015797777	2.715344036	2.740531876	2.669648305	2.720958903	2.680138929	2.816651417	4.167413417	4.335066292	4.2586183	4.147483125	4.021825722
ATP8A1	2.130227622	2.489814105	2.784528995	3.137821896	2.921189245	2.819069173	2.703257219	2.317451033	2.732656807	2.616937625	2.29049817	2.734783829	2.801747691	2.95969607	2.921219483	2.537148406	2.744542944	2.770823034	2.472808897	2.524005308	2.864372761	2.600223529	2.691009923	3.252829392	2.743538372	2.429201931	2.58076136	2.358848245	2.596680149	2.642150276	2.372594899	2.429408756	2.465641808	2.716062335	2.768574341	2.665914734	2.588520442	2.492248914	2.485615961	2.37602716	2.420048238	2.713409582	2.636079687	2.917164058	3.320280382	3.367168274	3.347416896	3.487552103	3.22708978
NDRG1	7.155094192	6.310633229	6.410908657	7.095214518	7.142090791	5.091397052	5.051244824	5.220522412	7.237999318	5.342589911	5.866792648	6.2624289	4.870819829	6.449441323	6.42096991	7.053582825	6.557950487	4.940919304	6.363125789	5.837929557	6.915238965	5.594708678	6.497500816	6.733188304	6.807770512	5.786496487	5.525766926	6.363262856	6.864852997	7.159619914	6.18398081	7.005030802	6.030772192	6.363926639	6.921529465	4.941274481	6.512273549	5.655471247	5.455670383	5.334329988	7.599937616	7.261991532	6.544773595	6.859046237	5.757393236	6.082755369	5.936573584	6.130980636	6.09879165
MYL9	5.570219513	6.061509862	5.782646082	5.761440703	6.485849414	5.3439659	5.79559175	6.058898441	6.14548235	5.77495311	6.016511013	5.373737808	5.672890332	7.278552793	6.768892597	6.500036113	5.784859618	6.063180226	6.012167216	6.044391033	6.420135449	6.277734231	5.426978629	6.343582673	5.916748891	5.845048658	5.510332642	6.057164863	6.030925081	6.155847276	5.501564986	5.974461893	5.755013612	5.481523596	6.070183957	5.949266131	6.37298963	5.879765132	5.949959697	5.995702541	6.292490704	5.904456344	6.586779778	6.678196317	7.565915331	7.474681836	7.073026875	7.21583969	6.577337227
RACK1	9.803490594	10.34695692	10.01184032	9.370088661	9.871935115	8.802645325	10.12845635	9.831187325	9.404650219	9.780165804	9.857604967	9.909460444	9.304138415	9.932709074	9.690404542	9.930748919	9.426219458	8.846912922	10.04235427	10.21528979	9.779098158	10.1007094	9.591780997	10.20355768	10.07812039	10.03355523	9.726434116	9.84268378	9.446058128	9.827734829	9.735909303	10.14358632	9.751329066	10.38697541	10.30931693	9.317304521	10.41843339	9.880020009	10.1768815	9.779150206	9.478894298	9.895022583	10.394766	9.54993788	8.121969242	8.202008126	8.037913036	7.871721429	8.58140883
ADARB1	3.553620567	3.83302466	3.532105321	3.628892461	3.763941621	4.040760434	4.222172274	3.992592533	3.721023678	3.539525829	3.637711005	3.582321708	3.831235428	4.15030127	3.775302028	3.646273238	3.634065661	3.632100355	3.763195164	3.669169065	3.739708376	3.734757004	3.853268981	3.872470508	3.859527148	3.848689065	3.326848379	3.779774154	3.630396648	3.460045039	3.720117791	4.060650664	3.953898716	3.968806032	3.8113384	3.660270313	3.858425237	3.638027282	3.748860615	3.833245946	3.490497946	3.386064033	3.694542302	3.819471198	5.224055942	5.342782718	5.559999655	5.120876269	4.934905596
CDS1	3.782118666	3.699792406	3.809277719	3.865626518	4.210652125	3.07404321	2.966994921	3.279186938	3.776875348	3.483500728	3.310409931	3.421627679	3.218745018	3.817085123	4.092079423	4.125588783	3.550674127	3.866453185	4.157154571	3.532380132	4.003171835	3.199800013	4.129212348	4.14370734	3.329488975	3.703158507	3.547123424	3.856662889	3.454506525	4.094124771	3.112830539	3.612083612	3.383359159	3.615403434	3.654847202	3.483912775	3.302742862	3.369459686	3.582834828	3.95896902	3.446516018	4.25792626	3.213923565	4.3218979	3.68281416	3.75815676	3.486373291	3.676931957	3.837163722
PEMT	4.927560527	5.114285839	4.642682567	4.648696345	4.567762246	5.010656345	4.991223266	5.183820634	4.410592912	5.01792437	5.05114762	4.634401178	5.311291156	4.886365696	4.505511389	4.807459705	5.477678057	5.317645244	4.708211785	5.109071431	4.916137128	4.795027196	4.799932345	4.715546697	5.280815803	5.11929711	5.215184059	5.089054331	4.929229292	4.369154678	4.988187873	4.807709601	4.957008284	4.93488343	5.018221592	5.093396794	5.019480465	4.887753436	4.806619488	5.331942659	5.007015163	4.405149531	4.794220872	4.459242627	6.350360059	6.739166013	6.506772228	5.988812308	5.872069859
PIAS3	3.686840198	3.552190005	3.691791087	3.526117972	3.823380691	3.991524398	3.639422632	4.011686805	3.480484788	3.915544449	3.852808861	3.419302124	3.992583268	3.770385553	3.796526208	3.462986613	3.1706307	3.806632303	3.615804539	3.650198173	3.600693406	3.771556971	3.256824293	3.574529695	3.556875306	3.629178478	3.770897298	3.69892723	3.378243898	3.416887309	3.852535401	3.809470759	4.016588102	3.460746958	3.544692786	3.922860006	3.561814427	3.543369697	3.828419257	3.740309532	3.392133393	3.605141935	3.357602439	3.698074669	4.988109149	5.215529052	5.151068644	4.729454481	4.753187585
ST3GAL6	2.970998114	3.236349452	3.18915277	2.927043986	2.810083684	3.098787624	3.00775959	3.211925858	3.141885226	3.068546823	3.281546723	3.228032978	2.86656309	2.864890558	2.956752792	2.989351795	3.126953026	3.141954731	2.962096967	3.2696823	2.908989963	3.250764325	3.192762337	2.994002122	3.262034122	2.765045514	3.083523275	3.166825327	3.076460148	2.920016742	3.053731799	3.012712369	2.997284184	3.179208106	3.029032456	3.130751477	3.062016922	2.902569629	3.129427183	2.900658653	3.346179975	3.131289106	3.022602624	2.72315288	4.664837138	4.804515768	4.446049913	4.768001966	4.001610752
NDC80	1.378677979	1.863382365	1.623559604	1.116773136	1.687684818	1.936316431	1.89909165	1.782169019	1.193980935	1.94518117	1.963307512	2.025650658	2.259903784	2.399518593	1.412288129	1.274828013	1.551332156	2.268537348	1.871687313	1.876975933	1.493718918	1.853733775	2.415140958	1.355815756	1.965231086	1.862695357	1.929773716	1.58401147	1.64566969	1.487903176	1.841990734	1.815071141	1.880890848	1.701560232	1.374287157	2.092705161	1.736327442	1.703598414	1.955346234	1.517221481	1.338232085	1.109863834	1.374475427	1.195079872	2.950895292	2.784652969	2.660526018	3.139873309	2.768497566
CPQ	5.277400623	4.808034804	4.752020914	5.522218001	5.578120687	4.332404692	4.270049373	4.901363791	5.203228595	4.509921155	4.723579622	4.899755498	4.063992663	5.495313384	5.430668282	5.755021157	5.039321276	4.206732776	5.221866912	5.048104303	5.490278231	5.102592794	4.66228889	5.147270479	4.723579622	3.807433525	4.353606809	4.680793623	5.273871486	5.245248896	4.199025203	5.048181972	4.195623055	4.78785934	5.086972984	4.018586815	4.838383954	4.829455705	4.714443026	4.326904866	5.521152156	5.420442715	5.052097149	5.555955911	4.896154664	5.056100169	5.041771142	5.174569128	5.301419294
WFDC2	5.47288862	7.181915428	6.295574824	6.412750043	7.746901747	6.069275138	6.325608859	6.468759436	5.753451801	5.753098914	5.992419695	5.489833818	6.082174305	7.180055029	7.335779799	7.244310291	5.94481607	7.050685528	7.638370246	6.572989089	7.218976467	6.067596107	7.140393493	7.84114374	6.726569825	6.009232913	5.657731301	6.440943895	4.694407282	7.398448994	5.217857216	6.729977744	5.583699467	6.178544745	7.508349492	6.617006738	6.909089042	5.839046155	6.132678743	6.300471305	5.522187423	6.094032027	6.987713798	7.713309389	6.24871452	6.429069385	6.497461362	5.749833812	6.463131193
SPAG11B	1.924064375	1.845488461	1.628124605	1.263749541	1.039173011	1.475790173	1.990734504	2.287884016	1.255398645	2.111794174	2.366363869	1.074225103	3.180694025	1.359688763	0.889000275	1.323596815	2.072581297	2.073838589	1.125280767	1.875839566	1.175661732	1.430141163	1.463887247	1.117667888	2.241361239	2.878037297	1.993480142	1.813599561	1.466463089	1.181287799	2.009591236	1.693479184	1.968297119	2.204377775	1.210730274	2.430881643	2.454898635	2.781951769	1.989716061	2.285586823	0.840719298	1.188748704	1.645541664	0.91154905	4.130217537	4.225578571	4.161504488	3.935040275	3.548140397
BASP1	4.845945462	5.416519979	5.089002728	4.323658529	4.991335552	5.476419908	5.982117461	5.799397097	4.615285618	5.722010544	5.52495787	5.036325549	5.788451472	5.797294194	4.922587433	4.618917999	5.338954218	5.690360165	5.165688964	5.449679567	4.977373426	5.615775128	5.292553168	5.264691256	5.069800424	5.617413823	5.32866442	5.628035382	5.479623793	4.66579825	5.567022958	5.105753412	5.328694775	5.295966074	5.516047087	5.532285039	5.452814868	5.427769822	5.745807882	6.164537123	4.574941955	4.365308899	5.955809033	5.138000032	6.383706415	6.780001015	6.54442725	6.381648503	5.892840702
CDSN	3.104170782	3.239810535	3.679591344	2.852051002	3.115845345	4.665139729	4.098147999	3.971929928	3.145177014	3.677388138	3.924703099	3.8335794	4.157616723	3.307052489	3.025671824	3.00865367	3.55019242	4.038288108	3.071280789	3.581773975	3.001209413	3.570539369	3.444005596	3.411686979	3.349492671	3.989449578	4.041985914	3.637485109	3.907462899	2.96989866	4.170171563	3.59638785	3.913144349	3.578506077	3.071369497	4.288428209	4.156130698	3.673404872	3.704903922	3.671785049	2.991978137	2.964972801	3.603553078	3.329391973	6.191680737	6.083225627	6.024209465	5.649917784	5.686232131
IFITM3	2.691173173	4.002232477	2.77457897	3.805869443	3.36011382	2.933275834	3.517777109	4.625541836	2.979853297	3.211288742	3.428323285	3.275042389	3.41941802	4.880263524	4.022510332	3.573773457	3.75047248	3.05932534	4.329606878	3.936381836	4.31260579	3.917717258	4.059233855	3.683290982	4.364675376	2.63009612	2.57378558	3.328462022	3.048735932	4.316523217	2.581355851	3.396847023	2.601224087	2.952925387	4.558367693	3.10454348	4.712125767	2.242739875	2.279513398	4.315240613	3.476688513	3.698354605	3.89447002	4.243225818	2.775840282	4.311157632	2.17003168	3.074923414	1.515049222
RAPGEF3	3.739447924	3.704946447	3.752339257	3.73866134	4.25160976	4.286165854	4.158283855	4.254570518	3.816540613	4.150967772	4.090561983	3.704885073	3.96619148	3.771747546	3.936185233	3.89595181	3.827643698	4.102201134	4.070897095	3.89822753	3.89714194	3.826100678	3.867169969	3.821005051	3.851836314	3.988572741	4.101045821	3.946779482	3.986094552	3.865617901	4.066556707	3.89440173	3.993391114	3.686867666	3.774048429	4.164628754	3.813504752	4.227535598	4.117435738	4.264924726	3.791583422	3.644738356	3.819051832	3.825648884	5.480179594	5.806854748	5.838794546	5.339444343	5.177267412
NSA2	6.488398212	6.689857336	6.496506005	6.168888103	5.827960909	4.955205501	5.781095296	5.732516945	6.05167581	5.941358486	5.973255399	6.612727376	5.095259021	6.433306562	5.898221146	5.996040442	6.683238067	4.545060561	6.27090668	6.457661219	6.139185471	6.964288068	6.335765913	6.336656635	6.349268347	6.123205244	6.096249699	5.805922854	5.769821479	5.946943484	5.278370497	6.545297905	5.584942643	6.498623488	6.530597879	5.619574599	6.256384651	6.151612714	5.913908563	5.523990905	6.306139092	6.078857803	6.606736339	5.852023284	6.925196712	6.876740245	6.352318014	7.390862234	7.535371479
YAP1	4.268985616	4.363310111	4.236934314	4.65265076	4.755074495	3.931208441	3.930109352	4.392810373	4.633384589	4.689525521	3.957552085	4.293122043	3.631299972	4.846974856	4.700652511	4.722694881	4.444668851	3.422160011	4.64653347	4.122283906	4.743478736	3.954667841	4.457254268	4.728714303	4.744192368	4.448214137	3.686465442	4.397472011	4.0190682	4.512966773	3.882292487	4.450205852	4.25769172	4.316692186	4.537104862	4.193886957	4.13928399	4.117695429	4.560933361	4.455336642	4.691796409	4.751848507	4.052204047	4.820821993	4.342731244	4.494259629	4.114485101	4.940697418	4.732536816
SPON2	3.854158986	4.146707776	4.216634236	4.15539594	4.28911898	4.282607662	4.411844285	4.285216018	3.989482011	4.329396499	4.226853548	3.79426869	4.636613584	4.178586879	4.2508917	4.058474102	4.017354409	4.730543246	4.17183174	4.482213844	4.110996224	4.256335393	3.982149987	3.859638963	3.874779433	4.250316114	4.508484092	4.245216869	4.070281649	4.176741688	4.109819833	3.996166531	4.208669937	4.075208027	4.053394643	4.437991082	4.221623454	4.228306225	4.589652004	4.403796582	3.749178275	3.893477577	4.166813835	4.484100953	5.802513513	6.133542416	6.276228748	5.540306618	5.510412988
SPON1	2.734259802	3.415636911	3.270425913	3.601966425	3.778579563	3.729637467	3.526480592	3.409588398	2.978903886	3.260381517	3.503871056	2.980265767	3.691607939	3.24412148	3.038751603	3.048043346	3.285291721	3.824181477	3.312341433	3.395523037	3.301504706	3.567100839	3.260741626	3.425719445	3.110082019	3.68415579	3.997589525	3.344644199	3.213907738	3.144783291	3.564680704	3.548445845	4.073712328	3.352414472	3.086519547	3.645374541	3.446544904	3.384629959	3.373287165	3.818921087	2.685708323	2.824650129	3.415465485	3.698293445	4.751379017	5.162253559	5.026693778	4.634571038	4.622476019
PRMT5	4.712932091	4.638767003	4.601984134	4.711601049	4.607356791	3.623825227	3.808369934	4.074582133	4.610090024	4.464227468	4.538580861	4.628393293	4.108154703	5.049730308	4.853510481	4.839683752	4.292237015	3.930895369	4.870039379	4.553875695	4.677751536	3.885656152	4.768178702	4.673999141	4.932381886	4.113608738	4.221788683	4.48738191	4.241915733	4.903530412	4.080293425	4.767449576	4.102895886	4.448607625	4.562602012	4.129920365	4.805067654	4.655188433	4.405994353	4.166064453	5.042497695	5.098866858	4.697613403	4.496998725	5.073320592	5.255458437	5.143441431	4.804241412	5.307466148
TESK2	2.297239893	2.6310343	2.33483391	2.606884338	2.107553761	3.096486773	3.228229733	2.869959561	2.17863169	2.780282056	2.498998904	2.806137405	3.224522702	2.234179733	2.056576765	2.236780654	2.270089439	3.108237345	2.102183915	2.578406955	1.9873584	2.83135161	2.176213177	2.243957736	2.555042796	2.893059139	3.276975982	2.607244276	2.44414549	2.422439848	2.803767332	2.609463495	2.908379796	2.663653878	2.439303143	2.922525785	2.774702941	2.968346411	2.71787026	2.713769979	2.450864579	2.276671624	2.303300741	2.136623908	4.086395322	4.326649473	4.34904462	4.010203901	3.879228713
CD2BP2	4.221707671	3.97603197	3.8705941	4.876225006	4.640526194	3.483497916	3.739689682	4.296140315	4.251034195	4.051178488	3.892569222	3.894809021	3.778494683	5.33795109	5.197122666	4.945511655	3.855166008	3.874542681	4.867843498	3.981082698	4.959146314	3.353579626	3.690555699	4.040629793	4.088209474	3.825155543	3.903889983	4.05268999	3.571926301	4.892015581	3.955049877	4.005839106	4.191427519	3.855841384	3.97012308	4.456074607	3.864578417	3.919070995	4.102719511	3.900656877	3.930503936	4.467508897	4.078101993	4.976847339	5.252068532	5.49940154	5.326816063	5.006199802	5.019332737
UBAC1	4.381536431	4.532066564	4.357896831	4.50271427	4.180853675	4.177452304	4.282423391	4.150612553	4.345695545	4.010367489	4.232011253	4.611953698	3.926425903	4.780629491	4.411384117	4.505233878	4.746885103	4.500258519	4.26323755	4.687095507	4.464497087	4.308442719	4.397444221	4.408340774	4.419332382	4.126369751	3.93744775	4.151965698	4.331592151	4.817287761	4.328997932	4.598490706	4.04769884	4.313603547	4.729157516	4.127856607	4.753414616	4.144357917	4.282352111	4.563077034	4.623764574	4.614130037	4.615352161	4.441976752	6.083590063	6.12725705	6.267382122	5.87253009	5.906729228
CDIPT	4.750910535	4.67719931	4.55969321	5.156982604	5.319597981	4.591085218	4.220850461	4.864947075	5.049411405	4.410941934	4.534780163	4.253878434	4.403349131	5.095018271	5.277379622	5.136193523	4.880636993	4.655249273	5.085889769	4.535181917	5.125827982	4.730748447	4.570883615	4.78749462	4.194994192	5.042458094	4.027787928	4.921686915	4.852770973	4.990657611	4.78107722	4.878282851	4.485036073	4.672658267	4.632053184	4.376037231	4.396339052	4.802996057	4.614617952	5.210905673	4.499551411	4.959873944	4.630353676	5.10737895	6.401539656	6.965216888	6.785015363	6.39890831	6.171539869
PGRMC2	5.513719087	5.203511716	5.345561569	5.276393344	5.130107516	4.76745028	4.796544969	4.990147995	5.088910934	5.534890596	4.8690423	5.537761035	4.934051554	4.842640012	5.012531337	5.14839372	5.244496896	4.22607105	4.936476256	5.264955069	5.018795693	4.702260076	5.252974645	5.173799244	5.301790515	5.138674025	5.066087621	5.163033773	5.072747039	5.283499881	4.964215878	5.187874611	5.14139484	5.26617678	5.125545132	4.608993177	5.032661939	5.136670976	5.173932634	4.782471067	5.315744507	5.622186465	5.146735887	5.244728321	5.722289409	5.467339228	5.634023055	6.067371806	6.30514957
ARIH2	4.539639699	4.265390838	4.236108113	4.661624503	4.452579711	3.607090043	3.817615398	4.394150245	4.550638703	3.747328114	4.220426233	4.165180737	4.030825665	4.807012132	4.681396014	4.621831114	4.185072848	3.539357009	4.578543894	4.067535401	4.625566764	4.068752528	4.378372908	4.263618123	4.231953047	3.748128729	3.656824794	4.100837033	4.07736316	4.451571939	4.297944686	4.371088536	4.236059839	3.655792141	4.271041206	3.76750309	4.031154734	3.963551292	3.854067939	3.802650486	4.366287105	4.767706753	4.085439197	4.76262087	5.221231238	4.836339925	4.790419355	4.853780996	4.953042632
TUBGCP3	3.417199074	3.349265338	3.352624964	3.347514005	3.301995469	3.12398855	3.319835017	3.064031422	3.492836759	3.27899202	2.910764979	3.47787034	3.757399848	3.235301711	3.480340919	3.357674747	3.274398167	3.027168668	3.333799332	3.050691836	3.5789574	3.137157178	3.291784094	3.112203991	3.424526831	3.2949029	3.231342163	2.882728751	3.374627666	3.345678902	3.242794579	3.260836902	3.335530512	3.234710597	3.097843621	3.089639952	2.738927287	3.14474903	3.017341234	2.976544568	3.141860376	3.744696175	3.102341771	3.143203171	3.973715454	4.090438159	4.084743617	3.883727252	3.847047678
SEC24B	5.313022177	5.136469954	5.258298622	5.8191844	5.553435031	3.797215569	4.508530268	4.904789277	5.751648089	5.001289526	4.89309382	5.423885888	4.081580614	5.628410142	5.674828363	5.607541364	5.104810202	4.315471321	5.843567181	4.947222694	5.763449445	5.218386412	5.33790297	5.513447792	5.333838483	5.06711594	4.651244653	4.947922947	5.388911019	5.765646622	4.962461387	5.298870423	4.664107707	4.893234062	5.244865391	4.242927273	5.052768724	5.000898997	5.01613188	4.689827814	5.576972728	5.901526486	5.109582769	5.810104058	4.747521954	4.571627901	4.228652212	5.335137986	5.722016766
CFDP1	7.013411886	6.886018362	6.446270168	7.428689792	6.957952942	3.751211595	4.323564849	4.133057609	7.155615056	5.754116502	5.006003426	6.477516733	4.181888577	7.128158673	7.49073924	7.555705738	7.01760378	3.264866311	7.301592062	6.114413672	7.281425495	5.543481782	7.099161027	6.953859038	7.123787156	4.706253937	5.403948385	6.976901541	6.844736971	7.284356187	4.592297191	7.218827751	4.861874158	6.400545294	7.191108108	3.673330019	6.805248626	5.527363627	5.814666758	4.618861216	7.923312682	7.700855119	6.95351939	7.463212203	7.392522322	5.166894348	7.050313536	8.458359325	9.337940968
CD52	3.635549536	4.990001034	5.645503614	2.693823668	5.715655395	3.658434271	7.939674984	7.004967079	2.734366188	4.739370215	6.546975036	4.148912003	7.517831222	6.529426558	5.267609017	3.799563658	4.803870665	3.930956734	5.529859057	6.597565257	5.035883322	8.864823526	7.121132475	6.207107114	6.351110334	6.53211414	3.436922639	7.33465431	5.602885851	4.597516124	3.929842036	6.081331023	5.233926565	5.545044652	6.429855975	6.427468162	5.167266255	4.629401923	5.606524614	4.321471628	3.522424599	3.090983999	7.862508048	5.466486253	5.285426668	6.308268816	5.177819849	5.225633427	4.319472933
TMEM147	7.355125063	7.413931974	7.050752444	6.761593365	6.835387492	5.23959068	6.642898063	5.616511275	6.854052584	7.017442959	7.000288064	7.211603243	5.931372682	7.000091386	6.954037354	7.019335045	6.74028286	5.131025183	7.092072747	7.382915835	6.978686515	6.681361521	7.443224648	7.269565176	7.474881259	7.075464299	7.019219639	7.232117963	7.211490886	7.353206931	6.109982235	7.448295598	6.313145165	7.276658993	7.197812316	6.053735645	7.64944615	7.241518657	6.669709365	6.505798958	7.213969463	6.917800816	7.556375799	6.865865244	6.986044897	6.795557965	6.357861289	6.84444253	7.00761466
RBM14	4.590479151	4.613203442	4.644158093	4.949748038	4.929411793	4.767943956	4.650994634	4.742205212	5.146453616	4.653835937	4.896556856	4.853867273	4.238255818	5.335538616	5.015289804	4.961510198	4.476231998	4.706123545	5.015918252	4.892256104	4.897760993	4.538263562	4.738513902	4.968196459	4.236924905	5.079715776	4.815319679	4.633770498	4.536490431	5.078576027	4.828035242	4.719779731	4.922275809	4.828903902	4.690220918	4.511774356	4.874977509	4.783178216	4.331216216	4.865242046	4.665201678	4.856690342	4.785291655	4.927737355	5.522287821	5.747732937	5.900633905	5.623148185	5.658527877
LYPLA1	4.08680237	4.140056778	4.133226691	4.248228234	4.179278977	4.171575243	4.035075787	4.076255988	4.076574891	4.077745151	4.197350727	3.908665218	4.120760977	4.176610326	4.218536736	4.08145159	3.995365961	4.042829484	4.395057336	4.137640007	4.080828717	4.083091676	3.976111641	4.069541872	4.173491059	4.292335104	3.997047131	4.184134534	3.7825128	4.047334942	4.05611884	4.181096806	3.856775647	4.038075224	4.242987919	3.565636799	4.057930911	4.10908719	4.095164455	4.133157373	4.152018598	4.128519934	4.129160171	4.348156989	4.953380137	5.424021319	5.461170096	4.928829556	4.906317355
CDC42EP2	4.602905804	4.82253428	4.672672294	4.559228563	5.02401236	4.786012328	4.595887284	4.986188759	4.680617725	4.695524695	4.815807167	4.289005906	4.450613377	4.757223372	4.771271766	4.769666165	4.450091231	4.964860523	4.55199571	4.994331824	4.680553737	4.881312363	4.701868288	4.515180673	4.306984745	4.643160001	4.837079875	4.710579692	4.823914984	4.63234521	4.660660392	4.656966183	4.771965842	4.795532213	4.478794316	5.060872963	4.726871054	5.04160351	4.710897336	5.336344377	4.670362565	4.510900533	4.777648846	4.730282134	6.383915504	6.763763599	6.663583061	6.06198709	5.902756194
EMG1	4.07752192	4.461749755	3.85684592	4.249682354	4.336744933	4.391946965	3.703545394	4.060616147	4.284396952	4.009085416	3.991481931	4.409536583	3.946030772	4.891785032	4.762072081	4.838767233	4.071852815	4.027271371	4.577662664	4.182122698	4.514155139	3.908823172	4.305015856	4.199316418	4.25395275	4.201602844	4.018352889	4.132680387	4.078279538	4.56689915	3.829536895	4.365704958	3.89192096	4.426607787	4.291696279	4.283475062	4.372002655	4.096348411	4.388300384	3.718736098	4.350296272	4.838794575	4.983014903	4.222905819	4.958146127	5.087901078	5.172796521	5.063830194	5.326128819
IFI30	5.523152648	4.448571169	4.93619115	7.006926552	7.370224161	4.330717314	4.780208672	4.477830418	6.747311526	4.251868401	4.609903114	4.66628696	4.226786286	9.020114051	7.783966115	7.795175809	4.955660034	3.869755328	7.832449865	5.453459619	8.025063339	5.35433176	6.15254102	6.540396984	5.688837685	4.705219361	3.987918838	5.493270036	4.735281293	7.338775051	4.351894262	5.69467247	4.314172696	4.84011053	6.118236107	4.377972244	5.848139879	4.786135763	4.654351608	4.452762029	6.132885828	6.812938405	6.350842943	7.495592008	5.997159242	6.896891907	6.267259386	6.091576583	5.843979586
C1D	3.676908155	2.446564675	3.279757578	4.407990465	3.963935687	3.171587352	2.801047986	3.094708978	3.754235811	3.10419198	3.441340372	3.486073196	3.136407584	4.428402214	3.960211514	4.274125418	2.918106374	3.740992285	4.119246676	3.250909196	4.311419636	3.276428158	3.256339043	3.516405018	3.06923357	3.207609224	2.508740733	2.753603139	3.479192355	3.908242469	3.179288594	2.933597973	3.436424529	3.448647648	3.518422741	3.073511507	2.822641323	2.731396407	2.877073717	2.642357446	3.495750724	4.666741529	3.373035829	3.819064441	4.452415101	5.061082482	4.832261957	4.420170953	4.397981323
OLFM1	2.911440903	3.263910051	3.154779864	2.732764478	2.952996484	3.762421435	3.784259649	3.41641978	2.847583231	3.452799151	3.304984439	2.926581054	3.750425384	2.804327856	2.812176233	2.944990438	3.023612862	3.781900748	2.930672805	3.51455954	2.873553801	3.532328722	3.132828188	2.90093692	2.970549517	3.411792238	3.654235317	3.710144602	3.147818081	2.825553795	3.398074162	3.171198215	3.604454935	3.116575726	3.045188088	3.583121949	3.316499694	3.577877591	3.303348337	3.910695547	2.838704075	2.701211842	3.30651766	2.833493145	5.103507981	5.484996358	5.383174296	4.940379948	5.035999007
CDX1	3.303581247	3.857027113	3.291354874	3.214900642	3.137726579	3.990775381	4.310557934	3.856834126	3.044440175	3.871146992	3.905002908	3.296952309	4.175448976	3.07583978	2.965728149	3.172457563	3.546808503	3.981099595	2.874749556	3.8002218	2.88667981	3.67391204	3.321380598	3.224287177	3.664088945	3.858177646	4.036811917	3.541508268	4.007918694	3.02525461	3.93771937	3.514228854	3.861902024	3.885782767	3.27491876	4.175339205	3.686288484	4.033319354	3.961482384	4.117135592	3.16124234	2.807769449	3.519354388	3.057743752	6.0680235	6.394959263	6.332688768	5.717963014	5.598992214
TIMM17A	5.93710001	5.462888771	4.932365245	5.76946179	6.420129438	3.563839231	4.354189031	3.304151826	5.773554616	4.13781284	3.519244521	5.181393881	3.870743946	6.527744198	6.278286373	6.441512865	5.582224841	2.600665911	6.542928052	5.325751637	6.228567221	4.136775419	5.675591483	5.76539014	5.409779778	4.183265115	3.747865771	4.026771078	5.72910833	6.295604166	3.186057385	5.065122437	3.821486055	4.648207843	5.861845246	3.336093667	5.476588357	5.18667869	4.34939626	3.504135737	5.89189963	6.440607202	5.837806148	6.134957771	5.026546089	5.013884184	4.163293914	5.192743037	5.664205966
N4BP2L2	5.351602782	5.173529397	5.561541845	5.095927764	4.889327373	3.41006232	5.042599523	4.494204631	5.378548263	4.748885404	4.580363334	5.686556621	4.015945349	4.755396801	4.786813064	4.803550654	5.197730968	3.548570447	5.022035835	4.64115865	4.860521501	4.79544003	5.272726311	5.380456605	5.371057459	4.770184284	3.92995136	4.788764896	5.342694271	5.173612426	4.747324123	5.160544853	4.577384106	4.887493307	5.223225955	4.000644778	4.988212571	5.082711392	4.873270726	4.109175983	5.241158188	5.40428821	5.058220711	4.988017166	4.603601142	3.758847179	4.046007715	5.318676659	5.785081992
ZER1	3.948484568	4.04550731	3.871588647	4.798026885	4.542813814	3.929036604	3.859208554	4.08596082	4.627562664	4.042194371	4.144645809	3.82826828	3.82178658	4.393490705	4.510676182	4.708265054	3.851262265	3.764207551	4.436419367	3.901621565	4.711606829	3.767444714	3.997337201	4.290637483	4.127077395	3.862958809	3.935514986	4.097424911	3.913194633	4.554986943	4.106897188	4.101199516	4.161821594	3.885765139	3.925973512	3.804078095	3.918560719	4.161915868	4.012081222	4.028504271	4.35250899	4.687454826	3.77221074	4.545388905	5.437114846	5.752140714	5.628024888	5.110738969	5.060498608
MCRS1	4.13455513	4.328609548	4.020760894	4.031218793	4.181275728	3.809264633	3.921708813	3.959615541	4.10819215	4.046766779	3.970800354	4.135895292	3.94326127	4.606641114	4.300232635	4.186908164	3.798495167	3.731836537	4.560929043	4.067276971	4.242095512	4.02067513	4.053785451	4.248888337	4.083462916	4.071747848	3.959967245	4.40172744	4.153089883	4.34919337	3.844441816	4.182931292	3.767315263	3.826034333	4.360042175	4.071591174	4.320597755	3.941311482	4.076319582	4.072634593	4.114541671	4.247474471	4.322901306	3.981983095	5.174658474	5.652129638	5.482176407	5.233547326	5.13613943
LRRN2	4.301093909	4.339242903	4.367593137	4.16146992	4.066733619	4.8892022	4.610872072	4.495095652	3.829090827	4.80434633	4.429960159	3.992905936	4.721034495	4.668240351	4.250193887	4.049955746	4.308280192	4.532419821	4.134798856	4.463153628	4.15440213	4.326803676	4.310109149	4.374144941	4.337975979	4.732152551	4.527351196	4.476572965	4.399752313	4.144249599	4.770807775	4.155374943	4.746226198	4.498510008	4.315653195	4.779370911	4.833630902	4.55790183	4.416636757	4.739725391	3.858386663	3.797593517	4.371928429	4.131807892	5.990117754	6.223262142	6.467117255	5.702655393	5.508241834
FAM3C	7.540436748	7.864477523	7.689938084	7.57597726	7.84426365	6.413333164	7.774975845	7.695976975	8.101172588	8.438044166	7.250551744	7.519058388	7.525731776	7.58405922	7.559397283	7.606655369	7.649090406	7.769011849	7.837116369	7.570109861	7.825519957	8.183622086	7.703331841	7.453123377	7.327610972	7.221079611	6.427186742	7.422999714	7.351974342	7.470999489	7.21656804	7.162154535	6.994385786	7.54400147	7.765535239	6.792205572	7.385948717	7.732891499	8.037671559	8.357981243	7.67863103	7.649619729	7.924680446	7.819607462	8.236998307	8.728734576	8.089727361	8.449709431	8.545397917
ACAA2	7.055042678	6.092488312	5.588565239	8.040985241	7.475041032	3.870366578	4.452720643	4.152895033	7.623990268	4.72475891	4.237544258	5.967643557	4.228737248	7.158951803	7.612875538	8.056264122	6.414551317	3.729400173	7.268120739	5.526754517	7.86866592	4.546373797	6.798047439	7.09017072	5.898330987	4.204661198	3.763964504	6.2115011	5.972963749	7.390416343	4.74371265	6.398481223	3.889609986	5.638477373	6.738742557	4.054902987	5.793152313	5.205062246	4.910439226	4.067415995	7.549131678	7.801427433	6.531145536	7.971470228	5.874103464	5.755274256	5.814396736	6.081703888	7.597813192
CDX2	2.278696242	2.587165184	2.507997234	2.007761601	1.969243061	3.632347442	2.94494217	3.099494676	2.214363569	2.578084687	3.034265664	2.450202071	3.259616339	2.020115539	2.02974073	2.084737613	2.32911279	3.08864388	2.150590195	2.770439186	2.049556804	3.005120031	2.347256382	2.375481339	2.419252791	2.872474631	3.343121366	2.764689329	2.538311708	2.15790039	3.176144247	2.504962221	2.826026929	2.454386005	2.277291325	3.131756719	2.773171714	3.047301178	2.500681733	2.846121002	2.078295814	2.056866001	2.428573232	1.966687506	4.596320746	4.94361276	4.96356866	4.276124569	4.233428246
PPIE	3.765465718	3.763026063	3.592402011	3.938633974	3.89710057	3.557019249	3.435739104	3.760276745	3.896858225	3.589500021	3.731309673	3.571921855	3.757741181	3.971651505	3.982992604	4.178351664	3.764127829	3.563018207	3.970969191	3.747925364	3.894384459	3.551457796	3.909700178	3.685470734	3.573588137	3.471090073	3.325929257	3.561536073	3.66183848	3.852570232	3.557453773	3.853871498	3.55043018	3.83426509	4.027972509	3.829983609	3.79266899	3.757686833	3.877745112	3.349201846	3.607046691	3.960434786	3.86338518	3.94982806	4.415632428	4.608200597	4.625831771	4.226377419	4.51387799
VAV3	3.322538619	3.164424789	3.334194189	3.366576393	3.495988874	2.776548204	2.76643986	2.894268155	3.487272132	2.901004826	2.785154793	3.220529128	3.128958503	3.232353797	3.065945992	3.231146595	3.209945665	2.788184849	3.270084705	3.070447944	3.18143186	3.157584811	4.016769865	3.705606043	3.223805588	2.840774037	3.005890326	3.358381063	3.106531526	3.251484102	3.022746894	3.426710494	3.208054632	3.025864459	3.281533953	3.144410809	3.055959745	2.971667367	3.007058898	2.788981852	3.266083312	3.394259871	3.156736643	3.216124611	3.508772869	3.47860963	3.405019693	3.76161569	4.141656629
TOMM40	4.619359273	4.248117856	4.455405449	4.628281532	4.784742893	4.716539481	4.467989638	4.851265827	4.586258719	4.339149472	4.639385489	4.57512475	4.836321654	5.024402993	4.804275269	4.729748596	4.324876127	4.710749739	4.708251065	4.490841682	4.689041172	4.608988242	4.844166271	4.38543	4.280006335	4.104976204	4.663088098	4.91373369	4.23393961	4.690324761	4.525710192	4.540582098	4.144276024	4.520957176	4.74564122	4.426087198	4.320815862	4.637328578	4.415614571	4.209022597	4.29386068	4.528412163	4.649783859	4.541959059	6.038486178	6.293593829	6.359119857	5.599075599	5.637201721
TAB1	3.515786953	3.386694432	3.403084137	3.670984693	3.986122773	3.977694257	3.847689849	3.82049788	3.57182591	3.589188501	3.832116335	3.373730112	3.566638741	3.720930569	3.775469711	3.717869664	3.33861177	3.942695395	3.540410389	3.758951131	3.683783432	3.600227167	3.527981152	3.501029087	3.395774854	3.756537049	3.887721938	3.660065351	3.511214167	3.669244244	3.861809234	3.5499123	3.783698106	3.836646316	3.613567514	3.756163165	3.863469702	3.564603033	3.878267518	3.908781445	3.361211078	3.641377769	3.621332213	3.713801539	5.76743819	5.762769391	6.043205448	5.453680755	5.24168715
ECI2	7.862079649	7.03167392	6.980241982	7.688297687	6.916804257	4.064738178	4.676535695	4.805369819	7.483929602	5.601202089	4.934770493	7.129402357	4.421804238	6.499954121	6.825855429	7.478442658	6.963753367	5.528226664	7.02036374	6.231750724	7.33867311	5.596175849	7.224542896	6.892459664	6.958507044	5.29873092	5.842015972	6.883282128	6.640664238	7.543576061	5.07939791	7.138572709	5.39117294	6.752311778	7.250561788	4.532854023	7.034175648	6.166041646	5.804214309	4.841997881	7.608472915	8.09086179	7.089179463	6.935682705	4.925598804	4.546032906	5.197763511	6.168778633	7.585063956
HAX1	6.747410235	7.043672884	6.835557474	6.839499017	6.276830783	5.518761897	5.98838616	5.618786377	6.582503018	6.031419086	6.104836673	6.797364382	5.35861557	6.748201639	6.708155374	6.856635905	6.133704851	5.480813766	6.713939499	6.768338818	6.685825813	6.407922687	6.777400456	6.564646117	6.794159038	6.525219827	5.657692154	6.574940313	6.310172398	6.561681093	5.993453804	6.687982709	5.736578556	6.682330321	6.778805255	5.391067741	6.996964909	6.233009865	6.260294238	6.372913495	6.497051774	6.951706905	6.800355197	6.388105996	6.950408131	7.338510459	6.571286089	6.490481361	6.482034393
GPNMB	3.383574418	4.197762777	3.900081018	5.54419432	6.063614653	3.688209015	3.802178709	3.839518103	5.058782753	3.778241507	3.455422099	3.614439883	3.885798743	6.462167012	6.19383985	5.483831766	3.537591898	3.757646321	5.779028508	3.948591898	5.563624106	4.459016908	4.465053843	4.888979279	3.685016075	3.615933803	3.601725922	3.812953114	3.843288935	4.405044591	3.677690243	4.336160526	3.862404865	5.051676159	3.700079966	3.620955865	4.32426287	3.521681127	3.80461208	3.585801068	4.209712069	5.808398237	4.019137215	6.55023077	5.30779626	5.282473423	5.283340377	5.4601622	5.983010702
BAIAP2	3.847485376	3.439471471	3.844816326	3.699937209	4.105795607	3.871057539	3.814757699	3.833950771	4.037516244	3.749356442	3.764670137	3.79983578	3.784600956	3.505580319	3.748991526	4.543645143	3.66856983	4.03787869	3.684766658	3.775419586	4.231950204	3.473300126	3.37652155	3.671944245	3.864025792	3.882939195	4.083716901	3.550430728	3.618149676	4.121898088	3.839015043	3.55428013	3.962947379	3.708366465	3.622450815	3.991892897	3.760714826	3.868927753	3.81059285	3.933853978	3.478541411	4.128843309	3.547165616	3.528328468	5.338157559	5.699117429	5.76225601	5.078650652	5.033188752
MAD2L2	5.236155341	5.600369617	5.334874962	5.205185983	5.633211981	5.162386519	5.283849819	5.649842616	5.025907099	5.409003958	5.45505824	5.336469724	5.034050059	6.010615752	5.371794716	5.689230197	5.242553084	5.107484872	5.469723753	5.650520796	5.619462479	4.987939929	5.453999733	5.401743274	5.378392412	5.302047344	5.163518036	5.249471568	4.983541601	5.25608555	5.093458915	5.415971038	5.129744005	5.431461183	5.748037045	5.148783382	5.729656244	5.594354139	5.380011025	5.404992811	5.126088997	5.014760306	5.675630807	5.250033768	6.332958019	6.973634167	6.597700062	6.01987985	6.028079286
CDX4	2.068801917	2.321344846	2.029596665	1.22452881	1.238564517	2.519361749	2.236118201	2.747429632	1.209960018	1.499942337	2.632544254	1.495553708	3.247081157	1.219266103	1.180948553	1.241570733	2.35805441	3.127200085	1.323425423	1.492550485	1.105293689	1.699893344	1.725088544	1.4486315	1.565537347	2.35493441	2.378525562	2.12898463	1.831109857	1.478390136	2.223353132	2.000733309	2.132414178	1.826685519	1.620588927	2.767992237	1.984062992	1.951231401	1.993726435	1.767426454	1.371363065	1.112854471	1.829829814	1.341777103	4.446894437	4.690172091	4.72808413	4.155016701	4.113141198
TACC3	3.416383958	3.726748238	3.528993395	2.986097232	3.521253991	4.272576688	3.983372498	4.032350594	3.193031892	3.782630215	3.71636248	3.445824601	4.490339652	3.826217912	3.210597717	3.235140497	3.456004476	3.919133951	3.317102359	3.753869788	3.220886237	4.048381114	3.46971012	3.527788179	3.596147872	4.070399731	4.203624798	3.843997483	3.644718412	3.085978082	4.031373919	3.577512915	4.022971671	3.860600911	3.288179653	4.377128097	3.945453545	3.989386589	4.024892886	4.002352622	3.36436231	3.010304099	3.729548673	3.176847943	5.382257807	5.770337837	5.827140039	5.19359028	5.17018272
MERTK	3.858258627	3.94979438	3.979839527	4.113036569	4.506035798	3.777312414	4.064549297	3.705150463	4.135032971	3.803652079	3.74265571	4.84683328	3.582068348	4.483320031	4.516681301	4.539454312	3.827863657	3.775680904	4.081903743	3.771880522	4.743430911	4.156474452	3.96808212	4.196912099	4.605881501	3.614555131	3.740673168	3.992575293	3.715899502	4.131935559	3.809969527	3.709515543	4.107691483	3.935071743	3.654543986	3.693020372	4.061031531	3.898058318	3.730418152	3.713332208	4.070555546	4.166876209	4.12631072	4.082600668	4.393927409	4.605456798	4.540942691	4.340790969	4.809952904
CLEC10A	2.506555692	2.675056784	3.34384915	2.403663723	2.804386041	3.171294649	3.688855318	3.379430162	2.299551645	3.114473458	3.327941076	2.677795812	3.411339359	4.079921452	2.724134368	2.405953787	2.514274119	3.430023974	2.669495248	3.275013623	2.505363498	3.501043443	2.661666074	3.060517596	2.903354149	2.918672577	3.455658182	3.286688541	2.883672235	2.610000096	3.479133176	2.750832021	3.505376941	3.460183593	2.956186391	3.545170298	3.316880488	3.1643565	3.189831667	3.044013044	2.514958032	2.254730419	4.152736894	2.542403841	5.488588666	5.509783132	5.601920485	5.286813516	4.957865541
SLC30A9	6.685937351	6.049331271	6.137011709	6.58883607	6.210207633	4.727371117	3.660420181	3.87140121	6.65072701	5.42641558	4.467363291	6.314376385	3.840161955	6.094845424	6.362335516	6.516513834	6.212976796	3.313777915	6.465287541	5.54497988	6.596358898	5.001000855	6.431450441	6.252810144	6.007072191	4.7813097	3.830681493	5.830393064	6.069149183	6.416505048	4.128162766	6.246133499	4.525983478	5.369145584	6.339151541	3.804009696	5.870929132	5.524179639	4.88399012	4.101792692	7.032605656	7.130871719	6.332178994	6.70405875	4.578098363	4.228802334	4.502761447	5.614755707	7.27321768
PIBF1	4.331874544	3.988499828	4.602247555	3.54713722	3.796178223	3.071370502	4.50317752	3.617385357	4.02774314	3.903573255	3.739913203	4.902722275	3.207358304	4.317803082	3.869552147	3.584033425	4.569633665	2.871303432	4.342518505	4.166817275	3.824855962	4.25448621	4.697722353	4.167759528	4.411530792	3.565581361	3.105904051	4.469563086	4.278514292	4.071074718	3.839798706	4.120547847	4.019786095	4.367493142	4.435682324	3.565493318	3.883516596	3.935774369	3.725401356	3.716735724	4.595334666	4.035350163	4.407180008	3.885868846	4.45991919	2.877564776	2.904992786	5.162581152	4.387783085
PPIH	4.097440665	3.96493223	3.581577784	3.849965919	3.823825453	3.252875718	3.352565115	3.389772979	3.932063267	2.966944737	3.276343982	3.722488152	2.805666905	4.512636821	4.051859314	4.181488383	3.286432886	3.846939286	4.270506152	3.38884768	3.905885634	3.647390098	3.755431653	4.2717866	4.320475708	3.72347737	3.549337868	4.229248008	2.991518796	3.84177756	3.448000017	3.867832722	3.222225842	3.464901443	3.931732833	3.127233798	3.925006848	3.987462082	3.505923934	3.603313834	3.536836277	3.924521673	4.152583828	3.791964977	4.582648515	5.132374131	4.936447715	4.865425643	5.213837504
COG5	3.59538376	3.420063101	3.503095451	3.486426409	3.686932465	3.330315156	3.383187034	3.167437079	3.783382189	3.336288732	3.150281531	3.586116986	3.447685192	3.9412435	3.83543121	3.785412493	3.483471762	3.262778702	3.949516489	3.116725488	3.677310032	3.84103163	3.563332891	3.708530511	3.600813169	2.956576854	3.252330852	3.226379052	3.597870908	3.710765825	2.937894852	3.873688403	3.188592247	3.349697141	3.562049403	3.074182689	3.033555835	3.239847163	3.359425875	3.327115116	3.413952197	3.912343711	3.40898785	3.771590025	4.153792238	3.960782925	4.170391117	4.714630665	4.566428564
ZNHIT1	5.863852993	6.236982624	5.270329057	6.795339021	5.941646901	4.038280914	4.762156274	4.503783098	6.398408791	4.837567377	4.484200496	5.742393569	4.35002245	6.576568667	6.623564977	6.677787669	5.702303959	5.499709888	6.677938183	6.063374328	6.760866074	5.148153873	5.804799688	6.041300579	5.934742042	5.077299622	4.512520495	5.679346869	5.463213225	6.697625528	4.55218038	5.742081381	4.868468616	5.996422374	6.135813188	4.881565609	6.001650342	4.763621435	5.414136597	4.281169296	6.04314446	6.648623904	6.116930154	6.121817231	5.682451347	6.464235323	7.010855856	5.511438114	5.82336947
FST	2.258661954	2.470919816	2.99547628	2.146163995	2.045591621	3.145010898	3.101376377	2.942366828	1.995610095	2.551810716	3.085059833	2.466836655	3.415177303	2.32850962	2.394071899	2.259610326	2.558376008	3.197406363	2.466915882	2.778806857	2.274544848	2.867282241	2.449276287	2.669547881	2.70374172	3.407025231	2.638871219	2.688198062	2.566768678	1.973387106	2.979055713	2.923544581	3.060833802	2.662422666	2.544205366	3.224536864	2.806353957	2.690251053	2.789855502	3.094194473	2.101811588	1.98322597	2.631545851	2.409748803	4.575944902	4.916377049	4.965256891	4.621959145	4.590516609
TIMM44	3.279895221	3.365606682	3.411018344	3.700969017	3.555857084	3.627100676	3.492174052	3.28620084	3.412910238	3.413276086	3.168078542	3.087154723	3.529249789	3.575958234	3.891361245	3.928931621	3.414082224	3.496149858	3.50401071	3.281613598	3.83493919	3.046345703	3.510721992	2.992347834	3.175632841	3.116129819	3.518037365	3.385621657	3.38834293	3.287250763	3.379556572	2.94316425	3.379722283	3.053641777	3.217989622	3.086188799	3.364876384	3.553003624	3.339289349	3.503352446	3.171926065	3.495365227	3.421241278	3.639568793	4.509512593	4.923360506	4.968393359	4.49286	4.207787724
CLGN	1.421807164	1.633892268	1.470769325	0.907011777	1.017587352	2.446361378	1.908415503	1.799081866	1.148176848	1.860139361	1.952292497	1.568008968	2.091537882	0.988206623	0.958767232	1.03899147	1.731655494	2.235681217	1.04050417	1.561163467	0.881307058	1.659935218	1.350886818	1.108374569	1.600991026	1.781674212	2.086325258	1.371390687	1.416776748	1.127761534	1.954571902	1.265935929	1.874965047	1.956295626	1.250873674	2.163463636	1.569916871	1.601145614	1.47161563	1.627203796	0.927497613	0.80956524	1.306726016	0.88273903	2.903614352	3.021489914	3.025033929	2.734879408	2.530113518
PFDN6	4.662024687	4.735084772	4.401133562	4.392260437	4.745835631	4.501873665	4.386953112	4.678269972	4.733861192	4.791642909	4.335375269	4.246433833	4.079155911	4.937349125	4.843564298	4.931029791	5.026670926	3.946712982	4.820067371	4.977520303	4.646013847	4.535423335	4.566671961	4.472603339	4.603214288	5.162039964	4.461002165	4.930947596	4.479761225	4.782144555	3.801311518	4.866434907	4.794380976	4.567290304	4.7182572	4.314924015	4.665483698	4.891615233	4.511397308	4.440773229	4.465259573	4.806126857	4.764967327	4.848553889	5.89773462	5.931269599	6.130743831	5.909007688	6.161212069
ZBTB18	4.306190605	3.926361901	3.906803365	4.521348803	4.413975625	3.301618181	3.636413674	3.766820656	4.553675279	3.32923891	3.514464037	4.159495005	3.679438163	3.914165031	4.275293686	4.072257997	4.448933296	3.635444645	4.408238227	3.445827173	4.111874734	3.455022463	4.207825751	4.280009393	3.927554046	3.463708729	3.733250738	3.745104946	3.459342763	4.397963968	4.087252843	3.513736254	4.089156584	3.773560316	3.830135077	3.637354415	3.825151126	3.564029794	3.866161683	3.802457684	4.100994072	4.166212106	3.763612052	4.130934322	4.684090242	4.550286901	4.658096911	4.518034054	4.549665858
HMGN4	4.336173049	4.740950392	4.484538624	4.461734275	4.856753265	3.706741388	4.07767623	4.571867771	4.473591558	4.322880172	4.503110838	4.723229629	3.91981856	5.222135547	4.777708299	4.779194524	4.453579866	4.364910633	5.069208177	4.573924644	4.825667398	4.565848823	4.458578731	4.636358979	4.256409583	4.47603838	4.278262514	4.824005351	4.079631265	4.882451385	4.671458589	4.268648749	3.928135812	4.616811103	4.666139949	4.09918883	4.91974317	4.479502822	4.322839985	4.790432727	4.609215724	4.774018299	4.730489525	5.048251825	6.243299811	6.453234099	6.548152996	6.1296437	6.077159274
TADA3	4.177516934	4.552434062	3.954242305	4.26123304	4.584434434	4.422394044	4.038520581	4.593320619	4.092555639	4.529923685	4.270108586	4.121125254	4.275932325	4.558774766	4.321586989	4.141825172	4.268761864	4.641918923	4.653704791	4.158609239	4.358810283	4.096574246	4.120058648	4.378002458	4.124540914	4.339735998	4.28385468	4.519993322	3.945233396	4.353428856	4.332618464	4.256895881	4.092190775	4.329183895	4.294588898	4.313891643	4.599648289	4.152760618	4.248755467	4.389207427	3.912908854	4.277730419	4.376306751	4.290935451	5.369185123	5.826161168	5.706781563	5.184958068	5.026336568
TRIM38	4.754804329	5.116547016	4.288431263	5.183332424	5.366160436	3.557327829	4.354231034	4.078831928	4.995998166	4.171966799	4.239164288	4.77049931	3.744642607	5.672622755	5.601198184	5.241475146	4.934482786	3.473774196	5.741103458	4.633071081	5.625363011	4.764680411	5.759395858	5.164552038	4.898497797	3.816727567	3.738317599	4.981701897	4.624484033	5.273485221	3.875936102	4.88013573	3.792437636	4.064027312	5.269367211	3.74813711	4.777476159	4.086218457	4.127914496	4.046280292	5.158845926	4.760594041	5.21931707	5.932566419	4.312909163	4.259179367	3.967065107	4.994109332	5.904348664
ATP5PD	7.876857139	8.27379155	7.763267417	7.821275458	7.981456455	6.143507893	6.841167708	6.471051692	8.037010816	7.142041795	6.17835447	7.720044944	4.026409136	8.172041651	8.035964488	8.404833468	7.908036007	5.494311869	8.108026659	7.885321695	8.16857968	7.108594937	8.078046833	7.803669989	7.962341959	6.626148142	5.502129647	7.64870314	7.164722435	8.050178334	7.201458419	8.171296347	6.49030407	7.635174262	8.003143305	6.583162154	8.08464321	6.807207362	6.537901604	5.956881979	8.120840762	8.326922189	8.15963027	7.780473627	7.626296548	7.488436445	7.327487604	7.874952422	7.922339052
UBE2E3	4.301794417	4.756849222	4.551450043	4.492191943	4.212572245	4.351936304	4.596490999	4.671500664	4.481179994	4.540881065	4.525491994	4.463857537	4.52279171	4.304828338	4.354494725	4.317897141	4.471493913	4.695181353	4.517208787	4.890251306	4.262953588	4.428781783	4.407241773	4.47113311	4.391080945	4.622030666	4.662290288	4.413810223	4.234741262	4.367458572	4.539493177	4.504986506	4.539164329	4.643975729	4.490963875	4.413516419	4.724591692	4.702467329	4.935176469	5.066510808	4.230198769	4.380086323	4.615375165	4.378539483	5.416040332	5.779403637	5.697102578	5.31054339	5.118856371
SLC25A17	4.246298617	3.787687324	3.789747128	4.118197184	4.281382832	3.527216448	3.658362207	3.584952849	4.113637918	3.487239407	4.061686284	4.264121562	3.838536121	4.362161855	4.311588418	4.315988829	3.631421492	4.856070151	4.415933983	3.586016867	4.389464744	4.152085035	4.160106733	4.204614515	4.160195149	3.458569925	3.937307868	4.069882736	3.324295677	4.393953811	3.820999909	4.313791718	3.362840608	3.751757287	4.05760503	3.555950856	4.084187518	3.462271727	3.583487196	3.775468725	3.979291797	4.845442143	4.155026939	4.300864739	4.614136627	4.400165347	4.458668128	4.478722329	4.311680299
SLC9A6	2.852227504	2.760800472	2.775979489	2.917776268	2.901307535	3.29620621	2.921473846	2.850346814	3.032819247	2.593124252	2.701594925	2.872275365	3.307061528	2.887662363	3.254121692	3.0093747	2.822623492	3.116578199	2.939072892	2.878301337	3.168093847	2.487108276	2.809835221	2.73306299	2.74714873	3.133662539	3.041315798	2.628049024	2.664756145	2.995224036	2.826707422	2.576583324	2.794115981	2.826550647	2.592386848	2.964524896	2.653558211	2.899858796	2.755437964	2.822488346	2.802952699	2.678742552	2.659255128	2.896091755	4.14191924	4.139387607	4.314642731	4.230062544	3.79544193
CEACAM5	2.032823536	2.127208156	2.155764622	1.704434909	1.782338287	2.935310063	2.498684641	2.364137461	1.787790416	2.601022014	2.780146374	2.253302208	2.737950037	1.583983296	1.679865857	1.816737655	2.16642892	2.808116107	1.817281882	2.224238877	1.80415718	2.553027204	2.116874884	2.023180477	2.036229708	2.695389398	2.703361093	2.216661478	2.307810785	1.843740031	2.867803324	2.035299326	2.606170346	2.32738411	2.205882043	2.926703742	2.183546963	2.41175027	2.573162459	2.569373401	1.778525663	1.736011911	2.07332922	1.809504899	4.694838252	4.591798577	4.515388652	4.391571919	4.173278962
EIF3M	6.228578808	6.055719462	5.23845221	6.554059596	6.251730409	4.504376524	4.318907306	4.161972571	6.114473031	4.750371325	5.157919931	5.826566566	3.09610542	6.731980151	6.782864509	6.8405267	5.940013121	3.053374786	6.91566648	5.800461874	6.65440793	5.397419778	5.80984176	6.21287621	5.560251724	5.454718159	3.513711179	5.703241733	5.205350524	6.42302059	4.008873731	6.131462037	4.841083223	5.563064714	6.114621529	4.007725215	5.890468307	5.320777509	4.996114395	4.655514115	6.364279221	6.967632858	6.132885412	6.456878504	6.545277246	7.193568615	4.642975284	6.645199956	7.554421621
HOXB13	2.267392796	2.748033337	1.970188343	1.930773224	2.114213268	2.805557521	2.542369778	2.788923581	1.86767387	2.923518569	2.911618343	2.96804771	3.621380602	1.732602496	1.722103224	2.228021687	2.372169005	3.350105511	1.849742145	2.33541602	1.962626145	2.433492029	1.857882934	1.784796151	2.20600287	2.826430469	2.744637285	2.781535012	2.699757786	2.025034632	2.050321947	1.991365914	3.167549307	2.630785586	2.110393331	2.285153365	2.119485895	2.653100424	2.701852374	2.463120027	1.944407434	2.042192919	2.074592033	2.079405155	4.624465911	4.526144225	4.744287154	3.685393562	3.917308581
[truncated: 18,080 more rows]
[truncated: 39 more columns]
