# Supplementary material for: Comprehensive analysis of lactate-related gene profiles and immune characteristics in lupus nephritis
Source: Front Immunol. 2024 Feb 22;15:1329009. doi: 10.3389/fimmu.2024.1329009 (PMC10917958; doi:10.3389/fimmu.2024.1329009)
Supplement: Supplementary file 3 [file DataSheet_3.csv]

gene	term
ACTN3	GOBP_LACTATE_METABOLIC_PROCESS
GATD1	GOBP_LACTATE_METABOLIC_PROCESS
HAGH	GOBP_LACTATE_METABOLIC_PROCESS
HIF1A	GOBP_LACTATE_METABOLIC_PROCESS
LDHA	GOBP_LACTATE_METABOLIC_PROCESS
LDHAL6B	GOBP_LACTATE_METABOLIC_PROCESS
LDHB	GOBP_LACTATE_METABOLIC_PROCESS
LDHC	GOBP_LACTATE_METABOLIC_PROCESS
LDHD	GOBP_LACTATE_METABOLIC_PROCESS
MIR210	GOBP_LACTATE_METABOLIC_PROCESS
PARK7	GOBP_LACTATE_METABOLIC_PROCESS
PER2	GOBP_LACTATE_METABOLIC_PROCESS
PFKFB2	GOBP_LACTATE_METABOLIC_PROCESS
PNKD	GOBP_LACTATE_METABOLIC_PROCESS
SLC25A12	GOBP_LACTATE_METABOLIC_PROCESS
TIGAR	GOBP_LACTATE_METABOLIC_PROCESS
TP53	GOBP_LACTATE_METABOLIC_PROCESS
AARS2	HP_INCREASED_SERUM_LACTATE
ACAD9	HP_INCREASED_SERUM_LACTATE
ACAT1	HP_INCREASED_SERUM_LACTATE
ACAT2	HP_INCREASED_SERUM_LACTATE
ADAMTS13	HP_INCREASED_SERUM_LACTATE
AGK	HP_INCREASED_SERUM_LACTATE
AIFM1	HP_INCREASED_SERUM_LACTATE
ALDH6A1	HP_INCREASED_SERUM_LACTATE
ATAD3A	HP_INCREASED_SERUM_LACTATE
ATPAF2	HP_INCREASED_SERUM_LACTATE
BCS1L	HP_INCREASED_SERUM_LACTATE
C1QBP	HP_INCREASED_SERUM_LACTATE
CA5A	HP_INCREASED_SERUM_LACTATE
CARS2	HP_INCREASED_SERUM_LACTATE
CHCHD10	HP_INCREASED_SERUM_LACTATE
CLPB	HP_INCREASED_SERUM_LACTATE
COQ2	HP_INCREASED_SERUM_LACTATE
COQ4	HP_INCREASED_SERUM_LACTATE
COQ8A	HP_INCREASED_SERUM_LACTATE
COQ9	HP_INCREASED_SERUM_LACTATE
COX10	HP_INCREASED_SERUM_LACTATE
COX14	HP_INCREASED_SERUM_LACTATE
COX15	HP_INCREASED_SERUM_LACTATE
COX20	HP_INCREASED_SERUM_LACTATE
COX4I1	HP_INCREASED_SERUM_LACTATE
COX5A	HP_INCREASED_SERUM_LACTATE
COX6A2	HP_INCREASED_SERUM_LACTATE
COX6B1	HP_INCREASED_SERUM_LACTATE
COX8A	HP_INCREASED_SERUM_LACTATE
CYC1	HP_INCREASED_SERUM_LACTATE
CYP27A1	HP_INCREASED_SERUM_LACTATE
DARS2	HP_INCREASED_SERUM_LACTATE
DGUOK	HP_INCREASED_SERUM_LACTATE
DLD	HP_INCREASED_SERUM_LACTATE
DNAJC19	HP_INCREASED_SERUM_LACTATE
DNM1L	HP_INCREASED_SERUM_LACTATE
DTYMK	HP_INCREASED_SERUM_LACTATE
EARS2	HP_INCREASED_SERUM_LACTATE
ECHS1	HP_INCREASED_SERUM_LACTATE
FARS2	HP_INCREASED_SERUM_LACTATE
FASTKD2	HP_INCREASED_SERUM_LACTATE
FBXL4	HP_INCREASED_SERUM_LACTATE
FDX2	HP_INCREASED_SERUM_LACTATE
FOXRED1	HP_INCREASED_SERUM_LACTATE
GFM1	HP_INCREASED_SERUM_LACTATE
GFM2	HP_INCREASED_SERUM_LACTATE
GOT2	HP_INCREASED_SERUM_LACTATE
GTPBP3	HP_INCREASED_SERUM_LACTATE
GYS2	HP_INCREASED_SERUM_LACTATE
HIBCH	HP_INCREASED_SERUM_LACTATE
HMGCL	HP_INCREASED_SERUM_LACTATE
HPDL	HP_INCREASED_SERUM_LACTATE
HS6ST2	HP_INCREASED_SERUM_LACTATE
HSD17B10	HP_INCREASED_SERUM_LACTATE
HTRA2	HP_INCREASED_SERUM_LACTATE
ISCA1	HP_INCREASED_SERUM_LACTATE
ISCU	HP_INCREASED_SERUM_LACTATE
KARS1	HP_INCREASED_SERUM_LACTATE
LETM1	HP_INCREASED_SERUM_LACTATE
LIAS	HP_INCREASED_SERUM_LACTATE
LIPT1	HP_INCREASED_SERUM_LACTATE
LIPT2	HP_INCREASED_SERUM_LACTATE
LONP1	HP_INCREASED_SERUM_LACTATE
LRPPRC	HP_INCREASED_SERUM_LACTATE
LYRM7	HP_INCREASED_SERUM_LACTATE
MDH2	HP_INCREASED_SERUM_LACTATE
MECP2	HP_INCREASED_SERUM_LACTATE
MICOS13	HP_INCREASED_SERUM_LACTATE
MIPEP	HP_INCREASED_SERUM_LACTATE
MPC1	HP_INCREASED_SERUM_LACTATE
MRPL12	HP_INCREASED_SERUM_LACTATE
MRPL3	HP_INCREASED_SERUM_LACTATE
MRPL44	HP_INCREASED_SERUM_LACTATE
MRPS14	HP_INCREASED_SERUM_LACTATE
MRPS16	HP_INCREASED_SERUM_LACTATE
MRPS2	HP_INCREASED_SERUM_LACTATE
MRPS22	HP_INCREASED_SERUM_LACTATE
MRPS28	HP_INCREASED_SERUM_LACTATE
MRPS34	HP_INCREASED_SERUM_LACTATE
MRPS7	HP_INCREASED_SERUM_LACTATE
MT-ATP6	HP_INCREASED_SERUM_LACTATE
MT-CO1	HP_INCREASED_SERUM_LACTATE
MT-CO2	HP_INCREASED_SERUM_LACTATE
MT-CO3	HP_INCREASED_SERUM_LACTATE
MT-ND1	HP_INCREASED_SERUM_LACTATE
MT-ND2	HP_INCREASED_SERUM_LACTATE
MT-ND3	HP_INCREASED_SERUM_LACTATE
MT-ND4	HP_INCREASED_SERUM_LACTATE
MT-ND5	HP_INCREASED_SERUM_LACTATE
MT-ND6	HP_INCREASED_SERUM_LACTATE
MT-TF	HP_INCREASED_SERUM_LACTATE
MT-TH	HP_INCREASED_SERUM_LACTATE
MT-TI	HP_INCREASED_SERUM_LACTATE
MT-TK	HP_INCREASED_SERUM_LACTATE
MT-TL1	HP_INCREASED_SERUM_LACTATE
MT-TL2	HP_INCREASED_SERUM_LACTATE
MT-TN	HP_INCREASED_SERUM_LACTATE
MT-TP	HP_INCREASED_SERUM_LACTATE
MT-TQ	HP_INCREASED_SERUM_LACTATE
MT-TS2	HP_INCREASED_SERUM_LACTATE
MT-TV	HP_INCREASED_SERUM_LACTATE
MT-TW	HP_INCREASED_SERUM_LACTATE
MTFMT	HP_INCREASED_SERUM_LACTATE
MTO1	HP_INCREASED_SERUM_LACTATE
MTRFR	HP_INCREASED_SERUM_LACTATE
NARS2	HP_INCREASED_SERUM_LACTATE
NAXD	HP_INCREASED_SERUM_LACTATE
NAXE	HP_INCREASED_SERUM_LACTATE
NDUFA1	HP_INCREASED_SERUM_LACTATE
NDUFA10	HP_INCREASED_SERUM_LACTATE
NDUFA11	HP_INCREASED_SERUM_LACTATE
NDUFA12	HP_INCREASED_SERUM_LACTATE
NDUFA13	HP_INCREASED_SERUM_LACTATE
NDUFA2	HP_INCREASED_SERUM_LACTATE
NDUFA4	HP_INCREASED_SERUM_LACTATE
NDUFA6	HP_INCREASED_SERUM_LACTATE
NDUFA8	HP_INCREASED_SERUM_LACTATE
NDUFA9	HP_INCREASED_SERUM_LACTATE
NDUFAF1	HP_INCREASED_SERUM_LACTATE
NDUFAF2	HP_INCREASED_SERUM_LACTATE
NDUFAF3	HP_INCREASED_SERUM_LACTATE
NDUFAF4	HP_INCREASED_SERUM_LACTATE
NDUFAF5	HP_INCREASED_SERUM_LACTATE
NDUFAF6	HP_INCREASED_SERUM_LACTATE
NDUFB8	HP_INCREASED_SERUM_LACTATE
NDUFB9	HP_INCREASED_SERUM_LACTATE
NDUFC2	HP_INCREASED_SERUM_LACTATE
NDUFS1	HP_INCREASED_SERUM_LACTATE
NDUFS2	HP_INCREASED_SERUM_LACTATE
NDUFS3	HP_INCREASED_SERUM_LACTATE
NDUFS4	HP_INCREASED_SERUM_LACTATE
NDUFS7	HP_INCREASED_SERUM_LACTATE
NDUFS8	HP_INCREASED_SERUM_LACTATE
NDUFV1	HP_INCREASED_SERUM_LACTATE
NDUFV2	HP_INCREASED_SERUM_LACTATE
NFS1	HP_INCREASED_SERUM_LACTATE
NFU1	HP_INCREASED_SERUM_LACTATE
NGLY1	HP_INCREASED_SERUM_LACTATE
NSUN3	HP_INCREASED_SERUM_LACTATE
OCRL	HP_INCREASED_SERUM_LACTATE
OGDH	HP_INCREASED_SERUM_LACTATE
PC	HP_INCREASED_SERUM_LACTATE
PDHA1	HP_INCREASED_SERUM_LACTATE
PDHX	HP_INCREASED_SERUM_LACTATE
PDP1	HP_INCREASED_SERUM_LACTATE
PDSS1	HP_INCREASED_SERUM_LACTATE
PDSS2	HP_INCREASED_SERUM_LACTATE
PET100	HP_INCREASED_SERUM_LACTATE
PET117	HP_INCREASED_SERUM_LACTATE
PHKG2	HP_INCREASED_SERUM_LACTATE
PITRM1	HP_INCREASED_SERUM_LACTATE
PLPBP	HP_INCREASED_SERUM_LACTATE
PMPCB	HP_INCREASED_SERUM_LACTATE
PNPLA8	HP_INCREASED_SERUM_LACTATE
PNPO	HP_INCREASED_SERUM_LACTATE
PNPT1	HP_INCREASED_SERUM_LACTATE
POLG	HP_INCREASED_SERUM_LACTATE
POLG2	HP_INCREASED_SERUM_LACTATE
POLRMT	HP_INCREASED_SERUM_LACTATE
PPCS	HP_INCREASED_SERUM_LACTATE
PRORP	HP_INCREASED_SERUM_LACTATE
PUS1	HP_INCREASED_SERUM_LACTATE
PYGL	HP_INCREASED_SERUM_LACTATE
RARS1	HP_INCREASED_SERUM_LACTATE
RARS2	HP_INCREASED_SERUM_LACTATE
RMND1	HP_INCREASED_SERUM_LACTATE
RNASEH1	HP_INCREASED_SERUM_LACTATE
RRM2B	HP_INCREASED_SERUM_LACTATE
SCO1	HP_INCREASED_SERUM_LACTATE
SCO2	HP_INCREASED_SERUM_LACTATE
SDHA	HP_INCREASED_SERUM_LACTATE
SDHB	HP_INCREASED_SERUM_LACTATE
SERAC1	HP_INCREASED_SERUM_LACTATE
SFXN4	HP_INCREASED_SERUM_LACTATE
SLC19A3	HP_INCREASED_SERUM_LACTATE
SLC25A10	HP_INCREASED_SERUM_LACTATE
SLC25A26	HP_INCREASED_SERUM_LACTATE
SLC25A3	HP_INCREASED_SERUM_LACTATE
SLC25A4	HP_INCREASED_SERUM_LACTATE
SLC25A42	HP_INCREASED_SERUM_LACTATE
SLC7A7	HP_INCREASED_SERUM_LACTATE
SOD1	HP_INCREASED_SERUM_LACTATE
STAT2	HP_INCREASED_SERUM_LACTATE
SUCLG1	HP_INCREASED_SERUM_LACTATE
SURF1	HP_INCREASED_SERUM_LACTATE
SYNJ1	HP_INCREASED_SERUM_LACTATE
TACO1	HP_INCREASED_SERUM_LACTATE
TANGO2	HP_INCREASED_SERUM_LACTATE
TARS2	HP_INCREASED_SERUM_LACTATE
TIMM22	HP_INCREASED_SERUM_LACTATE
TIMM50	HP_INCREASED_SERUM_LACTATE
TK2	HP_INCREASED_SERUM_LACTATE
TMEM126B	HP_INCREASED_SERUM_LACTATE
TMEM70	HP_INCREASED_SERUM_LACTATE
TPK1	HP_INCREASED_SERUM_LACTATE
TRMT10C	HP_INCREASED_SERUM_LACTATE
TRMT5	HP_INCREASED_SERUM_LACTATE
TRMU	HP_INCREASED_SERUM_LACTATE
TSFM	HP_INCREASED_SERUM_LACTATE
TTC26	HP_INCREASED_SERUM_LACTATE
TUFM	HP_INCREASED_SERUM_LACTATE
TWNK	HP_INCREASED_SERUM_LACTATE
TXN2	HP_INCREASED_SERUM_LACTATE
UPB1	HP_INCREASED_SERUM_LACTATE
UQCC2	HP_INCREASED_SERUM_LACTATE
UQCC3	HP_INCREASED_SERUM_LACTATE
UQCRB	HP_INCREASED_SERUM_LACTATE
UQCRC2	HP_INCREASED_SERUM_LACTATE
UQCRH	HP_INCREASED_SERUM_LACTATE
UQCRQ	HP_INCREASED_SERUM_LACTATE
WARS2	HP_INCREASED_SERUM_LACTATE
YARS1	HP_INCREASED_SERUM_LACTATE
YARS2	HP_INCREASED_SERUM_LACTATE
ALDH7A1	HP_LACTIC_ACIDOSIS
ALDOB	HP_LACTIC_ACIDOSIS
ATP5F1D	HP_LACTIC_ACIDOSIS
ATP5F1E	HP_LACTIC_ACIDOSIS
BCKDHA	HP_LACTIC_ACIDOSIS
BCKDHB	HP_LACTIC_ACIDOSIS
BOLA3	HP_LACTIC_ACIDOSIS
CAMKMT	HP_LACTIC_ACIDOSIS
COA6	HP_LACTIC_ACIDOSIS
COA8	HP_LACTIC_ACIDOSIS
COX16	HP_LACTIC_ACIDOSIS
DBT	HP_LACTIC_ACIDOSIS
DLAT	HP_LACTIC_ACIDOSIS
ELAC2	HP_LACTIC_ACIDOSIS
ETHE1	HP_LACTIC_ACIDOSIS
FBP1	HP_LACTIC_ACIDOSIS
FH	HP_LACTIC_ACIDOSIS
G6PC1	HP_LACTIC_ACIDOSIS
GATB	HP_LACTIC_ACIDOSIS
GATC	HP_LACTIC_ACIDOSIS
GFER	HP_LACTIC_ACIDOSIS
HADH	HP_LACTIC_ACIDOSIS
HADHA	HP_LACTIC_ACIDOSIS
HADHB	HP_LACTIC_ACIDOSIS
IBA57	HP_LACTIC_ACIDOSIS
LARS1	HP_LACTIC_ACIDOSIS
LARS2	HP_LACTIC_ACIDOSIS
LIG3	HP_LACTIC_ACIDOSIS
LYRM4	HP_LACTIC_ACIDOSIS
MARS1	HP_LACTIC_ACIDOSIS
MLYCD	HP_LACTIC_ACIDOSIS
MPV17	HP_LACTIC_ACIDOSIS
MT-CYB	HP_LACTIC_ACIDOSIS
MT-TC	HP_LACTIC_ACIDOSIS
MT-TE	HP_LACTIC_ACIDOSIS
MT-TT	HP_LACTIC_ACIDOSIS
NADK2	HP_LACTIC_ACIDOSIS
NDUFAF8	HP_LACTIC_ACIDOSIS
NDUFB10	HP_LACTIC_ACIDOSIS
NDUFB11	HP_LACTIC_ACIDOSIS
NDUFB3	HP_LACTIC_ACIDOSIS
NDUFB7	HP_LACTIC_ACIDOSIS
NDUFS6	HP_LACTIC_ACIDOSIS
NUBPL	HP_LACTIC_ACIDOSIS
PCCA	HP_LACTIC_ACIDOSIS
PCCB	HP_LACTIC_ACIDOSIS
PCK1	HP_LACTIC_ACIDOSIS
PDHB	HP_LACTIC_ACIDOSIS
PHKA2	HP_LACTIC_ACIDOSIS
PHKB	HP_LACTIC_ACIDOSIS
PMPCA	HP_LACTIC_ACIDOSIS
PPM1B	HP_LACTIC_ACIDOSIS
PREPL	HP_LACTIC_ACIDOSIS
QRSL1	HP_LACTIC_ACIDOSIS
RYR1	HP_LACTIC_ACIDOSIS
SDHD	HP_LACTIC_ACIDOSIS
SLC25A13	HP_LACTIC_ACIDOSIS
SLC25A19	HP_LACTIC_ACIDOSIS
SLC37A4	HP_LACTIC_ACIDOSIS
SLC3A1	HP_LACTIC_ACIDOSIS
SLC52A1	HP_LACTIC_ACIDOSIS
SQOR	HP_LACTIC_ACIDOSIS
SUCLA2	HP_LACTIC_ACIDOSIS
TAFAZZIN	HP_LACTIC_ACIDOSIS
TIMMDC1	HP_LACTIC_ACIDOSIS
TKFC	HP_LACTIC_ACIDOSIS
TRNT1	HP_LACTIC_ACIDOSIS
TYMP	HP_LACTIC_ACIDOSIS
UQCRFS1	HP_LACTIC_ACIDOSIS
USP18	HP_LACTIC_ACIDOSIS
VARS2	HP_LACTIC_ACIDOSIS
GATM	HP_LACTICACIDURIA
SLC25A21	HP_LACTICACIDURIA
