# Supplementary material for: Comprehensive analysis of lactate-related gene profiles and immune characteristics in lupus nephritis
Source: Front Immunol. 2024 Feb 22;15:1329009. doi: 10.3389/fimmu.2024.1329009 (PMC10917958; doi:10.3389/fimmu.2024.1329009)
Supplement: Supplementary file 4 [file DataSheet_4.csv]

	logFC	AveExpr	t	P.Value	adj.P.Val	B
PYGL	0.79643345255969	5.98919305626437	7.73577404779396	1.55637821292652e-11	4.64989850356362e-10	15.7961543593455
PC	-1.10133196194814	7.58410353208046	-6.60026872521917	2.93025912707106e-09	5.28241289415726e-08	10.6472355579506
TYMP	1.13671315760078	7.21104005862069	6.56562043228972	3.42638035883485e-09	6.0738302494279e-08	10.4938702279073
COQ2	0.575103109545986	5.77433657328736	6.09170260745371	2.83280538829918e-08	4.15009891321626e-07	8.42570139867601
FBP1	-1.0764536878092	7.51689697906897	-5.76414589651249	1.17945812864397e-07	1.49519864794484e-06	7.03290132970089
ALDH6A1	-0.942022779390411	6.76773467665517	-5.1267086374736	1.71910835211242e-06	1.59968822686507e-05	4.42752899016644
SLC25A10	-0.567246619165362	5.81162842134483	-5.05328746341228	2.31890112378848e-06	2.09726465583455e-05	4.13759875569603
AIFM1	-0.569367416782777	7.57630656986207	-5.02071742334826	2.64636435263479e-06	2.35537500038691e-05	4.00971739904449
ECHS1	-0.573809415554797	8.65791967627586	-4.9328144716402	3.77192028699995e-06	3.21931845015219e-05	3.66687941113458
ETHE1	-0.688142592881608	8.33334411056322	-4.75504379455498	7.64908524963827e-06	6.01743126591365e-05	2.98414441454561
YARS2	0.550507740284733	5.79341114589655	4.71083196221655	9.10052115501843e-06	7.02417583488941e-05	2.81662642678907
BCKDHA	-0.73542256950685	7.54568745425287	-4.56751871604274	1.58884882998608e-05	0.000114725024818275	2.28010278602359
COQ4	-0.705946394650685	6.87456573410345	-4.50600214469129	2.01246131296341e-05	0.000141564408232003	2.05292400560371
NDUFV1	-1.00211727296575	8.69614482935632	-4.48951736978616	2.14340541382125e-05	0.000149392267243793	1.99237204718922
GATM	-1.07707678848728	7.67911679496552	-4.35435127301366	3.57663612281181e-05	0.000235402857687045	1.50118500363225
CYC1	-0.842642377320942	8.16339247175862	-4.0760994988092	9.97580335039574e-05	0.00057947921591922	0.521083090995053
SLC3A1	-0.892495693158516	7.71697738029885	-2.98971218661793	0.0036154490266421	0.0124325625112723	-2.84757643925076
ALDOB	-0.961752527563601	9.49970277170115	-2.72779106896495	0.00768929770041328	0.0233067456088902	-3.53585540212445
NDUFB7	-0.553472237178081	7.62512479475862	-2.47459832990348	0.0152459645407646	0.0407120459090064	-4.15025891552831
