# Supplementary material for: Comprehensive analysis of lactate-related gene profiles and immune characteristics in lupus nephritis
Source: Front Immunol. 2024 Feb 22;15:1329009. doi: 10.3389/fimmu.2024.1329009 (PMC10917958; doi:10.3389/fimmu.2024.1329009)
Supplement: Supplementary file 5 [file DataSheet_5.zip]

Archive with 8 entries (7 files):
- Supplementary Figures/
- __MACOSX/._Supplementary Figures
- Supplementary Figures/Supplementary_FIgure_Legends.docx
- __MACOSX/Supplementary Figures/._Supplementary_FIgure_Legends.docx
- Supplementary Figures/Fig_S2.tif
- __MACOSX/Supplementary Figures/._Fig_S2.tif
- Supplementary Figures/Fig_S1.tif
- __MACOSX/Supplementary Figures/._Fig_S1.tif
